# Supplementary material for: Regulatory complexity revealed by integrated cytological and RNA-seq analyses of meiotic substages in mouse spermatocytes
Source: BMC Genomics. 2016 Aug 12;17:628. doi: 10.1186/s12864-016-2865-1 (PMC4983049; doi:10.1186/s12864-016-2865-1)
Supplement: Additional file 1: — This file contains a mini-website of Tables S1-S10. The same mini-website is available at http://carterdev.jax.org/dtx/a2/index.html. Interactive expression plots. Table S1. Number and proportion of isolated cells for cytological analysis and RNA-seq. Table S2. Gene lists and gene expression values for each of the substages, separated by worksheets. An additional worksheet provides results for X-linked genes. Abbreviations for each substage are as follows: Sp’gonia for spermatogonia, PL for preleptotene, EL for early leptotene, LL + Z for late leptotene and zygotene, LL + Z + EP for those genes found in late leptotene, zygotene, and early pachytene, EP for early pachytene, EP + LP + D for early pachytene, late pachytene, and diplotene, and LP + D for late pachytene and diplotene. Sheet names prefixed with “Anti-“correspond to genes that are negatively concordant with the substage, (e.g., Anti-PL corresponds to genes that are negatively concordant with preleptotene. Genes are ranked by how closely the expression pattern follows the substage pattern (rank = 1 is best). Gene ids and Gene names for piRNA precursors and NONCODE lncRNAs have prefix “pi-” and “NON”, respectively. Expression is given in log2(TPM + 1). Table S3. GO analysis for substage-negatively concordant genes. Abbreviations for each substage are as follows: Sp’gonia for spermatogonia, EL for early leptotene, LL-Z for late leptotene and zygotene, EP for early pachytene, and LP-D for late pachytene and diplotene. Table S4. GO analysis for substage-concordant genes. Abbreviations for each substage are as follows: Sp’gonia for spermatogonia, EL for early leptotene, LL-Z for late leptotene and zygotene, EP for early pachytene, and LP-D for late pachytene and diplotene. Table S5. Analysis of genes annotated to meiosis. Table S6. TFs for substage-concordant genes. The column names are explained as follows: “NES” is short for Normalized Enrichment Score in iRegulon, “ngenes” is the number of substage-concordant [file 12864_2016_2865_MOESM1_ESM.zip › Additional file 2/TableA2.xlsx]

## Sheet: Sp'gonia
gene_id	gene_name	feature_type	chr	substage	rank	8_1	8_2	8_3	10_1	10_2	10_3	10_4	10_5	12_1	12_2	12_3	12_4	12_5	14_1	14_2	14_3	14_6	14_7	16_1	16_2	16_3	16_4	16_5	18_1	18_2	18_3	18_4	18_5
NONMMUG037495	NA	NONCODE lncRNA	7	Sp'gonia	1	2.954	2.727	2.539	2.678	2.526	3.074	2.868	1.993	1.848	2.478	2.58	2.333	2.367	2.07	2.417	1.795	2.094	2.805	1.782	2.524	2.081	2.064	2.192	2.257	2.342	2.173	2.39	1.956
ENSMUSG00000042388	Dlgap3	protein coding gene	4	Sp'gonia	2	2.406	2.446	2.245	2.621	2.597	2.485	2.342	2.316	2.167	2.087	1.986	1.651	2.157	1.761	1.556	1.642	1.86	1.922	1.926	1.907	1.891	1.637	1.521	2.043	1.618	1.66	1.934	1.491
NONMMUG013162	NA	NONCODE lncRNA	14	Sp'gonia	3	1.604	1.895	0.575	0	2.625	2.101	2.83	2.345	1.144	0.401	0.176	0	0.748	1.098	1.428	1.669	0.566	0.604	0.433	0	1.996	1.856	1.618	1.551	0	0.651	0	0.848
NONMMUG035780	NA	NONCODE lncRNA	6	Sp'gonia	4	3.81	3.436	3.281	1.864	2.376	2.685	3.025	2.88	0.848	1.239	2.772	1.989	2.678	1.761	2.384	1.422	1.084	1.66	2.06	2.257	2.183	2.302	0.485	1.632	1.227	1.511	1.305	1.406
ENSMUSG00000060147	Serpinb6a	protein coding gene	13	Sp'gonia	5	7.897	8.085	8.007	8.15	8.072	8.219	8.049	8.178	7.759	7.839	7.761	7.753	7.711	7.601	7.739	7.612	7.543	7.536	7.644	7.583	7.614	7.491	7.597	7.653	7.709	7.701	7.58	7.516
NONMMUG042163	NA	NONCODE lncRNA	9	Sp'gonia	6	2.618	2.387	2.531	2.48	2.322	2.454	2.465	2.536	2.018	1.824	2.036	1.937	1.585	1.731	1.895	1.891	1.516	2.176	1.333	1.761	1.956	1.692	1.449	1.982	1.678	1.722	1.57	2.036
ENSMUSG00000069972	Rps13-ps2	pseudogene	7	Sp'gonia	7	9.605	9.617	9.621	9.576	9.619	9.696	9.522	9.649	9.442	9.378	9.27	9.27	9.203	9.318	9.322	9.194	9.278	9.319	9.431	9.282	9.296	9.174	9.296	9.302	9.206	9.303	9.314	9.208
ENSMUSG00000056880	Gadl1	protein coding gene	9	Sp'gonia	8	4.609	4.375	4.463	4.227	4.456	4.383	4.394	4.616	4.52	4.253	4.183	4.188	4.353	4.358	4.153	4.263	4.097	4.425	4.083	3.869	4.094	4.282	4.313	4.296	4.506	4.126	4.354	4.119
ENSMUSG00000041560	Gltscr2	protein coding gene	7	Sp'gonia	9	7.746	7.677	7.626	7.445	7.583	7.531	7.542	7.571	7.427	7.298	7.31	7.257	7.167	7.159	7.196	7.154	7.387	7.331	7.314	7.322	7.34	7.212	7.238	7.195	7.321	7.191	7.227	7.198
NONMMUG030244	NA	NONCODE lncRNA	4	Sp'gonia	10	7.784	7.548	7.692	7.703	7.668	7.754	7.649	7.684	7.421	7.494	7.531	7.534	7.487	7.595	7.449	7.505	7.499	7.43	7.659	7.53	7.403	7.495	7.439	7.402	7.477	7.442	7.573	7.547
ENSMUSG00000022312	Eif3h	protein coding gene	15	Sp'gonia	11	8.432	8.355	8.423	8.212	8.321	8.299	8.256	8.281	8.15	8.112	8.021	7.92	8.025	8.003	8.035	7.918	8.016	7.976	8.024	7.981	8.056	7.995	7.965	7.976	8.005	7.946	7.918	7.993
ENSMUSG00000057863	Rpl36	protein coding gene	17	Sp'gonia	12	9.295	9.314	9.419	9.36	9.461	9.265	9.27	9.388	9.464	9.12	9.113	8.915	9.103	9.055	9.059	9.044	9.118	9.237	9.276	9.109	9.227	8.981	9.066	9.166	8.896	9.072	9.258	9.03
ENSMUSG00000067578	Cbln4	protein coding gene	2	Sp'gonia	13	1.233	1.692	1.59	2.287	2.036	1.511	1.551	1.17	0.227	0.345	0.356	0.299	0.151	0	0.31	0	0.239	0.138	0	0	0.111	0	0	0.124	0.151	0.124	0	0
NONMMUG006251	NA	NONCODE lncRNA	11	Sp'gonia	14	3.659	3.415	3.469	3.2	3.319	3.429	3.596	3.601	2.962	3.205	3.142	3.356	2.816	2.897	3.034	3.046	2.707	3.305	3.157	2.82	3.219	3.181	2.956	3.057	2.947	2.85	3.036	2.444
NONMMUG034560	NA	NONCODE lncRNA	6	Sp'gonia	15	3.981	4.085	3.685	4.517	4.23	4.575	4.217	4.405	3.766	3.782	3.878	4.074	3.779	3.693	3.76	3.778	3.743	3.433	3.78	3.681	3.507	3.489	3.437	3.858	3.287	3.418	3.284	3.577
NONMMUG039196	NA	NONCODE lncRNA	7	Sp'gonia	16	2.989	3.529	3.478	2.336	2.748	3.155	3.529	2.768	2.018	2.897	2.982	2.556	3.007	1.876	2.513	2.74	1.333	2.958	1.907	2.183	2.93	3.183	2.325	2.367	2.956	2.37	2.121	2.694
ENSMUSG00000096795	Zfp433	protein coding gene	10	Sp'gonia	17	3.737	3.679	3.727	3.938	3.978	3.865	3.898	3.667	3.643	3.355	3.271	3.639	3.284	3.228	3.475	3.553	3.407	3.446	3.485	3.421	3.513	3.45	3.353	3.624	3.228	3.644	3.316	2.907
ENSMUSG00000049232	Tigd2	protein coding gene	6	Sp'gonia	18	3.82	3.926	3.703	3.689	3.376	3.624	3.637	3.653	3.434	3.508	3.557	3.513	3.214	3.325	3.282	3.234	3.181	3.426	3.402	3.467	3.293	3.162	2.993	3.418	3.009	3.151	3.245	3.079
NONMMUG041859	NA	NONCODE lncRNA	8	Sp'gonia	19	3.458	3.614	3.493	3.5	3.794	3.48	3.537	3.213	3.474	3.099	3.379	3.341	3.203	3.422	3.335	3.219	3.436	3.497	3.521	3.391	3.24	3.113	3.388	3.458	3.124	3.339	3.313	3.231
ENSMUSG00000057789	Bak1	protein coding gene	17	Sp'gonia	20	4.222	4.36	4.518	4.343	4.259	4.448	4.5	4.647	3.928	3.953	3.957	4.267	4.316	4.031	4.144	3.733	3.739	4.054	3.684	3.841	3.861	3.873	3.761	4.146	3.77	3.839	4.044	3.795
NONMMUG028054	NA	NONCODE lncRNA	3	Sp'gonia	21	1.176	0	0	1.05	2.053	0	0.799	0	0.669	0	0.379	0	0	0	0	0	0	0	0	0	1.157	0	0	0	0	0	0	0
ENSMUSG00000030970	Ctbp2	protein coding gene	7	Sp'gonia	22	5.342	5.176	5.257	5.281	5.232	5.263	4.983	5.176	4.603	4.407	4.555	4.787	4.655	4.383	4.871	4.519	4.51	4.598	4.248	4.165	4.367	4.398	4.434	4.591	4.676	4.552	4.484	4.717
NONMMUG015635	NA	NONCODE lncRNA	16	Sp'gonia	23	2.433	2.021	2.548	2.606	2.217	2.465	2.816	2.485	1.93	2.101	2.342	2.025	2.611	2.021	2.091	1.683	1.31	1.595	1.459	2.091	1.852	1.422	1.454	1.546	1.791	1.803	2.186	1.687
ENSMUSG00000068284	Gm608	protein coding gene	16	Sp'gonia	24	3.362	3.116	3.275	3.417	3.278	3.415	3.242	3.076	2.86	3.331	3.297	3.223	3.222	3.144	3.037	3.06	3.192	3.18	3.07	3.126	3.331	3.142	3.064	3.234	3.124	3.032	3.192	3.096
ENSMUSG00000027223	Mapk8ip1	protein coding gene	2	Sp'gonia	25	4.216	4.358	4.35	3.93	4.316	4.245	4.394	4.023	3.997	3.881	3.789	3.84	3.862	3.902	3.706	3.726	3.918	3.929	3.713	3.972	3.966	3.779	3.681	3.944	3.711	3.564	3.664	4.054
ENSMUSG00000041028	Ghitm	protein coding gene	14	Sp'gonia	26	7.018	6.927	6.969	6.935	6.871	7.017	6.96	6.989	6.943	6.866	6.863	6.839	6.911	6.831	6.922	6.849	6.93	6.781	7.015	6.934	6.859	6.888	6.811	6.76	6.896	6.832	6.877	6.873
ENSMUSG00000050737	Ptges	protein coding gene	2	Sp'gonia	27	3.686	3.885	3.079	3.602	3.536	3.597	3.362	3.367	2.287	1.848	2.272	1.934	2.7	1.761	2.653	1.941	1.941	1.536	2.336	1.996	2.287	2.365	2.046	1.57	1.465	2.094	2.163	2.66
ENSMUSG00000053600	Zfp472	protein coding gene	17	Sp'gonia	28	3.139	3.203	3.021	3.111	3.069	3.346	3.405	3.242	2.987	3.067	3.168	3.265	2.664	2.889	2.889	3.048	2.893	2.814	3.341	2.922	2.947	3.039	3.039	2.748	2.893	3.124	3.222	3.009
NONMMUG030843	NA	NONCODE lncRNA	4	Sp'gonia	29	4.566	5.033	4.98	4.682	3.432	4.275	4.298	4.622	3.488	3.531	3.57	2.945	3.445	2.78	3.296	2.531	1.963	0.848	2.342	3.74	2.529	1.941	2.186	1.637	2.954	3.141	2.637	2.356
NONMMUG015806	NA	NONCODE lncRNA	16	Sp'gonia	30	2.084	1.05	1.811	1.595	1.844	1.66	1.17	1.96	1.339	0.824	1.251	1.269	1.501	1.362	1.195	1.293	1.17	0.888	1.521	1.449	1.444	1.753	0.941	1.064	1.208	1.239	1.35	1.176
ENSMUSG00000035413	Tmem98	protein coding gene	11	Sp'gonia	31	4.093	4.138	3.994	3.872	3.921	4.042	4.076	4.142	3.037	3.353	2.85	3.372	2.971	2.422	2.903	2.969	2.995	2.893	2.409	2.976	2.95	3.046	3.014	2.828	2.895	2.757	2.905	2.846
ENSMUSG00000073878	Gm13304	protein coding gene	4	Sp'gonia	32	2.832	0	2.664	2.639	1.937	2.293	2.868	2.342	0	0	2.807	2.805	0	3.131	0	0	0	0.176	0	0	0	0	0	0	0	0	3.067	0
NONMMUG039903	NA	NONCODE lncRNA	8	Sp'gonia	33	2.561	2.558	2.536	2.63	2.425	2.428	2.459	2.395	1.884	2.138	2.236	2.307	2.147	1.884	2.16	2.151	2.032	2.131	2.183	2.05	1.88	2.025	1.93	2.094	2.101	1.949	2.098	1.975
ENSMUSG00000026123	Plekhb2	protein coding gene	1	Sp'gonia	34	5.196	5.067	5.259	5.293	5.23	5.454	5.015	4.953	4.699	4.852	4.94	4.814	4.747	4.862	4.855	4.626	4.736	4.624	4.857	4.874	4.809	4.548	4.755	4.675	4.614	4.76	4.788	4.819
ENSMUSG00000030067	Foxp1	protein coding gene	6	Sp'gonia	35	5.017	5.04	4.874	4.643	4.863	4.53	4.724	4.662	4.365	4.8	4.761	4.663	4.563	4.227	4.544	4.344	4.44	4.664	4.412	4.164	4.599	4.268	4.594	4.829	4.678	4.515	4.139	4.398
ENSMUSG00000022964	Tmem50b	protein coding gene	16	Sp'gonia	36	6.537	6.482	6.403	6.591	6.441	6.472	6.404	6.492	6.113	6.288	6.107	6.204	6.038	5.983	5.943	6.023	6.024	5.988	6.083	6.019	6.108	5.73	5.899	6.188	6.177	5.983	6.015	6.025
NONMMUG006090	NA	NONCODE lncRNA	11	Sp'gonia	37	2.731	3.377	3.227	3.254	3.175	3.142	2.768	2.934	2.759	2.278	2.761	2.826	3.004	2.761	3.076	2.531	1.993	2.548	2.561	2.269	3.328	2.563	2.485	2.539	2.245	3.365	2.834	2.183
NONMMUG012069	NA	NONCODE lncRNA	13	Sp'gonia	38	5.955	5.868	5.647	5.826	5.913	5.812	5.699	5.656	5.503	5.597	5.305	5.942	5.566	5.592	5.325	5.208	5.383	5.072	5.522	5.432	5.189	5.256	5.132	5.274	5.553	4.926	5.397	5.596
ENSMUSG00000026102	Inpp1	protein coding gene	1	Sp'gonia	39	3.29	3.262	3.471	3.269	3.489	3.303	3.119	2.907	2.72	3.118	2.611	2.173	2.905	2.943	2.958	2.176	2.637	2.748	2.392	2.506	2.725	2.585	2.183	2.753	3.239	2.284	2.618	2.856
ENSMUSG00000009630	Ppp2cb	protein coding gene	8	Sp'gonia	40	6.974	6.963	6.912	7.017	7.026	7.027	6.945	6.988	6.679	6.759	6.657	6.717	6.667	6.527	6.581	6.657	6.624	6.627	6.277	6.426	6.45	6.354	6.42	6.688	6.536	6.594	6.439	6.369
ENSMUSG00000036323	Srp72	protein coding gene	5	Sp'gonia	41	6.618	6.543	6.516	6.57	6.534	6.527	6.589	6.453	6.262	6.517	6.465	6.318	6.431	6.401	6.458	6.409	6.196	6.409	6.352	6.372	6.334	6.365	6.19	6.476	6.381	6.241	6.192	6.328
ENSMUSG00000024502	Jakmip2	protein coding gene	18	Sp'gonia	42	1.748	1.58	1.774	2.205	2.018	1.774	1.791	1.718	1.151	1.406	1	1.485	1.251	1.269	1.189	0.911	1.144	0.774	1.043	0.848	0.971	0.791	0.88	1.036	1.131	0.824	0.799	0.632
ENSMUSG00000040254	Sema3d	protein coding gene	5	Sp'gonia	43	2.82	2.826	2.954	3.362	3.002	3.029	2.553	2.597	1.077	1.293	0.766	1.05	0.475	0.526	0.824	0.848	0.401	0.595	0.31	0.757	0.824	0.287	0.043	0.356	0.138	0.275	0	0.07
NONMMUG007587	NA	NONCODE lncRNA	11	Sp'gonia	44	6.913	6.745	6.865	7.058	6.796	6.916	6.802	6.775	6.623	6.822	6.659	6.424	6.446	6.443	6.522	6.348	6.341	6.334	6.364	6.465	6.292	6.296	6.357	6.625	6.423	6.531	6.356	6.262
NONMMUG003492	NA	NONCODE lncRNA	10	Sp'gonia	45	2.446	2.198	2.414	2.307	2.307	2.128	1.595	1.836	1.642	1.856	2.118	2.05	1.956	1.848	1.521	1.848	1.696	1.618	1.575	1.696	2.266	1.934	1.233	2.053	1.766	1.66	1.59	1.824
NONMMUG029273	NA	NONCODE lncRNA	4	Sp'gonia	46	3.479	4.321	3.394	2.618	3.053	1.748	2.251	3.747	2.915	2.78	3.152	2.671	2.362	3.356	3.03	1.93	2.101	2.658	2.395	3.011	2.88	3.087	2.433	2.884	2.114	3.281	2.242	2.043
ENSMUSG00000032359	Ctsh	protein coding gene	9	Sp'gonia	47	5.174	4.934	4.694	5.275	5.123	5.139	4.457	4.737	3.726	3.585	3.23	3.505	3.048	3.39	3.621	3.257	3.007	3.209	3.256	3.285	3.637	3.619	3.313	3	3.178	2.58	3.134	2.818
ENSMUSG00000046182	Gsg1l	protein coding gene	7	Sp'gonia	48	2.852	3.082	3.064	3.184	3.257	3.005	2.83	2.973	1.511	1.828	1.438	0.986	1.07	1	1.029	0.934	0.604	0.345	0.687	0	1.111	0.189	0.433	0.556	0.799	0.275	0.595	0
ENSMUSG00000049686	Orai1	protein coding gene	5	Sp'gonia	49	4.976	5.21	5.027	4.875	4.889	4.85	4.55	4.712	4.502	4.384	4.25	4.408	4.398	3.985	4.318	4.263	4.215	4.091	3.826	3.832	4.044	4.05	4.143	4.319	4.331	4.392	4.229	3.741
NONMMUG041887	NA	NONCODE lncRNA	8	Sp'gonia	50	2.118	1.975	2.167	2.245	1.778	1.884	2.124	1.926	1.614	1.491	1.832	1.674	1.795	1.585	1.614	1.328	1.35	1.39	1.22	1.623	1.687	1.632	1.356	1.84	1.683	1.722	1.465	1.333
ENSMUSG00000022306	Zfpm2	protein coding gene	15	Sp'gonia	51	3.372	3.356	3.38	3.183	3.316	3.18	3.461	3.302	2.208	2.799	2.422	2.43	2.339	2.376	2.353	2.266	2.208	2.356	1.872	1.975	2.202	2.084	2	2.266	2.101	2.074	1.828	2.272
NONMMUG027545	NA	NONCODE lncRNA	3	Sp'gonia	52	2.011	1.731	1.227	1.556	1.48	2.07	1.903	1.736	1.491	1.367	1.77	1.844	1.345	1.362	1.642	1.275	1.541	1.322	1.459	1.888	0.895	1.014	1.316	1.367	0.978	1.202	1.029	1.444
NONMMUG013695	NA	NONCODE lncRNA	14	Sp'gonia	53	0.791	2.325	0	0	0	0	0.971	0	0.651	0	0.176	0	0	0	0	0	0	0	0	0	0	0	0	0	0	0	0	0
ENSMUSG00000061477	Rps7	protein coding gene	12	Sp'gonia	54	9.956	9.948	10.03	9.782	9.931	9.966	9.956	10.028	9.941	9.66	9.698	9.625	9.676	9.616	9.58	9.527	9.685	9.724	9.767	9.713	9.66	9.532	9.607	9.51	9.611	9.532	9.556	9.544
NONMMUG017835	NA	NONCODE lncRNA	17	Sp'gonia	55	2.257	2.778	2.814	2.491	2.516	2.524	2.342	2.716	2.403	1.907	2.248	2.163	2.22	1.895	2.134	1.884	2.198	2.151	2.183	1.982	2.227	1.891	1.848	2.403	2.151	1.963	2.032	2.094
ENSMUSG00000038065	Mturn	protein coding gene	6	Sp'gonia	56	2.996	2.956	3.271	2.973	3.172	3.091	2.653	2.872	2.151	2.733	3.036	2.667	2.671	2.669	2.694	2.503	2.214	2.217	2.599	2.595	2.836	2.336	2.551	2.801	2.217	2.7	2.032	1.949
ENSMUSG00000016559	H3f3b	protein coding gene	11	Sp'gonia	57	10.656	10.571	10.555	10.179	10.096	10.108	10.252	10.202	9.966	10.057	9.985	9.859	9.823	9.837	9.738	9.855	9.862	9.785	9.957	9.905	9.854	9.656	9.758	9.7	9.764	9.815	9.916	9.884
ENSMUSG00000061315	Naca	protein coding gene	10	Sp'gonia	58	9.338	9.247	9.2	9.115	9.177	9.232	9.231	9.311	8.955	8.966	8.92	8.776	8.973	8.902	8.843	8.86	8.871	8.859	8.807	8.859	8.795	8.791	8.741	8.679	8.783	8.705	8.713	8.794
NONMMUG013864	NA	NONCODE lncRNA	14	Sp'gonia	59	2.884	2.519	2.766	2.975	2.345	2.597	2.365	1.88	0.678	0.74	1.138	0.949	1.163	0.333	0.748	0.687	0.575	0.642	0.687	0.263	0.556	0.496	0.214	0.275	0.367	0	0.275	0.566
ENSMUSG00000023043	Krt18	protein coding gene	15	Sp'gonia	60	2.011	2.818	2.202	2.227	2.328	2.539	1.848	2.014	0.632	2.098	0.263	1.151	1.124	1.189	1.251	0.903	0.475	1.014	1.651	1.799	1.465	0.872	1.316	0.978	0.31	0.848	0.275	0
ENSMUSG00000024885	Aldh3b1	protein coding gene	19	Sp'gonia	61	4.394	4.529	4.241	4.816	4.784	4.601	4.523	4.674	3.619	3.494	3.305	3.157	3.256	3.271	3.686	3.014	2.757	3.119	2.816	2.733	3.37	3.011	2.836	2.716	2.864	2.436	2.795	2.59
NONMMUG011074	NA	NONCODE lncRNA	13	Sp'gonia	62	2	1.911	1.516	1.367	2.036	1.956	1.891	1.057	0.799	0.705	0.971	1.664	1.339	1.251	1.757	0.774	0.963	1.496	0.705	1.118	0.516	1.511	0.856	1.362	0.651	0.856	0.748	0.251
ENSMUSG00000090860	Gm17134	unclassified gene	10	Sp'gonia	63	1.811	3.601	2.339	2.799	2.846	2.134	2.578	2.488	2.414	2.284	2.263	1.714	2.141	2.392	0	0	1.895	0.993	0	2.822	1.736	2.057	0	1.585	2.087	0	2.333	2.131
ENSMUSG00000032271	Nnmt	protein coding gene	9	Sp'gonia	64	3.058	3.279	2.763	3.254	3.22	3.223	3.099	3.433	1.856	1.036	1.05	1.872	0.799	1.454	1.245	0.949	1.516	1.077	1.208	2.036	0.454	0.651	1.269	0.485	0.401	0	1.104	0.705
NONMMUG030972	NA	NONCODE lncRNA	4	Sp'gonia	65	1.7	1.82	2.217	2.128	2.379	2.192	2.325	1.501	1.245	1.59	1.971	1.58	1.157	1.536	1.269	1.195	1.526	1.239	1.111	1.787	1.687	1.157	1.57	1.195	1.157	1.124	1.176	1.362
ENSMUSG00000004285	Atp6v1f	protein coding gene	6	Sp'gonia	66	7.814	7.821	7.758	7.726	7.793	7.86	7.658	7.643	7.676	7.705	7.539	7.573	7.666	7.568	7.512	7.552	7.607	7.564	7.52	7.614	7.67	7.504	7.513	7.537	7.476	7.617	7.574	7.419
ENSMUSG00000032966	Fkbp1a	protein coding gene	2	Sp'gonia	67	9.065	9.119	9.118	9.147	9.091	9.081	9.032	9.009	8.819	8.81	8.709	8.836	8.802	8.724	8.681	8.676	8.529	8.531	8.522	8.581	8.599	8.52	8.51	8.615	8.654	8.524	8.562	8.511
ENSMUSG00000046997	Spsb4	protein coding gene	9	Sp'gonia	68	2.367	2.725	2.101	2.233	2.131	2.751	2.325	2.353	2.134	2.043	2.036	1.287	1.599	1.799	2.173	1.709	1.556	1.322	2.084	2.074	2.131	1.687	1.48	1.257	1.208	1.438	1.417	2.084
ENSMUSG00000037072	2015-09-15	protein coding gene	3	Sp'gonia	69	8.128	8.126	7.974	8.122	8.138	8.21	8.05	8.127	7.984	7.982	7.749	7.856	7.785	7.788	7.851	7.811	7.887	7.67	7.745	7.824	7.823	7.787	7.597	7.572	7.807	7.717	7.772	7.678
ENSMUSG00000096215	Smim22	protein coding gene	16	Sp'gonia	70	1.986	2.245	2.436	1.438	2.85	1.824	2.236	2.915	1.195	0.848	1.39	1.963	0.949	0	1.233	2.529	0.816	0.848	2.014	0.864	1.251	0	1.202	1.379	1.428	1.257	0.903	0.949
NONMMUG014421	NA	NONCODE lncRNA	15	Sp'gonia	71	2.239	2.411	2.278	2.449	2.296	2.501	2.493	2.254	1.803	1.899	1.727	1.623	1.551	1.541	1.753	1.637	1.328	1.637	1.007	1.485	1.401	1.428	1.428	1.411	1.614	1.39	1.233	1.444
ENSMUSG00000083977	Mageb8-ps	pseudogene	X	Sp'gonia	72	2.949	2.573	2.776	2.683	2.398	2.436	2.868	2.637	2.183	1.642	1.39	0.782	1.202	1.362	1.536	1.546	1.444	1.696	0.895	1.501	1.428	2.021	1.098	1.098	1.036	0.367	1.967	1.39
ENSMUSG00000045091	Aqp12	protein coding gene	1	Sp'gonia	73	1.57	2.07	1.646	1.934	2.333	1.39	1.556	1.163	1.287	0.585	0.333	0.401	0	0.872	0.287	0.299	0.816	0.848	0	0.345	0.546	0	0.287	0.585	0	0	0	0
ENSMUSG00000091021	Gm17300	lincRNA gene	4	Sp'gonia	74	0.239	2.173	2.35	0	0	2.339	0	2.671	0	0	0	0	0.299	0	0	1.328	0	0	0	0	0	0	0	0	0	0	1.744	0
NONMMUG033739	NA	NONCODE lncRNA	5	Sp'gonia	75	4.255	4.432	3.653	4.017	1.395	3.986	4.283	3.187	3.463	2.101	3.858	1.195	4.057	2.729	3.668	0	0	2.29	1.722	3.35	3.309	0	2.795	0.623	2.595	0.444	0.782	0
NONMMUG033749	NA	NONCODE lncRNA	5	Sp'gonia	76	3.675	3.346	3.316	3.508	3.32	2.599	3.007	3.369	2.606	2.848	3.162	2.278	3.246	1.934	3.178	2.984	2.648	2.16	2.138	1.362	2.753	2.305	2.664	2.989	3.205	2.729	2.534	1.541
ENSMUSG00000036867	Smad6	protein coding gene	9	Sp'gonia	77	3.927	4.083	4.017	3.579	3.606	3.785	3.603	3.598	2.685	3.005	2.47	2.365	2.128	1.787	1.692	2.046	1.986	2.333	1.57	1.795	2.313	2.121	1.506	1.651	1.227	1.501	1.411	1.556
ENSMUSG00000032265	Fam46a	protein coding gene	9	Sp'gonia	78	1.791	2.077	1.899	2.17	2.147	2.444	1.891	2.147	1.428	1.428	1.678	1.58	1.637	1.22	1.903	1.491	1.438	1.757	1.832	1.614	1.566	1.731	1.379	1.339	1.118	1.395	1.043	1.705
NONMMUG032436	NA	NONCODE lncRNA	5	Sp'gonia	79	3.341	3.387	3.52	2.536	2.57	2.63	2.167	1.696	0.926	0.856	0.971	1.131	0.411	0.799	0.566	0.485	0.623	0.774	0.189	0.367	0	0.367	0	0.176	0.575	0.444	0.526	0.214
NONMMUG016018	NA	NONCODE lncRNA	16	Sp'gonia	80	2.278	1.692	2.884	3.2	2.22	2.046	2.57	2.457	1.239	1.339	2.067	2.131	2.671	2.269	3.285	0	0	3.191	0	1.077	1.22	1.269	1.077	1.941	2.325	1.31	2.725	2.251
NONMMUG001765	NA	NONCODE lncRNA	1	Sp'gonia	81	0	0	0.848	0	0	2.293	0	0.766	0	0	0	0	0	0	0	0	0	0	0	0	0	0	0	0	0	0	0	0
ENSMUSG00000098274	Rpl24	protein coding gene	16	Sp'gonia	82	9.185	9.226	9.249	9.04	9.259	9.271	9.193	9.345	9.041	8.992	9.017	8.875	8.974	8.84	8.951	8.873	9.006	9.083	8.994	8.975	8.956	8.983	8.994	8.906	9.048	9.025	9.006	9.005
ENSMUSG00000040731	Eif4h	protein coding gene	5	Sp'gonia	83	7.825	7.71	7.814	7.696	7.824	7.692	7.716	7.707	7.657	7.591	7.596	7.603	7.584	7.585	7.578	7.526	7.592	7.584	7.685	7.682	7.615	7.542	7.519	7.374	7.52	7.588	7.619	7.563
NONMMUG000340	NA	NONCODE lncRNA	1	Sp'gonia	84	3.086	3.05	3.178	3.307	3.22	3.688	2.886	2.692	2.738	2.121	3.536	2.526	2.22	2.553	1.623	2.838	3.065	2.521	2.709	2.698	2.462	2	2.707	2.444	2.874	1.561	2.746	2.48
ENSMUSG00000020173	Cobl	protein coding gene	11	Sp'gonia	85	2.918	2.753	2.956	3.365	3.18	3.057	3.138	2.962	2.583	2.602	3.058	2.398	2.676	2.698	2.121	2.342	2.506	2.516	2.534	2.254	2.367	2.205	1.864	2.395	1.911	1.956	2.036	2.284
ENSMUSG00000069495	Epc2	protein coding gene	2	Sp'gonia	86	5.233	4.999	5.094	5.003	5.127	5.103	4.938	5.027	4.637	4.842	4.939	4.872	4.849	4.704	4.852	4.838	4.853	4.822	4.804	4.905	4.817	4.819	4.631	4.739	4.569	4.556	4.794	4.872
NONMMUG017762	NA	NONCODE lncRNA	17	Sp'gonia	87	1.722	2.108	1.362	1.828	1.595	1.227	2.057	0	1.566	1.422	1.816	1.646	0.84	0.774	1.395	0.595	1.328	0.748	0.74	1.475	1.475	1.227	0	1.214	1.531	0.774	0	1.836
ENSMUSG00000064080	Fbln2	protein coding gene	6	Sp'gonia	88	4.864	4.815	5.008	5.185	4.987	4.853	4.594	4.57	3.369	3.684	2.993	3.391	3.16	3.521	3.401	3.259	3.014	3.129	2.513	3.548	3.183	2.856	2.866	3.146	2.611	2.251	2.96	2.82
ENSMUSG00000020070	Rufy2	protein coding gene	10	Sp'gonia	89	3.599	3.82	3.745	3.865	3.507	3.852	3.616	3.463	3.128	3.2	3.251	3.891	3.339	2.93	3.275	3.096	3.116	2.876	2.722	3.016	2.918	2.818	2.616	3.046	2.7	3.053	3.007	2.891
ENSMUSG00000083061	Gm12191	pseudogene	11	Sp'gonia	90	2.546	0	0	0	1.118	1.214	0	0	0	0	0	0	0	0	0	0	0	0	0	0	0	0	0	0	0	0	0	0
NONMMUG039490	NA	NONCODE lncRNA	7	Sp'gonia	91	3.465	3.561	3.602	3.805	3.558	3.709	3.482	3.566	2.98	2.956	3.032	3.305	2.954	2.642	2.868	3.096	2.893	3.077	2.982	2.63	2.59	2.836	2.768	3.231	3.098	3.268	3.256	3.027
ENSMUSG00000021518	Ptdss1	protein coding gene	13	Sp'gonia	92	5.783	5.638	5.69	5.786	5.782	5.716	5.781	5.76	5.685	5.743	5.576	5.697	5.761	5.639	5.561	5.624	5.524	5.539	5.582	5.573	5.627	5.539	5.559	5.562	5.59	5.499	5.521	5.503
ENSMUSG00000097347	Gm17275	unclassified gene	1	Sp'gonia	93	7.4	7.423	7.356	7.386	7.272	7.389	7.341	7.356	7.13	7.247	7.095	7.004	6.938	6.829	7.071	7.104	7.062	6.918	7.084	7.046	6.867	6.862	7	6.83	6.793	6.985	7.079	6.965
NONMMUG003105	NA	NONCODE lncRNA	10	Sp'gonia	94	5.118	4.539	4.769	4.788	4.589	4.89	4.574	4.696	4.327	4.223	3.964	4.197	4.081	4.333	4.529	4.083	4.334	4.075	3.886	4.467	4.12	4.274	3.966	4.226	3.817	3.584	3.928	4.109
ENSMUSG00000024067	Dpy30	protein coding gene	17	Sp'gonia	95	5.561	5.802	5.976	5.814	6.051	5.993	6.09	5.814	5.814	5.648	5.524	5.401	5.69	5.581	5.54	5.532	5.487	5.725	5.263	5.587	5.409	5.535	5.352	5.484	5.306	5.116	5.309	5.216
ENSMUSG00000020100	Slc29a3	protein coding gene	10	Sp'gonia	96	3.009	2.913	3.037	3.58	3.385	3.558	3.297	3.18	2.967	3.05	2.924	2.86	2.971	2.563	3.104	2.947	2.746	2.852	2.922	2.47	2.828	2.941	2.814	2.625	2.714	2.599	2.83	2.678
ENSMUSG00000049516	Spty2d1	protein coding gene	7	Sp'gonia	97	4.892	4.663	4.667	4.751	4.564	4.837	4.596	4.687	4.162	4.668	4.738	4.439	4.333	4.583	4.522	4.265	4.362	4.271	4.406	4.374	4.483	4.407	4.304	4.338	4.232	4.257	4.388	4.234
ENSMUSG00000085577	Mageb6-ps	pseudogene	X	Sp'gonia	98	2.118	1.753	2.053	2.195	2.604	2.381	2.307	2.322	2.348	1.646	1.782	2.154	2.101	2.176	1.856	2.296	2.284	1.444	1.907	1.281	1.566	2.186	1.628	1.872	1.975	1.674	2.004	2.189
ENSMUSG00000033386	Frrs1	protein coding gene	3	Sp'gonia	99	2.568	2.387	2.223	2.575	2.801	2.703	2.245	2.233	1.687	1.531	1.491	1.632	1.727	0.895	1.531	1.322	1.884	1.791	1.007	0.669	1.328	0.963	0.74	1.151	1.151	0.299	0.978	0.856
ENSMUSG00000051243	Islr2	protein coding gene	9	Sp'gonia	100	5.066	5.159	5.039	5.504	5.348	5.287	5.052	4.885	2.939	2.911	2.801	2.916	2.899	2.922	3.03	2.85	2.74	2.83	2.333	2.485	2.678	2.98	2.37	1.57	1.367	1.844	2.658	2.353
ENSMUSG00000032418	Me1	protein coding gene	9	Sp'gonia	101	9.013	9.047	8.961	9.05	8.894	8.999	8.881	8.93	8.516	8.595	8.422	8.528	8.566	8.402	8.577	8.459	8.4	8.222	8.35	8.265	8.4	8.274	8.247	8.235	8.259	8.137	8.393	8.253
NONMMUG034917	NA	NONCODE lncRNA	6	Sp'gonia	102	2.359	1.888	1.714	2.157	1.595	1.501	1.614	1.782	1.077	1.251	0.832	0.66	0.642	0.227	0.748	0.978	0.722	1.098	0.014	0.642	0.766	0.411	0.176	0.888	0	0	0	0
ENSMUSG00000026418	Tnni1	protein coding gene	1	Sp'gonia	103	2.937	2.287	3.2	2.772	2.664	2.707	3.014	2.996	2.104	2.381	2.151	2.254	2.094	1.618	2.48	1.59	1.379	1.566	1.58	2.42	1.989	1.646	1.189	1.316	0.722	1.064	1.39	2.428
ENSMUSG00000031029	Eif3f	protein coding gene	7	Sp'gonia	104	7.215	7.139	7.166	7.142	7.236	7.134	7.107	7.079	6.91	6.844	6.862	6.969	6.871	6.691	6.655	6.651	6.843	6.834	6.688	6.763	6.737	6.699	6.651	6.578	6.562	6.663	6.726	6.641
ENSMUSG00000032845	Alpk2	protein coding gene	18	Sp'gonia	105	2.939	2.655	1.864	1.57	2.269	2.077	2.714	2.541	2.676	1.637	1.511	1.595	1.48	2.032	2.131	1.526	2.186	2.77	2.428	1.628	1.251	1.848	1.655	2.29	0.824	0.832	1.844	0.918
ENSMUSG00000028964	Park7	protein coding gene	4	Sp'gonia	106	7.937	7.903	7.764	7.758	7.915	7.823	7.771	7.823	7.907	7.754	7.791	7.593	7.797	7.778	7.521	7.714	7.698	7.788	7.719	7.754	7.811	7.638	7.712	7.596	7.606	7.776	7.783	7.683
ENSMUSG00000068122	Agtr2	protein coding gene	X	Sp'gonia	107	2.475	2.536	2.331	2.483	2.37	2.759	2.848	2.742	2.154	1.836	1.982	2.39	1.692	1.59	2.06	2.043	1.88	1.757	1.091	1.77	1.74	1.356	2.359	1.993	1.189	1.614	1.322	1.183
ENSMUSG00000041556	Fbxo2	protein coding gene	4	Sp'gonia	108	2.167	1.287	1.05	2.025	1.58	1.651	1.501	1.618	1.683	1.036	1.444	1.379	0.824	1.516	1.433	1.098	1.316	1.475	0.506	1.367	1.339	1.091	1.183	1.183	1.35	0.516	1.384	1.014
NONMMUG026069	NA	NONCODE lncRNA	3	Sp'gonia	109	2.548	2.336	2.602	2.915	2.651	2.828	2.284	2.573	1.233	1.333	1.566	1.531	0.642	0.926	0.669	1.007	1.299	0.526	0.322	0	0.687	0.151	0.214	0.454	0.151	0.124	0.138	0
ENSMUSG00000025555	Farp1	protein coding gene	14	Sp'gonia	110	4.223	4.389	4.486	4.694	4.472	4.455	4.336	4.336	2.553	2.949	2.727	3.043	2.568	2.392	2.738	2.37	2.516	2.858	2.05	2.242	2.242	2.503	2.293	1.705	1.82	1.709	1.868	1.848
ENSMUSG00000041390	Mdfic	protein coding gene	6	Sp'gonia	111	3.561	3.353	3.194	3.406	3.756	3.488	3.203	3.142	2	2.508	1.856	2.293	2.322	1.88	2.609	2.007	2.248	2.06	1.96	2.208	1.848	2.021	2.06	1.195	1.856	1.683	1.872	1.485
ENSMUSG00000008892	Vdac3	protein coding gene	8	Sp'gonia	112	8.986	9.085	9.021	9.133	9.091	9.216	9.156	9.227	9.054	9.098	8.949	8.972	9.002	8.929	8.928	8.983	8.825	8.773	8.922	8.885	8.89	8.802	8.827	8.961	9.024	8.936	8.823	8.851
ENSMUSG00000006445	Epha2	protein coding gene	4	Sp'gonia	113	5.929	6.157	6.088	6.154	5.937	5.918	5.471	5.495	3.642	4.037	3.709	3.954	3.598	3.222	3.326	3.413	3.116	3.639	2.541	2.74	3.339	2.7	2.233	2.844	1.651	1.993	2.111	2.655
ENSMUSG00000090399	Nav1	protein coding gene	1	Sp'gonia	114	1.098	2.07	1.744	2.738	2.325	2.339	2.257	2.23	1.17	0.986	0.74	1.021	1	1.66	1.214	0.799	1.214	1.029	0.411	0	0.799	0.911	0.766	0.986	0.485	0	0.918	0.669
NONMMUG022268	NA	NONCODE lncRNA	2	Sp'gonia	115	1.438	1.449	2.111	2.101	2.395	2.313	1.937	1.727	1.609	1.828	0.848	1.799	1.546	1.556	1.551	1.163	1.575	1.406	0.669	1.176	1.05	1.428	1.233	1.66	1.138	1.007	0.895	1.131
ENSMUSG00000030905	Crym	protein coding gene	7	Sp'gonia	116	2.084	2.485	2.932	2.367	2.287	2.797	2.436	2.816	2.06	1.655	2.067	1.844	1.952	2.084	1.787	1.556	0.993	1.021	1.57	1.422	1.275	1.305	1.007	0.986	1.208	1.007	0.714	1.536
ENSMUSG00000023169	Slc38a1	protein coding gene	15	Sp'gonia	117	3.099	3.046	3.053	3.369	3.418	3.527	3.333	3.074	1.379	2.205	1.922	1.93	2.151	1.566	2.091	1.454	1.422	1.585	1.696	0.872	0.963	1.795	1.111	0.642	0.807	0.74	1.305	0.705
ENSMUSG00000019848	Popdc3	protein coding gene	10	Sp'gonia	118	2.534	2.57	2.467	2.111	2.272	2.299	2.789	2.23	1.705	1.58	1.541	1.064	1.967	1.66	1.618	1.379	1.48	1.575	1.014	1.31	1.692	1.064	0.888	0.903	0.903	0.782	1.275	1.157
ENSMUSG00000027546	Atp9a	protein coding gene	2	Sp'gonia	119	6.074	6.016	6.033	6.053	6.109	5.912	6.054	5.977	6.074	6.016	5.964	5.978	6.013	5.974	5.985	5.973	5.978	5.988	5.896	5.832	6.098	5.835	5.893	5.988	5.944	5.957	6.01	6.05
NONMMUG035082	NA	NONCODE lncRNA	6	Sp'gonia	120	3.39	3.16	3.61	4.168	3.993	3.884	3.547	3.573	3.057	2.967	2.911	3.184	2.96	2.782	3.044	3.328	2.519	2.628	2.766	3.014	3.194	2.541	2.962	2.759	2.511	2.488	2.441	2.365
ENSMUSG00000056708	Ier5	protein coding gene	1	Sp'gonia	121	4.574	4.65	4.493	4.389	4.187	4.264	4.173	4.272	3.855	3.995	4.147	4.051	3.918	3.806	3.922	3.774	3.923	4.168	3.513	3.699	3.792	4.041	3.869	4.012	3.83	3.707	3.714	3.568
ENSMUSG00000063952	Brpf3	protein coding gene	17	Sp'gonia	122	5.911	6.132	5.951	6.299	6.097	6.15	5.989	6.125	5.903	6.086	5.942	6.163	6.063	6.038	6.085	5.914	5.934	5.9	5.744	5.954	5.946	5.964	5.984	6.118	6.069	5.937	5.774	5.709
ENSMUSG00000060743	H3f3a	protein coding gene	1	Sp'gonia	123	10.285	10.345	10.26	10.28	10.336	10.257	10.259	10.257	10.147	10.104	10.018	9.978	9.965	9.964	10.033	9.942	9.946	9.967	9.97	9.935	9.98	9.854	9.852	9.719	9.782	9.836	9.881	9.866
NONMMUG040773	NA	NONCODE lncRNA	8	Sp'gonia	124	2.227	2.004	1.848	0.895	1.967	1.941	1.687	1.864	0.454	1.546	0.832	0.978	0.556	0	0.422	1.029	0	0.856	0	0.496	0.766	0.496	0.731	0	0	0	0.506	0.556
ENSMUSG00000052155	Acvr2a	protein coding gene	2	Sp'gonia	125	4.556	4.632	4.685	4.664	4.338	4.273	3.968	4.282	3.767	4.146	4.133	3.849	3.966	3.426	4.103	4.151	3.829	4.034	3.653	3.893	3.706	3.855	3.734	4.018	3.75	4.094	3.943	3.487
NONMMUG001461	NA	NONCODE lncRNA	1	Sp'gonia	126	3.076	2.406	2.671	3.425	3.168	3.721	3.578	3.186	2.48	2.333	3.058	2.642	2.644	3.186	3.346	1.982	2.945	2.976	2.587	2.551	2.534	3.274	2.513	2.884	2.753	1.263	2.809	1.884
ENSMUSG00000024594	Prrc1	protein coding gene	18	Sp'gonia	127	4.502	4.577	4.821	4.885	4.902	4.841	4.801	4.657	4.368	4.36	4.459	4.465	4.406	4.272	4.494	4.524	4.555	4.476	4.415	4.35	4.392	4.428	4.379	4.362	4.236	4.31	4.361	4.351
ENSMUSG00000051951	Xkr4	protein coding gene	1	Sp'gonia	128	2.17	1.915	1.832	2.018	1.84	1.895	1.599	1.566	0.696	0.941	0.595	0.678	0.782	0.333	0.696	0.714	0.714	0.536	0.367	0.411	0.757	0.722	0.251	0	0	0.202	0	0
NONMMUG002667	NA	NONCODE lncRNA	1	Sp'gonia	129	1.978	2.336	0.963	1.82	1.941	1.029	2.087	1.84	1.281	1.7	1.104	1.281	0	0	0.74	1.007	0.816	1.367	0.465	0.856	0	0.485	0.714	0	0	0.475	1.157	0.934
NONMMUG033456	NA	NONCODE lncRNA	5	Sp'gonia	130	4.979	5.006	4.885	5.182	5.069	5.41	4.891	4.737	4.527	4.211	4.262	4.082	4.408	4.093	4.182	3.758	4.392	4.151	3.84	3.497	4.205	3.202	2.858	3.45	3.123	3.442	3.377	3.709
ENSMUSG00000030232	Aebp2	protein coding gene	6	Sp'gonia	131	6.833	6.538	6.598	6.551	6.554	6.372	6.487	6.66	5.913	6.293	6.345	6.334	6.352	6.22	6.066	6.248	6.184	6.189	6.182	6.231	6.275	6.206	5.922	6.118	5.885	5.837	6.148	5.957
ENSMUSG00000057841	Rpl32	protein coding gene	6	Sp'gonia	132	10.695	10.646	10.703	10.555	10.741	10.733	10.697	10.737	10.6	10.54	10.511	10.365	10.52	10.457	10.424	10.367	10.469	10.53	10.482	10.448	10.399	10.401	10.311	10.225	10.343	10.209	10.369	10.378
ENSMUSG00000039137	Whrn	protein coding gene	4	Sp'gonia	133	4.875	4.643	4.535	4.621	4.773	4.753	4.318	4.798	4.233	4.17	4.432	4.044	4.634	4.191	3.94	4.066	4.226	4.563	3.731	4.124	3.832	3.837	4.076	4.209	3.839	3.873	3.577	3.798
ENSMUSG00000015568	Lpl	protein coding gene	8	Sp'gonia	134	6.006	6.058	5.917	6.06	5.954	5.959	5.738	5.61	4.256	4.291	3.985	3.993	3.964	3.844	3.369	3.395	3.271	3.151	2.915	3.73	3.055	2.852	2.83	2.31	2.296	1.96	2.236	2.516
ENSMUSG00000042372	Dmrt3	protein coding gene	19	Sp'gonia	135	3.58	3.674	3.751	4.133	4.438	4.273	3.652	3.362	2.998	3.002	3.266	2.302	2.655	2.782	2.401	2.683	2.302	2.852	2.233	2.746	3.05	2.828	2.602	1.876	1.84	2.074	2.553	2.736
NONMMUG010350	NA	NONCODE lncRNA	13	Sp'gonia	136	2.949	2.787	3.027	3.02	2.96	3.236	3.624	3.78	2.367	2.195	2.043	2.854	2.47	1.872	2.751	2.014	2.147	1.791	1.31	2.22	1.281	1.546	1.66	1.333	1.632	1.007	1.561	1.952
NONMMUG023520	NA	NONCODE lncRNA	2	Sp'gonia	137	3.163	2.703	2.556	2.524	2.313	3.239	2.832	0	1.978	2.599	1.531	1.111	0	0	0	0	2.111	0.546	0	0	0.782	0	0	0	0.651	0	0	0
ENSMUSG00000024424	Ttc39c	protein coding gene	18	Sp'gonia	138	6.245	6.182	6.162	6.167	6.137	6.118	5.901	6.126	5.657	5.827	5.708	5.475	5.619	5.502	5.54	5.469	5.528	5.419	5.439	5.504	5.615	5.246	5.524	5.691	5.831	5.826	5.455	5.616
NONMMUG031934	NA	NONCODE lncRNA	5	Sp'gonia	139	1.88	1.941	1.345	2.077	1.727	1.417	1.531	1.227	1.202	0.949	0.949	1.333	1.683	1.111	1.233	0.748	1.585	0.856	0.39	1.384	0.971	0.731	0.475	1.043	0.651	0.556	1.227	1.07
NONMMUG000160	NA	NONCODE lncRNA	1	Sp'gonia	140	4.128	4.007	3.973	3.648	3.485	3.683	3.626	3.532	3.359	3.553	3.3	3.515	2.862	3.246	3.057	2.709	2.496	2.903	2.844	3.029	3.23	2.284	2.176	2.731	2.257	2.227	2.121	2.587
ENSMUSG00000053522	Lgals7	protein coding gene	7	Sp'gonia	141	4.775	4.657	4.504	4.634	4.849	4.743	4.586	3.965	3.331	2.632	2.791	3.363	2.472	2.722	1.872	3.325	2	2.411	1.521	2.689	1.428	2.205	2.176	1.692	2.186	2.014	1.362	1.884
NONMMUG015919	NA	NONCODE lncRNA	16	Sp'gonia	142	2.989	2.59	2.449	3.016	2.667	2.746	2.88	2.772	2.16	2.676	2.606	2.609	2.573	2.239	2.862	2.459	2.625	2.189	2.687	2.157	2.067	2.067	2.007	2.299	2.157	2.067	2.183	2.299
ENSMUSG00000084946	Dlx1as	unclassified non-coding RNA gene	2	Sp'gonia	143	1.05	0	0.816	1.299	2.104	1.526	1.465	0	0.714	0.993	0.433	1.367	0.014	0.176	0.356	0.926	0	0	0	0	0	0.401	0.604	0.782	0.731	0	0.07	0
ENSMUSG00000041841	Rpl37	protein coding gene	15	Sp'gonia	144	8.568	8.693	8.549	8.578	8.86	8.547	8.541	8.648	8.583	8.455	8.462	8.425	8.438	8.377	8.427	8.245	8.511	8.37	8.344	8.43	8.423	8.181	8.255	8.202	8.18	8.174	8.253	8.285
ENSMUSG00000022867	Usp25	protein coding gene	16	Sp'gonia	145	4.959	4.761	4.882	4.692	4.663	4.806	4.362	4.56	3.958	4.211	4.152	4.288	3.987	3.899	3.95	3.889	3.722	3.777	3.54	3.811	3.83	3.808	3.666	3.7	3.465	3.584	3.574	3.51
ENSMUSG00000018166	Erbb3	protein coding gene	10	Sp'gonia	146	3.976	3.941	3.861	4.064	3.653	3.772	3.633	3.893	2.376	2.618	2.307	2.275	2.242	2.475	2.134	2.217	2.043	2.094	1.753	1.903	1.945	1.59	1.362	1.362	1.151	1.057	1.31	1.275
NONMMUG027741	NA	NONCODE lncRNA	3	Sp'gonia	147	2.029	1.945	1.637	1.736	1.566	2.151	1.766	1.696	1.367	0.872	1.183	1.208	0.595	0.941	1.077	1.208	1.417	1.339	1.299	0.74	0.651	1.084	0.623	0.696	0.322	0	1.239	0.816
ENSMUSG00000058600	Rpl30	protein coding gene	15	Sp'gonia	148	9.948	9.825	9.936	9.795	9.864	9.873	9.801	9.933	9.603	9.694	9.571	9.471	9.623	9.48	9.487	9.437	9.417	9.628	9.549	9.508	9.513	9.518	9.458	9.25	9.403	9.128	9.438	9.285
NONMMUG044876	NA	NONCODE lncRNA	X	Sp'gonia	149	0.669	1.58	1.091	1.714	1.82	1.803	2.081	0.74	0.722	0.791	1.227	2.406	0.864	1.322	0.176	0.687	1.609	0	0.748	0.791	0.176	0.791	1.098	0.748	0.433	0.757	0.766	0.895
ENSMUSG00000091705	H2-Q2	protein coding gene	17	Sp'gonia	150	2.926	1.926	2.742	1.714	2.568	1.705	1.35	2.18	2.147	1.915	0.766	0.84	1.356	1.757	1.05	0.832	1.459	0.911	1.832	0.367	1.59	1.17	0.956	0.614	0.333	1.595	0.379	0.604
ENSMUSG00000042572	Ube2q1	protein coding gene	3	Sp'gonia	151	6.239	6.221	6.219	6.091	6.159	6.058	6.074	6.136	5.977	6.127	6.168	6.035	6.166	6.106	6.131	6.007	6.134	6.083	6.026	6.175	6.032	5.988	5.945	6.068	6.069	6.032	6.088	6.005
ENSMUSG00000020098	Pcbd1	protein coding gene	10	Sp'gonia	152	3.525	3.604	3.85	3.612	3.597	3.639	3.217	3.343	1.722	2.26	2.475	2.17	1.637	2.376	2.491	1.926	2.046	1.299	1.623	1.986	2.345	1.516	1.475	1.029	1.637	1.043	1.328	1.816
NONMMUG027079	NA	NONCODE lncRNA	3	Sp'gonia	153	3.187	3.018	2.457	3.58	3.483	3.417	2.72	3.254	3	2.899	2.566	3.197	2.642	2.551	0.566	2.459	2.384	1.911	2.856	2.88	2.558	1.144	2.561	1.566	2.269	1.438	2.325	2.331
NONMMUG004277	NA	NONCODE lncRNA	10	Sp'gonia	154	2.057	2.057	2.087	1.872	1.934	1.816	2.275	1.986	1.895	1.975	1.971	1.39	1.124	1.722	1.816	1.655	1.098	1.281	1.411	1.47	1.257	1.245	1.239	1.428	1.043	1.251	1.536	1.299
NONMMUG041311	NA	NONCODE lncRNA	8	Sp'gonia	155	3.536	3.472	3.32	4.055	3.885	3.969	3.494	3.901	3.442	3.64	3.714	3.121	3.395	3.715	3.74	3.436	3.808	3.424	3.543	3.806	3.629	3.663	3.525	3.329	3.217	3.329	3.58	3.74
ENSMUSG00000039202	Abhd2	protein coding gene	7	Sp'gonia	156	4.655	4.503	4.512	4.774	4.527	4.833	4.595	4.524	3.801	4.338	4.626	4.242	4.434	4.161	4.729	4.15	4.228	4.32	4.507	3.795	3.995	4.579	3.981	4.072	4.11	3.91	4.207	3.97
ENSMUSG00000037541	Shank2	protein coding gene	7	Sp'gonia	157	1.811	2.021	2.217	2.029	1.683	2.345	2.147	1.362	1.214	1.263	1.585	1.575	1.546	1.465	1.774	1.373	1.678	1.828	1.791	1.556	1.566	1.157	0.903	1.618	0.88	0.585	0.956	1.189
ENSMUSG00000061787	Rps17	protein coding gene	7	Sp'gonia	158	10.318	10.279	10.354	10.27	10.458	10.456	10.398	10.397	10.248	10.119	10.123	10.112	10.202	10.141	10.039	10.052	10.098	10.106	10.096	10.188	10.125	10.025	10.012	9.815	10.001	9.878	9.943	10.078
NONMMUG009582	NA	NONCODE lncRNA	12	Sp'gonia	159	2.519	2.104	2.485	2.043	2.214	2.211	2.189	2.506	1.934	2.233	2.036	2.074	1.77	1.86	1.836	1.787	2.138	2.214	1.934	2.057	1.911	2.124	1.824	1.926	1.541	1.856	2.084	2.098
NONMMUG028851	NA	NONCODE lncRNA	4	Sp'gonia	160	2.709	2.573	2.782	2.602	2.157	2.452	2.595	2.333	1.727	1.66	2.325	1.787	2.144	1.618	1.876	2.186	2.07	1.683	1.599	2.07	2.134	1.963	1.628	1.86	1.098	1.384	1.526	1.491
ENSMUSG00000043165	Lor	protein coding gene	3	Sp'gonia	161	2.144	2.087	1.411	1.678	1.945	1.491	1.669	1.395	1.195	1.491	1.057	1.632	0.632	0	0.856	0.864	0.546	0.714	0.816	0.401	0.632	0.575	0.722	0.202	0	0.39	0.872	0
ENSMUSG00000066829	Zfp810	protein coding gene	9	Sp'gonia	162	3.254	3.205	3.26	3.203	3.266	3.534	3.305	3.282	2.805	3.004	2.789	2.822	3.134	2.901	3.139	3.013	2.757	2.98	3.07	2.995	2.761	2.727	2.755	2.58	2.696	2.513	2.805	3.072
NONMMUG037168	NA	NONCODE lncRNA	7	Sp'gonia	163	2.611	2.705	2.602	2.757	2.709	2.895	3.142	3.332	2.57	2.409	2.365	2.866	2.014	1.678	2.392	1.766	1.714	1.86	2.141	2.281	1.637	1.57	1.516	1.111	1.07	0.949	1.157	1.687
ENSMUSG00000033544	Angptl1	protein coding gene	1	Sp'gonia	164	1.651	1.993	1.836	2.077	1.891	2	1.687	1.761	0.895	1.263	1.637	0.774	1	0.731	0.791	1.118	1.536	1.281	0.864	0.926	1	0.722	1.131	1.036	0.31	0.275	0.632	0.585
ENSMUSG00000090247	Bloc1s1	protein coding gene	10	Sp'gonia	165	7.008	7.021	6.922	7.045	6.977	7.188	7.093	7.071	7.081	6.753	6.872	6.827	6.777	6.706	6.889	6.556	6.526	6.789	6.625	7.047	6.704	6.75	6.497	6.369	6.253	6.282	6.567	6.66
ENSMUSG00000026249	Serpine2	protein coding gene	1	Sp'gonia	166	6.984	7.069	6.99	7.104	7.058	7	6.826	6.851	5.431	5.526	5.285	5.504	4.872	5.051	4.978	4.866	4.904	5.041	4.141	4.251	4.681	4.477	4.32	3.721	3.935	3.677	4.074	4.189
NONMMUG027215	NA	NONCODE lncRNA	3	Sp'gonia	167	2	1.915	1.744	1.816	1.937	2.101	1.803	1.82	1.485	1.66	1.561	1.566	1.48	1.88	1.595	1.526	1.556	1.195	1.496	1.401	1.614	1.454	1.328	1.367	1.263	1.305	1.367	1.195
ENSMUSG00000003452	Bicd1	protein coding gene	6	Sp'gonia	168	2.628	2.114	2.39	2.632	2.496	2.524	2.546	2.254	2.814	2.064	1.989	2.004	2.032	1.74	1.93	1.945	1.795	2.111	2.032	1.731	1.521	1.678	1.632	1.104	2.446	1.208	1.836	1.609
ENSMUSG00000040481	Bptf	protein coding gene	11	Sp'gonia	169	5.878	5.932	5.883	6.078	5.945	5.908	5.675	5.543	5.152	5.455	5.56	5.474	5.321	5.329	5.435	5.429	5.369	5.374	5.114	5.107	5.3	5.259	5.189	5.58	5.144	5.094	4.913	4.951
ENSMUSG00000031595	Pdgfrl	protein coding gene	8	Sp'gonia	170	3.647	3.587	3.391	3.773	3.783	3.379	3.482	3.47	2.217	2.703	2.325	2.31	1.915	2.275	2.144	1.876	1.367	2.333	0.766	2.436	2.039	1.428	1.233	0.766	0.516	1.384	1.406	1.183
NONMMUG006281	NA	NONCODE lncRNA	11	Sp'gonia	171	1.091	1.257	0.816	2.395	0.971	1.373	1.189	0.546	0.934	1.516	0.993	0	1.176	0	0.526	0	0.918	1.618	0.556	1.444	0.367	0	0	0.536	1.104	0	1.036	0.485
NONMMUG026599	NA	NONCODE lncRNA	3	Sp'gonia	172	4.271	4.162	4.113	3.512	3.907	3.933	3.669	3.833	3.937	3.163	3.768	3.85	3.719	3.897	3.546	3.719	3.889	3.767	3.822	3.709	3.894	3.459	3.542	3.645	3.272	3.401	3.789	3.091
ENSMUSG00000057322	Rpl38	protein coding gene	11	Sp'gonia	173	9.528	9.656	9.667	9.573	9.681	9.569	9.623	9.678	9.592	9.383	9.369	9.397	9.574	9.354	9.402	9.351	9.318	9.346	9.332	9.395	9.431	9.358	9.279	9.167	9.246	9.158	9.287	9.301
ENSMUSG00000028626	Col9a2	protein coding gene	4	Sp'gonia	174	2.962	3.246	2.748	3.36	3.485	2.989	2.897	3.281	2.111	2.367	2.462	1.937	2.214	1.379	2.021	1.718	1.674	1.744	1.131	2.319	1.531	1.459	0.949	0.475	0.526	0.454	0.918	0.956
ENSMUSG00000007836	Hnrnpa0	protein coding gene	13	Sp'gonia	175	8.179	8.277	8.168	8.131	8.202	8.066	7.972	8.048	7.849	7.804	7.714	7.801	7.725	7.531	7.576	7.601	7.67	7.649	7.508	7.628	7.692	7.394	7.463	7.268	7.1	7.357	7.542	7.539
ENSMUSG00000056014	A430033K04Rik	protein coding gene	5	Sp'gonia	176	2.707	2.727	2.755	2.716	2.43	2.373	2.342	2.905	2.205	2.214	2.642	2.064	1.88	1.848	2.541	2.094	1.96	2.422	2.134	2.284	1.88	1.124	2.141	1.748	1.748	1.787	2.186	1.989
NONMMUG002214	NA	NONCODE lncRNA	1	Sp'gonia	177	2.614	2.43	2.585	2.575	2.529	2.803	2.563	2.965	2.395	2.254	2.189	2.322	1.986	2.223	2.635	1.899	2.345	2.478	2.506	2.625	2.05	2.392	1.949	2.616	2.189	1.996	2.17	2.319
ENSMUSG00000025239	Limd1	protein coding gene	9	Sp'gonia	178	4.708	4.563	4.628	4.769	4.771	4.704	4.691	4.712	4.276	4.326	4.265	4.343	4.303	3.998	4.231	4.102	4.187	4.108	3.521	3.95	3.943	3.668	3.802	3.881	3.637	3.688	3.618	3.671
NONMMUG027618	NA	NONCODE lncRNA	3	Sp'gonia	179	2.021	1.623	1.678	1.683	1.778	1.39	1.57	0.993	0.864	0.422	1.852	1.411	1.39	1.536	1.623	1.124	0.687	1.696	1.322	1.417	0.696	1.465	1.227	1.014	1.227	1.014	1.683	0
NONMMUG001066	NA	NONCODE lncRNA	1	Sp'gonia	180	3.366	3.801	3.02	3.923	3.452	3.38	3.562	2.336	2.48	2.541	2.903	2.585	2.433	2.599	2.685	2.186	2.491	3.014	2.302	2.648	2.791	3.162	2.077	2.087	2.043	1.803	2.475	2.322
ENSMUSG00000032047	Acat1	protein coding gene	9	Sp'gonia	181	5.917	5.889	5.886	5.794	5.94	6.099	5.829	6.035	5.716	5.73	5.633	5.581	5.723	5.582	5.757	5.563	5.725	5.611	5.592	5.712	5.583	5.629	5.67	5.406	5.291	5.324	5.708	5.537
ENSMUSG00000003573	Homer3	protein coding gene	8	Sp'gonia	182	5.066	5.305	5.307	5.22	5.32	5.044	5.012	4.938	4.703	4.563	4.881	4.703	4.804	4.567	4.604	4.399	4.472	4.67	4.397	4.525	4.595	4.467	4.59	4.286	4.171	4.171	4.26	4.206
ENSMUSG00000015745	Plekho1	protein coding gene	3	Sp'gonia	183	6.483	6.257	6.341	6.415	6.465	6.245	6.225	6.179	5.829	6.148	5.958	5.935	5.822	5.788	5.632	5.481	5.786	5.679	5.59	5.603	6.032	5.245	5.589	5.307	5.088	5.353	5.314	5.573
NONMMUG020906	NA	NONCODE lncRNA	19	Sp'gonia	184	3.883	3.979	3.904	3.623	3.471	3.81	3.574	3.342	3.285	3.272	2.791	3.248	2.696	2.611	3.362	3.082	2.359	3.002	2.66	2.893	3.086	2.727	2.444	2.539	2.417	2.392	2.503	2.428
NONMMUG006553	NA	NONCODE lncRNA	11	Sp'gonia	185	1.287	1.118	1.339	1.967	1.888	1.35	2.239	0.832	1.7	1.138	2.114	1.157	1.293	1.637	1.807	0.832	1.157	1.59	1.491	0.864	1.05	1.144	1.57	1.637	1.674	0.941	0.566	0.322
ENSMUSG00000030019	Fbxl14	protein coding gene	6	Sp'gonia	186	4.963	4.705	4.802	4.63	4.746	4.681	4.635	4.495	4.507	4.402	4.476	4.488	4.259	4.429	4.498	4.495	4.396	4.319	4.483	4.281	4.623	4.301	4.237	4.174	4.144	4.378	4.454	4.469
NONMMUG011321	NA	NONCODE lncRNA	13	Sp'gonia	187	3.762	3.79	3.753	3.611	3.757	3.698	3.754	3.706	3.774	3.614	3.61	3.547	3.618	3.53	3.587	3.522	3.615	3.611	3.58	3.597	3.619	3.531	3.562	3.409	3.452	3.502	3.545	3.557
ENSMUSG00000043719	Col6a6	protein coding gene	9	Sp'gonia	188	2.353	2.452	2.359	2.018	2.104	2.043	2.23	2.457	1.761	2.018	1.782	1.848	1.778	1.39	1.526	1.66	1.59	1.799	1.269	1.748	1.227	1.305	1.362	1.195	1.057	1.195	1.144	1.333
ENSMUSG00000075304	Sp5	protein coding gene	2	Sp'gonia	189	2.441	2.316	2.493	2.046	2	2.173	2.186	2.167	1.918	1.971	1.678	1.379	1.263	1.263	1.17	1.176	0.824	0.623	0.595	0.856	1.104	0.632	0.903	0.918	0.214	0.722	0.356	0.546
ENSMUSG00000059363	Fxn	protein coding gene	19	Sp'gonia	190	4.056	3.676	4.226	3.856	4.22	4.047	3.824	3.614	3.737	3.59	3.492	3.639	3.365	3.39	3.471	3.395	3.474	3.294	2.74	3.313	3.604	3.242	3.391	3.425	3.187	3.142	3.101	3.398
ENSMUSG00000074228	Gm10645	protein coding gene	8	Sp'gonia	191	2.96	3.109	3.43	3.282	3.104	2.763	2.714	3.268	1.417	2.398	2.275	1.824	2.131	1.556	1.362	1.895	1.599	0.848	1.176	1.655	1.245	1.057	0.516	0.807	0	1.021	0.345	0.687
ENSMUSG00000032875	Arhgef17	protein coding gene	7	Sp'gonia	192	5.46	5.601	5.451	5.757	5.549	5.491	5.397	5.424	4.041	4.258	4.05	4.469	4.18	3.868	4.173	4.014	4.032	4.264	3.471	3.696	3.705	3.715	3.603	3.151	2.787	2.862	3.275	3.493
ENSMUSG00000022197	Pdzd2	protein coding gene	15	Sp'gonia	193	3.436	3.362	3.328	3.785	3.604	3.525	3.55	3.516	3.118	3.146	3.234	3.165	3.175	3.309	3.136	3.237	3.144	3.096	2.862	2.872	3.098	3.29	2.852	3.089	2.722	2.716	3.009	2.791
ENSMUSG00000050621	Rps27rt	protein coding gene	9	Sp'gonia	194	10.485	10.622	10.558	10.318	10.632	10.591	10.563	10.637	10.64	10.393	10.35	10.231	10.314	10.283	10.262	10.256	10.319	10.314	10.382	10.305	10.347	10.278	10.287	10.07	9.985	9.932	10.117	10.189
NONMMUG042340	NA	NONCODE lncRNA	9	Sp'gonia	195	4.44	4.474	4.445	4.841	4.739	4.656	4.46	4.433	3.383	4.075	3.845	3.816	3.559	3.422	3.268	3.485	3.366	3.685	3.009	3.05	3.896	3.469	3.004	2.809	2.787	2.446	2.795	3.234
ENSMUSG00000050786	Ccdc126	protein coding gene	6	Sp'gonia	196	3.26	2.757	3.352	3.223	3.172	3.237	3.128	3.058	2.7	2.632	2.519	2.651	2.646	2.551	2.738	2.345	2.84	2.646	2.414	2.711	2.543	2.217	2.428	2.242	2.157	2.376	2.036	2.501
ENSMUSG00000009927	Rps25	protein coding gene	9	Sp'gonia	197	9.472	9.381	9.323	9.44	9.594	9.49	9.492	9.617	9.277	9.291	9.25	9.232	9.215	9.12	9.218	9.015	9.177	9.309	9.203	9.317	9.199	9.156	9.253	8.919	9.031	9.051	9.076	9.127
ENSMUSG00000020841	Cpd	protein coding gene	11	Sp'gonia	198	5.248	5.205	5.198	5.468	5.291	5.379	5.322	5.272	4.64	5.021	4.981	4.857	4.926	4.843	5.002	4.851	4.869	4.869	4.721	4.772	4.89	4.514	4.734	4.664	4.459	4.409	4.587	4.601
NONMMUG007216	NA	NONCODE lncRNA	11	Sp'gonia	199	4.498	4.174	3.822	3.997	4.531	4.107	3.992	3.614	3.822	3.208	3.706	3	3.336	3.722	3.116	3.442	3.623	3.319	2.718	3.452	3.129	2.007	2.319	3.376	1.373	2.63	2.866	2.409
ENSMUSG00000053219	Raet1c	protein coding gene	10	Sp'gonia	200	2.694	2.313	2.757	2.511	2.208	2.046	2.057	2.531	1.852	1.646	1.623	1.444	1.575	1.104	1.333	1.687	0.88	1.485	1.195	0.856	1.454	0.782	0.66	0.66	0.604	0.546	1.111	0
ENSMUSG00000022018	Rgcc	protein coding gene	14	Sp'gonia	201	3.972	4.082	4.236	5.108	5.016	5.114	4.394	4.008	3.502	3.45	3.947	3.764	3.299	3.581	4.031	3.633	3.683	3.482	3.843	3.543	3.736	4.186	3.569	4.209	3.91	3.872	3.756	3.237
ENSMUSG00000021536	Adcy2	protein coding gene	13	Sp'gonia	202	2.406	2.646	2.299	2.356	2.359	2.543	2.583	2.592	2.23	2.284	2.173	2.37	1.782	1.799	1.88	1.599	1.963	1.941	1.138	1.709	1.66	1.561	1.795	1.7	1.379	0.978	1.362	1.895
ENSMUSG00000003970	Rpl8	protein coding gene	15	Sp'gonia	203	10.344	10.374	10.378	10.246	10.38	10.31	10.334	10.307	10.242	10.086	10.036	10.005	10.114	10.031	10.013	9.963	10.098	10.144	10.005	10.089	10.078	9.957	9.925	9.792	9.865	9.789	9.94	9.904
ENSMUSG00000054793	Cadm4	protein coding gene	7	Sp'gonia	204	5.037	5.07	4.926	4.872	5.1	4.916	4.566	4.704	4.096	3.654	3.829	3.815	3.756	3.946	3.69	3.664	3.826	3.937	3.222	3.772	3.637	3.987	3.413	2.818	2.874	3.02	3.309	3.381
NONMMUG036963	NA	NONCODE lncRNA	6	Sp'gonia	205	4.482	4.451	4.109	4.504	4.264	4.407	4.076	3.89	3.065	3.377	3.35	3.233	3.331	2.842	3.372	2.96	3.057	3.048	2.597	2.667	2.934	2.452	2.671	2.428	2.134	2.141	2.506	2.305
NONMMUG016994	NA	NONCODE lncRNA	16	Sp'gonia	206	2.628	3.119	3.263	2.621	2.604	2.809	2.592	2.731	2.748	2.094	1.526	2.536	0.176	0	1.536	2.39	1.05	1.362	1.449	0.993	0.782	0	1.406	0.864	0.251	1.333	0	0
NONMMUG027606	NA	NONCODE lncRNA	3	Sp'gonia	207	3.144	3.329	3.074	3.365	2.905	3.183	3.239	2.864	2.63	2.976	3.414	2.98	2.339	2.698	2.793	2.848	2.698	3.285	2.848	2.876	2.154	2.483	2.506	2.793	2.496	2.293	3.133	2.558
ENSMUSG00000030701	Plekhb1	protein coding gene	7	Sp'gonia	208	3.189	3.602	3.281	3.483	3.557	3.624	3.149	3.767	2.687	2.774	2.379	2.503	2.897	2.506	2.614	2.118	2.568	2.508	2.539	2.789	2.472	2.731	2.043	1.757	0.791	2.074	2.046	2.257
NONMMUG044107	NA	NONCODE lncRNA	9	Sp'gonia	209	2.644	2.623	2.674	2.422	2.683	2.703	2.63	2.714	2.669	2.539	2.485	2.433	2.488	2.387	2.356	2.387	2.384	2.457	2.485	2.48	2.506	2.362	2.398	2.22	2.205	2.192	2.257	2.336
NONMMUG015170	NA	NONCODE lncRNA	15	Sp'gonia	210	5.646	5.592	5.687	5.801	5.666	5.564	5.351	5.536	5.491	5.544	5.233	5.342	5.266	5.123	4.826	5.005	5.364	5.144	4.803	4.969	4.783	4.558	5.033	5.006	5.003	5	4.782	4.883
ENSMUSG00000027993	Trim2	protein coding gene	3	Sp'gonia	211	3.312	3.418	3.142	3.474	3.462	3.47	3.463	3.453	2.06	2.35	2.814	2.895	2.322	2.483	2.254	2.57	2.011	2.546	1.96	1.748	2.06	2.31	1.263	1.566	0.949	1.245	1.664	1.714
ENSMUSG00000078502	Gm13212	protein coding gene	4	Sp'gonia	212	2.88	2.521	2.85	3.064	2.66	2.949	2.84	2.716	2.29	2.901	2.954	2.797	1.918	2.018	2.06	2.245	2.406	1.888	1.828	1.585	1.975	2.167	2.091	2.444	1.82	1.93	1.138	1.956
ENSMUSG00000060938	Rpl26	protein coding gene	11	Sp'gonia	213	10.738	10.68	10.629	10.567	10.688	10.731	10.694	10.839	10.617	10.448	10.425	10.353	10.436	10.396	10.377	10.314	10.382	10.435	10.356	10.475	10.454	10.325	10.399	10.052	10.231	10.145	10.21	10.359
ENSMUSG00000086714	0610009E02Rik	unclassified non-coding RNA gene	2	Sp'gonia	214	3.679	3.873	3.551	4.403	4.093	4.386	4.288	4.027	3.935	3.961	3.859	3.745	4.064	3.666	4.021	3.965	3.877	3.579	3.851	4.005	3.778	3.668	3.575	3.467	3.995	3.22	3.479	3.923
ENSMUSG00000059291	Rpl11	protein coding gene	4	Sp'gonia	215	9.938	9.925	9.763	9.835	9.797	9.883	9.802	10.043	9.712	9.719	9.602	9.657	9.667	9.573	9.616	9.623	9.677	9.693	9.633	9.614	9.669	9.644	9.624	9.494	9.553	9.442	9.433	9.525
ENSMUSG00000042066	Tmcc2	protein coding gene	1	Sp'gonia	216	3.306	3.094	3.336	3.476	3.503	3.165	3.282	3.401	3.223	3.211	2.956	3.257	3.011	3.046	3	2.768	3.094	2.991	3.051	2.995	2.778	2.969	2.872	2.805	2.763	2.893	3.165	3.216
ENSMUSG00000029153	Ociad2	protein coding gene	5	Sp'gonia	217	3.016	3.103	2.755	3.058	3.113	3.409	3.041	2.818	2.628	3.067	2.709	2.939	2.387	2.655	2.58	2.714	2.826	1.952	2.85	2.478	2.901	2.899	2.878	2.275	2.541	2.618	2.539	1.766
NONMMUG009717	NA	NONCODE lncRNA	12	Sp'gonia	218	4.972	4.728	4.972	4.781	4.859	4.746	4.628	4.147	4.074	4.139	4.393	3.971	4.398	4.08	4.142	4.294	4.049	4.093	3.777	4.001	4.318	3.909	3.341	3.967	3.222	3.889	3.707	3.636
NONMMUG015920	NA	NONCODE lncRNA	16	Sp'gonia	219	5.035	4.985	5.157	5.101	5.088	4.896	4.942	5.056	4.423	4.716	4.704	4.517	4.355	4.353	4.51	4.406	4.795	4.718	4.426	4.567	4.293	4.532	4.327	4.292	4.117	4.206	4.342	4.631
NONMMUG036638	NA	NONCODE lncRNA	6	Sp'gonia	220	5.365	5.035	5.324	5.166	5.119	5.436	4.875	5.297	4.52	4.436	3.639	4.556	4.441	3.794	4.185	3.633	4.102	3.898	3.742	4.318	3.733	3.535	3.527	2.932	2.742	2.696	3.705	3.716
ENSMUSG00000032062	2310030G06Rik	protein coding gene	9	Sp'gonia	221	2.208	2.077	2.446	2.501	2.85	2.689	2.325	2.406	2.118	1.77	1.88	1.411	2.074	1.77	1.824	1.753	1.345	2	1.575	1.93	0.678	1.406	1.526	0.911	1.227	1.367	1.138	0.848
ENSMUSG00000034994	Eef2	protein coding gene	10	Sp'gonia	222	10.717	10.735	10.665	10.621	10.7	10.602	10.626	10.586	10.49	10.436	10.462	10.492	10.507	10.39	10.446	10.339	10.465	10.511	10.342	10.337	10.439	10.281	10.31	10.297	10.242	10.203	10.189	10.291
NONMMUG037966	NA	NONCODE lncRNA	7	Sp'gonia	223	2.074	1.727	1.47	1.379	1.293	1.595	1.59	0.856	1.269	0.864	1.299	1.124	0.903	0.934	0.799	0.669	1	1.029	0.824	0.714	1.036	0.824	0.651	0.345	0.422	0.227	1.014	0.678
ENSMUSG00000029061	Mmp23	protein coding gene	4	Sp'gonia	224	4.447	5.057	4.766	4.649	4.954	4.77	4.313	3.99	3.717	3.566	3.231	3.084	3.335	3.806	3.476	2.872	3.027	2.842	3.395	3.305	3.421	2.716	3.109	2.176	2.441	2.236	2.313	2.609
NONMMUG038585	NA	NONCODE lncRNA	7	Sp'gonia	225	2.353	2.272	2.217	2.501	2.406	2.462	2.287	2.299	1.465	1.787	1.561	1.511	1.454	1.585	1.491	1.406	1.269	1.521	0.971	1.118	1.339	0.791	0.88	0.766	0.66	0.669	0.799	0.714
ENSMUSG00000018286	Psmb6	protein coding gene	11	Sp'gonia	226	8.318	8.425	8.318	8.222	8.389	8.296	8.205	8.24	8.23	8.118	8.222	8.063	8.038	8.212	8.052	7.997	8.132	8.138	8.274	8.202	8.174	8.035	8.081	8.199	8.165	8.138	8.104	8.205
ENSMUSG00000075012	Fjx1	protein coding gene	2	Sp'gonia	227	2.353	2.543	2.373	2.403	3.025	2.642	2.625	2.348	1.766	1.986	1.967	1.618	2.077	1.293	1.566	1.526	2.07	1.623	1.07	1.521	1.803	1.406	1.214	0.632	1.144	1.163	1.422	1.705
ENSMUSG00000046330	Rpl37a	protein coding gene	1	Sp'gonia	228	9.617	9.69	9.644	9.456	9.74	9.539	9.602	9.751	9.655	9.494	9.435	9.371	9.489	9.423	9.386	9.282	9.512	9.537	9.53	9.511	9.579	9.433	9.402	9.33	9.422	9.368	9.406	9.454
ENSMUSG00000033502	Cdc14a	protein coding gene	3	Sp'gonia	229	3.016	2.844	2.987	2.866	3.222	2.982	2.757	2.766	2.157	2.35	2.7	2.48	2.104	2.379	2.541	2.131	2.573	2.422	1.907	2.359	2.395	2.22	2.064	1.856	2.101	1.511	2.094	2.074
ENSMUSG00000029778	Adcyap1r1	protein coding gene	6	Sp'gonia	230	3.086	3.64	3.725	3.767	3.745	3.269	3.22	3.469	2.029	2.703	2.128	2.444	2.373	1.967	2.281	1.778	2.17	1.836	2.081	1.328	1.614	1.993	1.575	1.202	0.799	0.632	1.245	1.239
ENSMUSG00000046607	Hrk	protein coding gene	5	Sp'gonia	231	3.57	3.41	3.493	3.617	3.401	3.465	3.566	3.503	2.239	2.658	2.064	2.208	1.949	2.004	2.22	2.147	1.281	1.836	0.911	1.263	1.907	0.791	0.322	0.832	0.379	0.632	0.151	0.614
ENSMUSG00000068134	Zfp120	protein coding gene	2	Sp'gonia	232	2.58	2.621	2.795	2.858	2.587	2.635	2.694	2.655	2.35	2.508	2.257	2.529	1.986	2.214	2.35	2.131	2.66	2.202	2.138	1.996	1.828	2.198	1.727	2.046	1.864	1.7	2.011	1.614
ENSMUSG00000033192	Lpcat2	protein coding gene	8	Sp'gonia	233	4.635	5.147	4.824	5.094	5	5.178	4.897	4.652	2.816	3.124	2.937	2.838	2.88	2.729	2.583	2.785	2.147	2.233	1.39	1.333	2.141	1.651	1.915	1.157	1.029	1.05	0.872	1.561
NONMMUG008290	NA	NONCODE lncRNA	11	Sp'gonia	234	3.909	3.274	3.376	0.014	3.77	2.674	3.601	3.236	0.585	2.011	3.069	2.971	2.144	0	0.345	1.623	0	2.772	0	2.962	2.376	1.449	0.411	0	1.59	0	0	2.472
ENSMUSG00000041633	Kctd12b	protein coding gene	X	Sp'gonia	235	2.365	2.398	2.254	2.108	2.248	2.278	2.057	2.433	1.989	1.836	1.799	2.07	1.74	1.345	1.934	1.687	1.736	1.651	1.526	1.333	1.428	1.438	1.163	1.029	1.098	0.888	1.66	1.22
ENSMUSG00000026922	Agpat2	protein coding gene	2	Sp'gonia	236	3.365	3.474	3.134	3.18	3.064	3.525	3.307	3.081	3.103	2.866	2.42	2.991	3.096	2.858	3.178	2.392	2.524	2.932	2.568	2.864	2.96	3.162	2.336	2.74	1.687	1.696	2.711	2.29
NONMMUG031656	NA	NONCODE lncRNA	5	Sp'gonia	237	2.984	3.119	3.139	3.455	3.3	2.683	2.967	2.824	2.316	2.731	2.616	2.553	2.06	2.205	2.118	2.319	2.154	1.989	1.848	1.501	1.575	2.239	1.807	2.094	1.531	2.064	1.718	1.214
ENSMUSG00000045045	Lrfn4	protein coding gene	19	Sp'gonia	238	4.61	4.893	4.721	4.86	4.883	4.611	4.481	4.359	3.744	3.583	3.455	3.494	3.804	3.39	3.445	3.23	3.65	3.742	3.184	3.233	3.352	3.103	3.043	2.539	2.284	2.876	3.123	3.245
ENSMUSG00000032300	1700017B05Rik	protein coding gene	9	Sp'gonia	239	6.255	6.524	6.413	6.532	6.484	6.347	6.353	6.173	6.292	6.236	6.259	6.177	6.136	6.256	6.167	6.179	6.044	5.964	6.042	6.012	6.383	6.068	5.967	6.066	5.995	6.075	6.043	6.02
NONMMUG020609	NA	NONCODE lncRNA	19	Sp'gonia	240	1.66	2.392	1.692	2.319	2.227	2.348	2.05	1.824	1.895	1.714	1.911	1.328	2.16	1.084	1.428	1.091	1.287	0.941	0.986	1.007	1.628	1.66	0.774	0.356	0.895	0.941	1.511	0.696
ENSMUSG00000098410	Mir1957b	miRNA gene	8	Sp'gonia	241	0	0	2.036	0	0	0	0	2.254	0	0	0	0	0	0	0	0	0	0	0	0	0	0	0	0	0	0	0	0
ENSMUSG00000028807	Zbtb8a	protein coding gene	4	Sp'gonia	242	3.953	4.043	3.85	4.133	3.892	4.036	3.522	3.881	3.884	3.379	3.852	3.455	3.593	3.474	3.505	3.592	3.436	3.658	3.237	3.512	3.54	3.374	3.453	3.299	3.358	3.384	3.363	3.202
ENSMUSG00000054423	Cadps	protein coding gene	14	Sp'gonia	243	3.462	3.401	3.165	3.432	3.452	3.581	3.553	3.545	2.365	2.313	2.029	2.367	2.462	2.004	2.227	1.895	1.575	1.88	0.705	1.124	1.782	0.74	0.766	0.614	0.367	0.433	0.705	0.546
ENSMUSG00000059555	Tor4a	protein coding gene	2	Sp'gonia	244	2.183	2.167	2.239	2.913	2.909	2.92	2.658	2.738	2.328	2.087	2.053	2.128	1.88	1.384	1.731	1.803	1.824	2.331	1.444	1.496	1.546	2.043	1.66	1.485	1.131	1.064	1.521	1.57
NONMMUG018815	NA	NONCODE lncRNA	17	Sp'gonia	245	3.016	2.962	2.989	2.899	3.036	2.991	3.048	3.048	2.891	2.866	2.891	2.748	2.884	2.899	2.787	2.824	2.878	2.809	2.838	2.824	2.753	2.763	2.793	2.639	2.595	2.651	2.74	2.676
NONMMUG006604	NA	NONCODE lncRNA	11	Sp'gonia	246	0.903	0.575	0.88	1.422	0.956	2.077	1.287	0	0	0.993	0.595	1.183	0	0.632	0.526	0	0	0	0	1.384	0.536	0	0.888	0	0	0	0	0
ENSMUSG00000061167	Rpl15-ps3	pseudogene	9	Sp'gonia	247	9.981	10.051	10.052	9.895	10.133	9.981	9.988	10.041	9.943	9.793	9.705	9.684	9.771	9.699	9.633	9.615	9.723	9.714	9.685	9.667	9.8	9.609	9.646	9.385	9.402	9.43	9.568	9.714
ENSMUSG00000025776	Crispld1	protein coding gene	1	Sp'gonia	248	2.707	1.88	2.266	2.211	2.529	2.751	3.069	2.954	2.098	1.561	2.128	1.585	1.736	1.526	2.333	1.722	2.039	1.709	1.245	1.316	1.057	1.816	1.714	1.021	0.88	0.687	1.373	1.753
ENSMUSG00000012422	Tmem167	protein coding gene	13	Sp'gonia	249	3.591	3.508	3.522	3.706	3.485	3.653	3.773	3.596	3.512	3.455	3.515	3.568	3.402	3.079	3.18	3.388	3.195	3.381	3.303	3.395	3.271	3.312	3.387	3.22	3.081	3.03	3.322	3.082
NONMMUG033546	NA	NONCODE lncRNA	5	Sp'gonia	250	1.82	2.217	2.039	2.328	1.57	2.202	2.077	1.899	1.609	1.967	1.787	1.131	1.511	1.17	1.491	1.345	0.918	1.183	1.057	1.007	1.696	1.111	0.941	0.963	0.757	0.546	0.816	0.687
ENSMUSG00000028184	Lphn2	protein coding gene	3	Sp'gonia	251	6.423	6.19	6.156	6.533	6.287	6.267	6.017	5.933	5.322	5.524	5.409	5.48	5.317	5.28	5.365	5.275	5.063	5.145	4.512	4.8	4.835	4.938	4.595	4.786	4.469	4.571	4.547	4.538
ENSMUSG00000073433	Arhgdig	protein coding gene	17	Sp'gonia	252	5.666	5.855	5.696	5.598	5.73	5.653	5.532	5.501	5.158	5.02	5.116	5.244	4.747	5.029	4.831	4.785	4.934	5.197	4.693	4.907	5.129	4.754	4.596	4.405	3.966	3.966	4.518	4.226
NONMMUG017382	NA	NONCODE lncRNA	17	Sp'gonia	253	3.815	3.755	3.57	3.918	3.708	3.937	3.717	3.729	3.341	3.328	3.474	3.568	3.676	3.248	3.748	3.405	3.487	3.773	3.359	3.438	3.366	3.614	3.352	3.541	3.093	3.134	3.424	3.29
ENSMUSG00000032118	Fez1	protein coding gene	9	Sp'gonia	254	3.328	3.45	3.335	2.776	3.341	2.969	3.297	3.118	3.062	2.48	2.014	2.561	2.718	2.755	2.325	2.322	2.614	2.211	2.07	2.628	2.425	2.128	2.39	1.696	2.124	2.05	1.718	2.553
ENSMUSG00000042115	Klhdc8a	protein coding gene	1	Sp'gonia	255	2.436	2.826	2.498	2.967	2.731	2.674	2.446	2.531	1.664	1.891	1.395	1.895	1.736	1.501	1.799	1.637	1.281	1.531	0.993	1.367	1.903	1.546	1.043	0.748	0.678	0.526	1.007	1.275
NONMMUG011058	NA	NONCODE lncRNA	13	Sp'gonia	256	6.019	5.919	5.9	7	6.287	7.045	5.443	5.462	4.388	5.694	6.077	4.926	5.429	5.265	6.426	4.766	4.763	4.821	6.171	4.97	4.747	5.756	4.636	4.39	4.743	4.225	4.993	4.356
NONMMUG034874	NA	NONCODE lncRNA	6	Sp'gonia	257	1.744	2.548	1.501	1.183	1.731	1.595	1.856	1.888	1.339	1.926	1.091	1.632	1.59	1.496	0.585	1.566	0.824	1.176	0.546	0.993	1.029	1.637	1.029	1.7	0.748	0.475	0.978	1.59
ENSMUSG00000093594	Gm20707	lincRNA gene	4	Sp'gonia	258	2.57	2.16	2.42	2.733	2.68	2.242	2.144	2.278	2.223	2	1.678	1.945	1.952	1.269	1.293	1.911	1.428	1.551	1.373	1.852	1.22	1.007	1.566	1.305	1.35	0.705	0.864	0.978
ENSMUSG00000021061	Sptb	protein coding gene	12	Sp'gonia	259	4.563	4.428	4.34	4.536	4.425	4.387	4.381	4.353	3.867	4.078	3.944	4.034	3.796	3.921	3.894	3.824	3.519	3.61	3.542	3.566	3.761	3.474	3.214	3.356	3.302	3.065	2.998	3.146
ENSMUSG00000041308	Sntb2	protein coding gene	8	Sp'gonia	260	5.924	5.882	5.798	5.844	5.732	5.686	5.469	5.423	4.879	5.285	5.352	5.449	5.182	5.06	5.302	5.298	5.124	5.128	5.017	5.093	5.263	4.806	4.83	4.987	4.833	4.879	4.881	5.027
ENSMUSG00000028024	Enpep	protein coding gene	3	Sp'gonia	261	2.736	2.736	2.664	2.403	2.529	3.043	2.876	2.973	2.239	2.534	2.202	2.403	2.23	1.872	1.88	1.807	2.084	2.302	1.599	2.007	1.86	1.891	1.614	1.257	1.202	1.406	1.74	1.718
ENSMUSG00000050700	Emilin3	protein coding gene	2	Sp'gonia	262	5.398	5.5	5.334	5.71	5.782	5.747	5.644	5.302	4.933	4.759	4.628	4.452	4.188	4.448	4.398	4.484	4.146	4.271	3.36	3.564	3.557	3.313	3.442	3.543	3.543	3.299	3.222	3.099
ENSMUSG00000029027	Dffb	protein coding gene	4	Sp'gonia	263	3.322	3.338	3.771	3.731	3.333	3.859	3.065	3.51	2.87	3.202	3.551	3.242	3.109	3.004	2.934	2.85	3.211	2.846	2.524	3.359	3.093	2.814	2.926	2.698	3.002	2.573	2.59	2.628
NONMMUG019152	NA	NONCODE lncRNA	17	Sp'gonia	264	4.623	4.768	4.569	4.662	4.742	4.87	4.512	4.63	3.93	4.153	4.128	4.083	3.747	3.867	3.555	3.632	4.006	3.89	3.874	3.704	3.81	3.656	3.662	3.269	2.733	2.604	2.716	3.318
ENSMUSG00000023495	Pcbp4	protein coding gene	9	Sp'gonia	265	4.959	5.016	4.951	4.715	4.795	4.747	4.817	4.477	4.555	4.324	4.273	4.201	4.396	4.36	4.323	4.239	4.258	4.28	4.195	4.202	4.459	4.108	4.155	3.795	3.978	3.988	4.059	4.223
ENSMUSG00000022253	Nadk2	protein coding gene	15	Sp'gonia	266	4.976	4.793	4.777	4.757	4.693	4.894	4.765	4.762	4.736	4.646	4.808	4.79	4.71	4.581	4.685	4.693	4.475	4.685	4.651	4.805	4.639	4.578	4.515	4.529	4.509	4.4	4.413	4.423
ENSMUSG00000047591	Mafa	protein coding gene	15	Sp'gonia	267	3.299	3.825	3.903	4.702	3.987	4.119	4.013	3.776	3.313	2.718	2.949	3.272	2.036	2.454	2.409	2.536	2.111	2.541	2.195	1.782	2.299	1.401	2.422	1.183	1.35	1.744	1.077	1.795
ENSMUSG00000017734	Dbndd2	protein coding gene	2	Sp'gonia	268	5.175	5.247	5.098	5.217	5.006	4.72	4.991	4.828	5.066	4.072	4.492	4.621	5.001	3.984	3.84	3.524	4.044	4.569	4.962	5	4.519	4.39	3.693	3.751	4.433	3.802	3.696	3.655
ENSMUSG00000024608	Rps14	protein coding gene	18	Sp'gonia	269	10.678	10.761	10.819	10.589	10.826	10.702	10.721	10.787	10.86	10.573	10.478	10.4	10.518	10.43	10.424	10.314	10.439	10.451	10.42	10.473	10.481	10.406	10.306	10.066	10.1	9.996	10.217	10.253
ENSMUSG00000019817	Plagl1	protein coding gene	10	Sp'gonia	270	4.992	4.973	4.707	4.702	5.002	5.087	5.265	5.246	3.947	4.141	4.401	4.276	4.299	3.988	4.372	3.621	3.991	4.147	3.278	3.644	3.138	4.21	3.459	2.632	3.014	2.939	3.279	2.969
ENSMUSG00000032012	Pvrl1	protein coding gene	9	Sp'gonia	271	3.013	3.392	3.243	3.37	3.446	3.333	3.162	3.069	2.644	2.984	2.971	2.785	2.478	2.606	2.816	2.248	2.205	2.339	2.154	2.381	2.121	2.278	1.753	1.696	1.77	1.744	1.856	1.937
ENSMUSG00000024298	Zfp871	protein coding gene	17	Sp'gonia	272	4.239	3.857	3.996	3.982	3.678	3.757	3.76	3.319	2.96	2.632	3.667	3.239	3.065	2.658	3.322	2.95	3.037	3.197	2.653	2.39	3.062	2.729	2.678	2.568	2.043	2.227	2.632	2.801
ENSMUSG00000061143	Maml3	protein coding gene	3	Sp'gonia	273	3.548	3.886	3.652	4.084	3.789	3.8	3.804	3.658	3.093	3.515	3.124	3.06	2.998	3.014	2.969	3.03	2.976	2.92	2.39	2.632	2.793	2.422	2.211	2.644	1.807	2.284	2.183	2.245
ENSMUSG00000081535	Gm15453	pseudogene	1	Sp'gonia	274	1.511	2.367	2.217	2.618	2.272	2.746	1.642	2.895	2.353	2.208	1.333	1.287	2.091	0.848	1.956	1.417	1.506	2.087	1.526	1.585	1.705	1.664	1.401	0.816	1.795	1.124	1.157	1.257
ENSMUSG00000022512	Cldn1	protein coding gene	16	Sp'gonia	275	2.47	2.644	2.66	2	2.446	2.993	3.118	3.326	2.832	1.748	2.475	2.59	1.918	2.227	2.281	1.949	2.014	2.205	2.417	2.77	1.956	1.316	1.899	1.395	1.195	0.88	0.986	2.053
NONMMUG021025	NA	NONCODE lncRNA	19	Sp'gonia	276	3.856	3.532	3.754	3.745	3.604	3.65	3.474	3.284	3.326	3.328	3.332	3.612	3.385	2.984	3.322	3.131	3.062	3.121	3.009	3.004	2.744	2.954	2.705	3.029	2.625	2.956	2.886	3.274
ENSMUSG00000031209	Heph	protein coding gene	X	Sp'gonia	277	4.318	4.291	3.996	4.43	4.274	4.324	4.146	4.206	3.114	3.023	2.932	3.338	3.315	2.903	3.096	2.832	2.945	3.091	2.392	2.568	2.72	2.895	2.625	2.108	1.96	1.118	2.551	2.807
ENSMUSG00000075324	Fign	protein coding gene	2	Sp'gonia	278	2.138	1.941	1.77	1.915	1.74	1.556	1.727	1.74	0.651	1.722	1.774	1.157	1.131	0.911	1.163	0.722	1.263	1.05	0.411	1.029	0.88	0.848	0.485	0.411	0.485	0.263	0.367	0.485
ENSMUSG00000040270	Bach2	protein coding gene	4	Sp'gonia	279	2.506	2.299	2.266	2.609	2.223	2.384	2.524	2.18	1.599	2.272	2.091	1.934	1.609	1.669	1.66	1.949	2.454	1.844	1.655	1.678	1.832	1.465	1.251	1.718	1.014	0.832	1.736	1.411
NONMMUG031445	NA	NONCODE lncRNA	4	Sp'gonia	280	2.242	2.121	2.299	2.138	2.233	2.22	2.173	2.365	2.151	2.189	2.17	1.888	2.118	2.029	2.091	2.081	2.167	2.104	2.141	1.915	2.211	2.029	2.018	1.911	1.836	1.978	2.176	2.046
NONMMUG037169	NA	NONCODE lncRNA	7	Sp'gonia	281	3.242	3.609	2.551	3.142	2.214	3.39	3.312	2.516	3.5	0.926	2.711	3.574	2.417	2.141	2.014	2.536	0.971	2.328	2.74	2.738	2.597	2.401	2.446	2.22	2.546	2.236	2.667	2.945
NONMMUG042906	NA	NONCODE lncRNA	9	Sp'gonia	282	2.653	2.417	2.506	2.573	2.546	2.48	2.333	2.459	2.322	2.333	2.06	2.269	2.236	2	1.945	1.844	1.963	1.791	1.637	2.084	2.202	1.811	1.556	1.521	1.384	1.189	1.339	1.428
NONMMUG015616	NA	NONCODE lncRNA	16	Sp'gonia	283	5.012	4.698	5.027	4.739	4.66	4.889	4.7	4.756	4.387	4.553	4.496	4.35	4.299	3.98	4.282	4.223	4.42	4.322	3.861	4.579	4.212	4.292	4.251	3.952	3.897	3.428	4.131	3.923
ENSMUSG00000091549	Gm6548	pseudogene	17	Sp'gonia	284	4.114	3.906	3.895	4.276	4.138	4.426	4.216	4.261	3.912	4.119	4.24	3.65	3.734	4.234	4.115	3.838	3.945	3.962	3.779	3.911	3.87	4.056	3.774	3.669	3.672	3.536	3.84	3.928
NONMMUG043650	NA	NONCODE lncRNA	9	Sp'gonia	285	3.836	4.002	4.026	4.25	3.918	4.031	3.998	3.825	3.55	3.729	3.541	3.41	3.392	3.381	3.417	3.489	3.266	3.529	3.089	3.152	3.399	3.126	3.138	3.198	3.069	2.928	2.725	3.011
NONMMUG015038	NA	NONCODE lncRNA	15	Sp'gonia	286	1.39	1.651	1.202	1.322	1.899	3.556	2.176	0.454	1.39	1.766	1.536	2.403	0.986	2.322	0	0.748	2.254	1.339	0.782	1.35	0.604	1.281	0.872	1.57	0.895	0	1.84	0.949
ENSMUSG00000021782	Dlg5	protein coding gene	14	Sp'gonia	287	4.906	4.824	4.865	5.197	4.885	4.84	4.786	4.727	4.07	4.006	4.095	4.378	4.037	3.965	3.759	3.776	3.74	3.774	3.293	3.23	3.697	3.312	3.605	3.048	3.3	2.92	3.228	3.249
ENSMUSG00000029713	Gnb2	protein coding gene	5	Sp'gonia	288	8.514	8.598	8.519	8.529	8.621	8.478	8.503	8.489	8.521	8.315	8.156	8.386	8.5	8.213	8.28	8.215	8.261	8.285	8.061	8.3	8.312	8.288	8.122	8.16	7.925	8.008	8.145	8.184
ENSMUSG00000028789	Azin2	protein coding gene	4	Sp'gonia	289	4.163	4.286	4.494	4.506	4.424	4.415	4.226	4.047	3.652	3.767	4.011	3.699	3.658	3.886	3.793	3.517	4.024	3.981	3.906	3.688	3.558	3.57	2.903	3.091	2.687	3.027	3.411	3.526
NONMMUG018718	NA	NONCODE lncRNA	17	Sp'gonia	290	0.941	2.508	1.263	1.064	0.614	1.17	0.748	0.496	0.864	0.516	1.345	1.245	0.84	0.766	0.748	0.275	1.036	1.39	0.485	0.604	0.422	1	0.526	0.816	0.696	0.766	1.287	0.333
NONMMUG014970	NA	NONCODE lncRNA	15	Sp'gonia	291	3.076	3.081	3.197	3.091	2.986	3.165	2.698	2.874	2.501	2.302	2.233	2.478	2.29	2.248	2.275	2.094	2.22	2.406	2.074	1.82	2.214	2.067	1.799	1.655	1.444	1.333	1.475	1.57
ENSMUSG00000025812	Pard3	protein coding gene	8	Sp'gonia	292	3.963	4.173	3.986	4.283	3.908	4.191	3.816	3.617	3.22	3.406	3.651	3.02	3.465	3.424	3.628	3.243	2.774	3.213	2.836	3.009	3.183	3.036	2.7	2.85	2.438	2.738	2.907	2.664
ENSMUSG00000024232	Bambi	protein coding gene	18	Sp'gonia	293	3.862	4.048	3.861	3.817	3.839	3.775	4.049	3.779	3.685	3.578	3.725	3.708	3.492	3.256	3.355	3.405	3.249	3.302	2.793	3.206	3.555	3.291	3.046	2.84	2.854	3.005	2.973	3.151
NONMMUG002128	NA	NONCODE lncRNA	1	Sp'gonia	294	4.112	4.155	4.183	4.131	4.311	4.189	4.182	4.232	4.141	4.055	4.005	3.967	3.997	4.028	3.899	3.865	4.035	3.986	3.929	3.98	3.914	3.831	3.868	3.66	3.794	3.61	3.809	3.739
ENSMUSG00000067786	Nnat	protein coding gene	2	Sp'gonia	295	4.555	5.116	4.66	4.493	4.968	4.431	4.877	4.511	3.262	3.362	3.282	3.446	3.276	2.778	3.062	3.076	2.782	3.411	2.541	2.566	2.348	3.002	2.956	0.864	2.491	2.211	2.714	2.556
NONMMUG017448	NA	NONCODE lncRNA	17	Sp'gonia	296	5.582	5.536	5.216	5.411	5.212	5.314	5.155	5.026	4.536	4.648	4.602	4.536	4.704	4.386	4.14	4.172	4.402	4.311	4.046	4.087	4.316	3.771	3.623	3.407	3.186	3.176	3.655	3.493
NONMMUG030666	NA	NONCODE lncRNA	4	Sp'gonia	297	4.498	4.412	4.329	4.197	4.075	4.328	4.473	4.621	4.376	4.14	4.079	3.952	4.021	3.964	4.132	3.967	4.043	4.241	4.124	4.033	4.1	4.064	4.079	3.876	3.608	3.823	3.882	4.043
ENSMUSG00000061950	Ppp4r1	protein coding gene	17	Sp'gonia	298	7.247	7.329	7.302	7.481	7.31	7.425	7.353	7.201	6.786	6.969	6.886	6.89	6.935	6.843	6.748	6.775	6.694	6.805	6.48	6.531	6.663	6.481	6.371	6.368	6.222	6.221	6.198	6.312
NONMMUG012333	NA	NONCODE lncRNA	14	Sp'gonia	299	2.425	1.895	2.245	2.018	2.457	2.284	2.365	2.711	2.217	2.064	1.937	1.609	2.281	1.937	1.876	1.884	1.748	1.66	1.618	1.316	1.646	2.036	1.722	1.299	0.872	1.406	2.007	1.496
NONMMUG011760	NA	NONCODE lncRNA	13	Sp'gonia	300	2.021	1.986	1.986	1.922	1.989	1.926	1.967	1.956	1.899	1.828	1.748	1.714	1.836	1.791	1.77	1.761	1.84	1.77	1.77	1.74	1.84	1.731	1.683	1.575	1.57	1.599	1.687	1.74
ENSMUSG00000040717	Il17rd	protein coding gene	14	Sp'gonia	301	2.963	3.055	2.965	3.106	2.954	2.995	2.907	2.924	2.157	2.546	2.403	2.707	2.266	2.007	2.287	2.144	2.362	2.529	1.795	1.696	1.926	2.121	1.88	1.761	1.575	1.47	1.646	1.899
NONMMUG040265	NA	NONCODE lncRNA	8	Sp'gonia	302	2.316	2.254	2.211	1.891	2.17	2.305	1.852	2.124	1.465	1.996	1.669	1.485	2.163	1.526	1.926	2.074	2.007	1.891	1.287	1.782	1.118	1.722	1.736	2	1.705	1.744	1.807	1.251
NONMMUG003055	NA	NONCODE lncRNA	10	Sp'gonia	303	5.005	5.216	5.091	4.915	4.836	5.17	5.315	5.268	4.262	4.219	4.414	4.421	4.496	3.803	4.319	3.908	3.924	4.139	3.532	3.531	3.345	3.795	3.65	2.826	3.282	2.578	3.38	3.452
ENSMUSG00000030554	Synm	protein coding gene	7	Sp'gonia	304	4.928	5.057	4.872	5.187	4.808	4.769	4.715	4.552	3.757	4.201	3.943	4.037	4.072	3.951	3.925	3.936	3.959	3.861	3.44	3.524	4.038	3.758	3.453	3.493	3.072	3.119	3.051	3.087
ENSMUSG00000028173	Wls	protein coding gene	3	Sp'gonia	305	5.262	5.297	5.086	5.479	5.398	5.587	5.32	5.356	4.125	4.396	4.106	4.243	4.268	3.81	4.287	3.94	4.07	4.421	3.7	3.724	4.193	3.891	3.719	2.963	2.799	2.826	3.374	3.975
ENSMUSG00000025255	Zfhx4	protein coding gene	3	Sp'gonia	306	2.893	2.965	2.818	3.281	3.191	2.982	3.041	2.956	2.17	2.558	2.436	2.254	2.263	2.163	2.205	2.254	1.911	2.05	1.692	1.609	2.091	1.836	1.646	1.491	1.379	1.239	1.293	1.501
ENSMUSG00000060568	Fam78b	protein coding gene	1	Sp'gonia	307	2.287	2.551	2.763	2.293	2.23	1.77	2.587	2.202	2.508	2.131	1.287	1.632	1.623	1.678	1.669	1.536	0.918	1.287	0.88	1.367	1.766	1.379	1.406	0.993	0.595	1.104	1.623	0.824
ENSMUSG00000033122	Hsd17b3	protein coding gene	13	Sp'gonia	308	5.92	5.944	6.009	5.965	6.036	6.083	5.783	5.647	4.719	4.424	4.81	4.685	4.398	4.513	3.904	4.318	4.114	4.093	3.487	3.629	3.793	3.755	3.751	2.551	2.444	3.542	3.159	2.899
ENSMUSG00000021621	Zcchc9	protein coding gene	13	Sp'gonia	309	4.802	4.645	4.692	4.568	4.658	4.938	4.793	4.945	4.31	4.666	4.548	4.474	4.612	4.331	4.75	4.517	4.396	4.588	4.349	4.535	4.458	4.478	4.139	4.073	3.961	4.218	4.093	4.159
ENSMUSG00000026975	Dph7	protein coding gene	2	Sp'gonia	310	4.198	4.071	4.22	4.448	4.239	4.084	4.445	4.228	4.097	3.974	4.032	4.051	4.12	3.987	4	4.036	4.146	3.937	3.912	4.084	3.758	3.853	3.913	4.043	3.617	3.564	4.019	3.597
ENSMUSG00000009418	Nav1	protein coding gene	1	Sp'gonia	311	3.433	3.511	3.279	3.788	3.483	3.596	3.825	3.741	2.595	2.606	2.7	2.866	2.651	2.47	2.568	2.478	2.635	2.85	2.043	2.254	2.376	2.376	2.17	1.852	1.609	1.465	1.949	2.124
ENSMUSG00000020170	Frs2	protein coding gene	10	Sp'gonia	312	5.276	5.269	5.364	5.298	5.138	5.167	5.086	5.016	4.544	4.881	4.882	4.843	4.731	4.754	4.836	4.733	4.804	4.681	4.605	4.579	4.684	4.566	4.54	4.566	4.369	4.442	4.462	4.455
NONMMUG001850	NA	NONCODE lncRNA	1	Sp'gonia	313	3.348	3.333	3.433	3.898	3.584	3.653	3.628	3.666	2.632	2.462	2.757	2.759	2.886	2.325	2.872	2.362	2.414	2.63	2.104	2.333	2.151	2.409	2.121	1.496	1.541	1.428	1.696	2.104
NONMMUG008249	NA	NONCODE lncRNA	11	Sp'gonia	314	2.436	2.189	1.111	0.485	1.575	1.163	1.208	1.58	1.787	0	0	1.516	1.05	1.007	1.604	0.345	1.31	0.88	1.245	0.856	1.791	1.911	0.516	0	0.575	0.807	1.411	1.195
ENSMUSG00000004892	Bcan	protein coding gene	3	Sp'gonia	315	6.335	6.521	6.391	6.485	6.565	6.314	6.088	6.041	5.138	5.087	5.101	4.791	4.717	4.98	4.91	4.761	4.274	4.281	4.112	4.265	4.411	3.821	3.871	3.332	3.335	3.101	2.967	3.471
ENSMUSG00000037742	Eef1a1	protein coding gene	9	Sp'gonia	316	12.505	12.482	12.412	12.305	12.407	12.437	12.472	12.555	12.198	12.261	12.187	12.244	12.259	12.132	12.197	12.093	12.159	12.176	12.152	12.136	12.175	12.062	12.078	11.826	11.898	11.857	11.974	12.102
ENSMUSG00000025351	Cd63	protein coding gene	10	Sp'gonia	317	8.513	8.505	8.383	8.396	8.544	8.446	8.409	8.585	7.94	7.675	7.734	7.745	7.994	7.607	7.862	7.5	7.768	7.823	7.444	7.578	7.588	7.568	7.47	6.914	6.965	6.964	7.345	7.494
ENSMUSG00000006304	Arpc2	protein coding gene	1	Sp'gonia	318	8.599	8.52	8.586	8.594	8.506	8.57	8.568	8.572	8.439	8.474	8.376	8.389	8.392	8.352	8.401	8.408	8.388	8.228	8.343	8.333	8.404	8.317	8.308	8.17	8.207	8.174	8.253	8.312
ENSMUSG00000020027	Socs2	protein coding gene	10	Sp'gonia	319	6.778	6.947	6.89	7.185	6.899	7.069	6.496	6.351	5.162	5.412	5.312	5.485	4.998	5.249	4.966	5.171	4.815	4.831	4.171	4.069	4.183	4.173	4.329	3.755	4.131	3.475	3.971	3.772
ENSMUSG00000031628	Casp3	protein coding gene	8	Sp'gonia	320	3.943	3.726	3.826	3.661	3.68	3.842	3.653	3.844	3.575	3.426	3.342	3.615	3.587	3.165	3.336	3.497	3.41	3.363	3.246	3.373	3.379	3.323	2.903	2.856	2.72	2.57	3.262	2.949
ENSMUSG00000068245	Phf11d	protein coding gene	14	Sp'gonia	321	2.897	3.39	3.146	3.007	3.323	2.916	3.18	2.866	2.406	2.824	2.705	3.214	3.055	2.543	2.757	2.409	2.816	2.639	2.776	2.583	1.876	2.43	2.29	2.602	2.381	1.618	2.444	2.651
ENSMUSG00000029084	Cd38	protein coding gene	5	Sp'gonia	322	1.618	1.803	1.59	1.907	2.053	2.186	2.409	2.154	1.844	1.895	1.655	1.824	1.322	1.401	2.021	1.757	1.642	1.604	1.642	1.57	1.501	1.48	1.705	0.911	0.895	1.345	1.546	1.189
ENSMUSG00000047215	Rpl9	protein coding gene	5	Sp'gonia	323	9.878	9.991	9.893	9.918	10.036	9.97	9.939	10.085	9.776	9.778	9.72	9.779	9.816	9.558	9.648	9.596	9.614	9.783	9.72	9.753	9.752	9.607	9.595	9.338	9.525	9.405	9.527	9.619
ENSMUSG00000062309	Rpp25	protein coding gene	9	Sp'gonia	324	3.788	3.359	3.555	3.507	3.967	3.437	3.494	3.521	3.239	3.146	3.384	3.271	2.934	3.133	2.832	3.077	2.503	2.753	2.395	3.165	2.888	3.065	2.459	2.331	2.305	1.963	2.176	2.223
ENSMUSG00000039519	Cyp7b1	protein coding gene	3	Sp'gonia	325	2.403	2.761	2.511	2.506	2.664	2.854	3.041	3.065	2.703	2.653	2.091	2.376	2.339	1.891	1.989	2.384	2.202	1.623	1.239	2.057	1.791	2.151	1.536	1.31	1.406	1.536	1.937	1.48
NONMMUG019354	NA	NONCODE lncRNA	18	Sp'gonia	326	2.893	3.108	2.882	3.144	2.949	2.967	2.433	2.414	1.864	1.949	1.74	2.223	1.536	1.642	1.628	1.795	1.655	1.373	1.07	1.257	1.57	1.384	1.31	0.832	0.888	0.934	1.195	1.183
NONMMUG038276	NA	NONCODE lncRNA	7	Sp'gonia	327	2.96	2.678	2.87	2.916	2.705	2.978	2.425	2.606	2.032	2.189	1.727	2.568	1.918	2.498	2.703	1.971	1.566	2.144	1.208	2.163	2.785	1.782	1.561	1.709	1.757	1	1.799	2.057
ENSMUSG00000060739	Nsa2	protein coding gene	13	Sp'gonia	328	6.715	6.442	6.507	6.353	6.586	6.646	6.593	6.694	6.395	6.39	6.351	6.273	6.417	6.226	6.27	6.3	6.392	6.486	6.467	6.218	6.279	6.173	6.246	6.051	6.133	6.167	6.168	6.284
ENSMUSG00000033594	Spata2l	protein coding gene	8	Sp'gonia	329	2.039	1.856	2.227	1.17	1.903	1.828	1.585	1.406	1.595	1.536	1.727	1.585	1.064	1.077	1.47	1.007	1.138	1.417	1.138	0.799	1.118	1.422	1.014	0.757	0.978	0.941	1.151	0.782
NONMMUG028125	NA	NONCODE lncRNA	3	Sp'gonia	330	4.633	4.558	4.554	4.494	4.276	4.874	4.425	4.369	3.977	3.753	4.881	4.263	4.852	3.979	4.16	4.728	3.756	3.843	4.386	3.902	4.361	3.413	3.536	3.849	3.606	3.911	4.046	3.963
ENSMUSG00000027860	Vangl1	protein coding gene	3	Sp'gonia	331	3.519	3.418	3.302	3.628	3.339	3.753	3.65	3.619	3.426	3.353	3.157	3.037	3.129	3.041	3.184	2.822	3.084	3.089	2.72	2.918	2.805	3.119	2.832	2.376	2.339	2.381	2.457	2.498
ENSMUSG00000039004	Bmp6	protein coding gene	13	Sp'gonia	332	2.189	2.046	2.032	1.379	1.674	1.824	2.138	2.26	1.816	1.731	1.541	1.748	1.778	1.674	1.521	1.131	1.637	1.395	1.96	1.269	1.683	1.803	1.275	1.144	1.233	0.848	1.918	1.651
NONMMUG015218	NA	NONCODE lncRNA	15	Sp'gonia	333	3.356	3.013	3.043	3.06	2.882	3.391	3.403	2.556	2.248	2.599	3.16	2.975	2.751	2.671	2.899	2.604	2.698	3.22	2.339	2.889	2.766	2.755	2.331	2.58	2.074	1.996	2.465	2.248
ENSMUSG00000046449	C77370	protein coding gene	X	Sp'gonia	334	4.32	4.363	4.263	4.354	4.309	4.275	4.318	4.316	3.176	3.732	3.583	3.507	3.268	3.329	3.402	3.396	3.118	3.341	2.98	2.782	3.034	2.687	2.716	2.381	2.233	2.331	2.516	2.516
ENSMUSG00000028164	Manba	protein coding gene	3	Sp'gonia	335	4.545	4.465	4.338	4.842	4.676	4.797	4.511	4.537	3.889	3.879	3.636	3.713	4.044	3.547	4.082	3.617	3.773	3.865	3.417	3.569	3.689	3.603	3.387	2.759	2.945	2.68	3.345	3.355
ENSMUSG00000031570	Ppapdc1b	protein coding gene	8	Sp'gonia	336	3.994	3.92	3.911	3.656	4.067	3.892	4.099	3.97	3.597	3.694	3.203	3.637	3.686	3.318	3.658	3.084	3.704	3.695	3.369	3.293	3.111	3.3	3.114	2.971	2.878	2.996	3.442	3.192
ENSMUSG00000040118	Cacna2d1	protein coding gene	5	Sp'gonia	337	3.358	3.47	3.367	3.731	3.47	3.556	3.718	3.685	2.478	2.922	2.949	2.818	2.578	2.498	2.667	2.606	3.032	2.72	2.376	2.189	2.176	2.227	2.302	1.922	1.748	1.506	1.926	2.208
ENSMUSG00000023885	Thbs2	protein coding gene	17	Sp'gonia	338	4.052	4.041	3.897	3.916	4.065	4.391	4.371	4.509	3.688	3.326	3.581	3.84	3.488	3.162	3.338	2.954	3.285	3.415	2.449	2.787	2.524	3	2.795	2.211	1.911	1.986	2.436	2.774
ENSMUSG00000021136	Smoc1	protein coding gene	12	Sp'gonia	339	5.772	5.821	5.927	5.739	5.884	5.857	5.712	5.664	5.301	5.315	5.364	5.556	5.338	5.051	5.218	4.865	5.234	5.195	4.991	4.989	4.866	5.078	4.934	4.392	4.476	4.496	4.482	4.703
ENSMUSG00000034675	Dbn1	protein coding gene	13	Sp'gonia	340	6.196	6.123	6.197	5.958	6.052	6.123	5.985	5.93	5.367	5.466	5.305	5.449	5.351	5.259	5.198	5.229	4.952	5.087	4.692	4.961	5.067	4.76	4.782	4.562	3.938	4.307	4.488	4.628
ENSMUSG00000025967	Eef1b2	protein coding gene	1	Sp'gonia	341	9.076	9.057	9.018	8.792	9.017	9.054	9.004	9.168	8.826	8.901	8.821	8.58	8.805	8.721	8.728	8.614	8.745	8.72	8.668	8.787	8.614	8.633	8.614	8.15	8.41	8.32	8.384	8.544
NONMMUG014386	NA	NONCODE lncRNA	15	Sp'gonia	342	2.761	2.864	2.789	2.962	2.956	2.803	2.915	2.478	2.057	2.623	2.305	2.37	2.167	2.189	2.081	2.198	2.173	2.154	2.06	2.064	2.278	2.057	1.86	1.511	1.632	1.66	1.926	1.736
NONMMUG006734	NA	NONCODE lncRNA	11	Sp'gonia	343	5.044	5.169	5.072	5.157	5.18	4.918	4.906	4.814	4.863	4.997	4.942	4.936	5.085	4.966	4.871	4.73	4.877	4.982	4.785	5.145	5.171	4.807	4.871	4.957	4.917	4.733	4.809	4.86
ENSMUSG00000029570	Lfng	protein coding gene	5	Sp'gonia	344	5.037	5.185	5.171	4.794	4.878	4.754	4.8	4.627	3.7	3.849	3.086	3.252	2.998	3.144	3.016	3.329	3.313	3.209	2.214	2.245	3.369	2.134	1.683	1.58	1.189	1.214	1.93	1.937
NONMMUG025910	NA	NONCODE lncRNA	2	Sp'gonia	345	2.441	2.503	2.446	2.254	2.406	2.325	2.138	2.091	2.124	2.057	1.949	1.774	2.245	2.032	1.956	1.718	1.934	2.081	1.895	2.094	1.356	1.88	1.824	1.599	1.74	1.575	1.66	1.646
ENSMUSG00000028469	Npr2	protein coding gene	4	Sp'gonia	346	5.425	5.582	5.424	5.54	5.353	5.421	5.288	5.178	4.126	4.628	4.332	4.605	4.407	4.331	4.381	4.11	4.341	4.384	3.849	4.005	3.853	3.901	4.081	3.461	2.965	3.328	3.689	3.762
NONMMUG029056	NA	NONCODE lncRNA	4	Sp'gonia	347	2.269	2.263	2.144	2.376	2.118	2.208	2.138	1.967	1.516	1.316	1.556	1.664	1.293	1.299	1.189	1.245	1.384	1.47	0.832	1.176	1.322	1.281	1.233	0.556	0.748	0.454	0.824	0.978
ENSMUSG00000055725	Paqr3	protein coding gene	5	Sp'gonia	348	5.261	5.11	5.131	5.66	5.248	5.204	5.029	4.944	4.511	5	4.821	4.978	4.791	4.706	4.68	4.684	4.68	4.809	4.463	4.488	4.545	4.173	4.343	4.596	4.297	4.188	4.315	4.153
ENSMUSG00000030647	Ndufc2	protein coding gene	7	Sp'gonia	349	7.306	7.45	7.445	7.382	7.466	7.449	7.39	7.419	7.387	7.252	7.239	7.407	7.184	6.872	7.08	7.081	7.199	7.173	7.132	7.233	7.273	7.076	7.032	6.776	6.955	7.092	7.182	7.189
ENSMUSG00000022297	Fzd6	protein coding gene	15	Sp'gonia	350	4.348	4.494	4.346	4.853	4.586	4.746	4.341	4.309	3.792	4.224	4.12	3.996	4.035	3.975	4.111	3.905	4.032	3.851	3.69	3.919	3.892	3.556	3.578	3.428	3.461	3.574	3.58	3.714
ENSMUSG00000096210	H1f0	protein coding gene	15	Sp'gonia	351	8.233	8.117	8.108	7.476	7.469	7.504	7.701	7.459	6.719	6.721	6.529	6.653	6.568	6.388	6.286	6.298	6.394	6.344	5.694	5.888	5.837	5.942	5.96	5.191	5.279	5.136	5.675	5.76
ENSMUSG00000055320	Tead1	protein coding gene	7	Sp'gonia	352	4.58	4.504	4.508	4.8	4.84	5.025	4.873	4.59	3.751	3.941	3.928	4.192	4.028	3.819	4.037	4.005	3.832	4.099	3.511	3.236	3.747	3.662	3.428	3.152	3.058	2.72	2.969	3.429
NONMMUG022786	NA	NONCODE lncRNA	2	Sp'gonia	353	2.918	1.705	3.343	2.648	2.373	3.249	2.648	3.03	3.163	2.995	3.141	0	1.575	2.392	2.553	2.287	2.791	3.058	2.254	2.763	2.748	3.018	2.449	2.233	1.485	1.911	1.138	1.761
ENSMUSG00000029581	Fscn1	protein coding gene	5	Sp'gonia	354	5.203	5.518	5.019	5.315	5.279	5.225	5.262	5.339	5.333	4.947	5.128	5.327	5.151	4.753	5.003	4.784	4.901	5.106	4.505	4.882	4.674	4.796	4.644	4.675	4.616	4.257	4.543	4.549
ENSMUSG00000059142	Zfp945	protein coding gene	17	Sp'gonia	355	4.906	4.392	4.576	4.676	4.824	5.088	4.883	4.671	3.971	4.192	4.168	4.446	3.803	4.139	4.018	4.028	4.137	4.291	3.392	3.629	4.114	4.099	3.796	3.323	3.2	2.982	3.829	3.61
ENSMUSG00000000031	H19	lincRNA gene	7	Sp'gonia	356	7.13	7.192	7.061	6.823	7.181	6.913	7.165	7.129	5.538	5.603	5.407	5.864	5.723	5.322	5.377	5.27	5.4	5.591	4.064	4.971	4.544	4.916	4.663	3.432	3.527	3.421	4.303	4.279
ENSMUSG00000028654	Mycl	protein coding gene	4	Sp'gonia	357	4.503	4.348	4.376	4.216	4.452	4.358	4.056	3.864	3.545	3.391	3.336	3.346	3.618	3.288	3.365	3.202	3.569	3.536	2.884	2.888	3.172	2.725	2.789	2.406	2.462	2.384	2.82	2.475
ENSMUSG00000020407	Upp1	protein coding gene	11	Sp'gonia	358	3.991	4.146	4.168	3.31	3.933	3.546	3.759	3.472	4.066	3.376	3.826	3.453	3.583	3.302	2.932	3.106	3.257	3.315	3.363	3.38	3.266	3.057	2.973	3.002	2.342	2.846	2.729	2.632
ENSMUSG00000030259	Rassf8	protein coding gene	6	Sp'gonia	359	5.522	5.473	5.232	5.444	5.217	5.004	4.501	4.961	4.063	4.505	3.954	4.021	3.996	3.796	3.92	3.864	3.824	4.279	3.186	3.428	4.018	3.413	3.251	2.998	2.348	3.251	3.32	3.104
ENSMUSG00000038648	Creb3l2	protein coding gene	6	Sp'gonia	360	5.035	5.161	5.024	5.745	5.493	5.501	5.197	5.144	4.256	4.436	4.36	4.427	4.508	4.263	4.256	4.151	4.178	4.238	3.569	3.569	4.005	3.928	3.81	3.282	3.082	3.007	3.362	3.645
ENSMUSG00000068551	Zfp467	protein coding gene	6	Sp'gonia	361	3.902	4.591	4.036	4.55	4.478	4.58	4.322	4.394	3.787	3.851	3.623	3.918	3.614	3.638	3.392	3.118	3.474	3.982	2.689	3.355	3.345	3.272	3.768	3.257	2.795	2.846	2.254	3.485
ENSMUSG00000097327	E030030I06Rik	protein coding gene	10	Sp'gonia	362	2.655	2.962	2.738	2.111	2.454	2.653	1.618	1.872	2.805	2.084	2.452	1.787	1.084	2.465	1.183	1.138	1.22	1.299	0.411	0.774	1.628	1.918	0.903	1.696	1.195	0.791	0.941	1.978
ENSMUSG00000024143	Rhoq	protein coding gene	17	Sp'gonia	363	4.427	4.266	4.415	4.979	4.543	4.792	4.668	4.846	3.896	4.096	3.821	4.138	4.024	3.694	3.997	3.973	3.703	3.736	3.168	3.444	3.626	3.398	3.216	3.086	2.592	2.653	3.051	3.251
NONMMUG005207	NA	NONCODE lncRNA	11	Sp'gonia	364	4.838	4.723	4.867	5.534	5.051	5.888	4.543	4.732	4.039	4.726	4.594	4.489	4.764	4.575	5.026	4.381	4.559	4.256	4.918	4.556	4.325	4.693	4.171	4.082	4.115	3.707	4.138	4.005
ENSMUSG00000041313	Slc7a1	protein coding gene	5	Sp'gonia	365	5.8	5.944	5.919	6.785	6.542	6.674	6.235	6.229	5.776	6.2	5.995	5.959	6.173	5.934	6.174	6.069	5.902	5.865	5.923	5.633	6.051	5.937	5.67	5.712	5.535	5.458	5.775	5.595
NONMMUG036432	NA	NONCODE lncRNA	6	Sp'gonia	366	3.548	3.332	3.409	3.297	3.245	3.488	3.448	3.293	3.29	3.023	3.147	3.297	2.748	3.44	3.41	2.943	3.584	3.046	3.254	3.305	3.136	2.47	2.956	2.899	2.7	2.488	3.147	2.901
ENSMUSG00000019823	Mical1	protein coding gene	10	Sp'gonia	367	3.892	3.839	3.856	3.858	3.994	4.123	3.604	3.829	3.399	3.136	3.45	2.987	3.469	2.807	3.845	3.007	3.186	3.628	2.88	2.689	3.384	2.973	2.553	2.457	1.844	1.952	2.467	2.472
ENSMUSG00000052419	2610001J05Rik	protein coding gene	6	Sp'gonia	368	5.269	5.281	4.957	4.978	5.329	5.139	5.2	5.218	4.995	5.132	4.876	4.965	5.283	5.044	4.984	4.998	4.942	5.166	4.988	5.102	5.065	5.07	5.031	4.92	4.965	4.922	5.067	4.754
ENSMUSG00000063063	Ctnna2	protein coding gene	6	Sp'gonia	369	5.701	5.875	5.764	5.851	5.62	5.512	5.374	5.433	5.079	5.316	4.963	4.969	4.828	5.033	4.917	4.943	4.567	4.603	4.849	4.817	5.104	4.563	4.588	4.325	4.282	4.121	4.369	4.335
ENSMUSG00000038077	Kcna6	protein coding gene	6	Sp'gonia	370	2.313	2.342	2.189	3.259	2.531	2.48	2.667	2.436	1.692	1.989	1.687	2.091	1.937	1.632	1.811	1.852	1.618	1.551	1.828	1.322	2.18	1.757	1.208	0.956	0.949	0.799	1.714	1.599
ENSMUSG00000071192	Wfikkn1	protein coding gene	17	Sp'gonia	371	3.206	3.24	3.294	3.331	3.089	2.824	3.219	2.353	2.16	2.409	2.47	2.392	2.104	2.094	1.915	2.254	2.183	2.098	1.895	2.157	2.336	1.852	2.087	1.531	1.491	1.269	2.036	0.864
ENSMUSG00000006134	Crkl	protein coding gene	16	Sp'gonia	372	5.207	5.051	5.187	5.433	5.339	5.223	5	5.122	4.501	4.709	4.976	4.734	4.822	4.803	4.766	4.834	4.812	4.949	4.501	4.678	4.586	4.517	4.409	4.525	4.141	4.283	4.486	4.57
ENSMUSG00000019806	Aig1	protein coding gene	10	Sp'gonia	373	3.737	3.755	4.021	3.604	3.708	3.854	3.372	3.888	3.274	3.377	3.61	3.804	3.331	3.013	3.35	3.213	3.168	3.858	3.223	3.245	3.383	2.976	3.013	3.081	2.478	2.524	3.521	2.911
ENSMUSG00000025290	Rps24	protein coding gene	14	Sp'gonia	374	10.836	10.748	10.823	10.737	10.794	10.899	10.85	10.933	10.77	10.697	10.742	10.711	10.669	10.689	10.628	10.645	10.68	10.699	10.752	10.689	10.579	10.624	10.576	10.366	10.507	10.482	10.572	10.638
ENSMUSG00000038697	Taf5l	protein coding gene	8	Sp'gonia	375	5.957	6.046	5.951	5.983	5.886	5.834	5.962	5.662	5.536	5.601	5.481	5.492	5.557	5.394	5.277	5.392	5.441	5.472	5.286	5.385	5.435	5.043	5.089	4.98	4.94	4.689	4.831	4.986
ENSMUSG00000039849	Pcif1	protein coding gene	2	Sp'gonia	376	5.74	5.996	5.974	5.685	5.937	5.606	5.722	5.669	5.432	5.248	5.319	5.441	5.52	5.303	5.342	5.13	5.356	5.468	5.119	5.319	5.39	5.179	5.37	4.994	4.892	5.181	4.896	4.931
ENSMUSG00000024940	Ltbp3	protein coding gene	19	Sp'gonia	377	6.169	6.315	6.203	6.367	6.226	6.249	6.089	6.052	5.069	5.233	4.974	5.221	4.95	4.741	4.983	4.74	4.78	5.004	4.231	4.636	4.853	4.569	4.328	3.325	3.269	3.149	4.093	4.243
NONMMUG024114	NA	NONCODE lncRNA	2	Sp'gonia	378	1.926	1.791	2.478	2.26	2.214	2.422	2.22	2.526	1.692	2	1.714	1.828	1.748	1.74	2.07	1.856	1.516	1.74	1.465	1.163	1.824	1.575	1.669	1.299	1.47	1.07	1.692	1.05
ENSMUSG00000029826	Zc3hav1	protein coding gene	6	Sp'gonia	379	5.064	5.219	5.103	5.275	5.355	5.288	5.103	5.167	4.587	4.667	4.819	4.733	4.503	4.478	4.768	4.513	4.349	4.315	4.253	4.181	4.24	4.228	3.984	3.698	3.583	3.662	3.912	3.83
ENSMUSG00000066191	Anks6	protein coding gene	4	Sp'gonia	380	3.339	3.48	3.359	3.31	3.592	3.402	2.915	2.874	2.411	2.838	2.595	2.438	2.795	2.84	2.818	2.529	2.801	2.744	2.462	2.711	2.862	2.932	2.43	2.428	1.744	2.186	2.183	2.257
ENSMUSG00000022885	St6gal1	protein coding gene	16	Sp'gonia	381	5.285	5.412	5.233	5.762	5.831	5.724	5.568	5.509	4.799	4.944	4.703	4.939	4.882	4.847	4.966	4.503	4.553	4.436	4.213	4.002	4.512	4.252	4.077	3.55	3.595	3.426	4.071	3.832
ENSMUSG00000058740	Kcnt1	protein coding gene	2	Sp'gonia	382	5.373	5.786	5.469	5.785	5.507	5.197	5.141	4.993	3.78	4.107	4.39	4.432	3.669	4.39	4.031	4.119	3.993	4.13	3.442	4.019	3.791	3.609	3.426	3.302	2.457	2.503	3.004	3.037
ENSMUSG00000025880	Smad7	protein coding gene	18	Sp'gonia	383	4.882	5.119	4.808	5.274	4.619	4.949	5.206	5.186	4.809	4.496	4.638	4.07	4.476	3.988	4.119	3.941	4.114	4.062	3.65	3.441	3.534	3.372	3.429	2.922	2.592	2.934	3.345	3.109
ENSMUSG00000037892	Pcdh18	protein coding gene	3	Sp'gonia	384	2.648	2.86	2.667	2.662	2.744	2.924	2.954	3.134	2.313	2.07	2.111	2.597	2.278	2.124	2.359	2.118	2.163	2.147	1.609	1.782	1.664	1.623	1.59	1.245	0.993	0.791	1.531	1.599
ENSMUSG00000063108	Zfp26	protein coding gene	9	Sp'gonia	385	4.394	4.436	4.428	4.44	4.274	4.22	4.262	4.113	3.624	4.037	4.018	3.874	4.066	3.626	4.107	3.947	3.94	4.109	3.671	3.835	3.614	3.802	3.787	3.907	3.781	3.428	3.305	3.306
ENSMUSG00000086286	Gm15138	lincRNA gene	X	Sp'gonia	386	0	1.183	1.541	1.496	2.269	1.628	1.978	1.683	2.021	0.575	1.787	1.521	0	0	1.208	2.376	0	0.888	0	0	1.674	0	0	0.848	0	0.864	0	0.993
ENSMUSG00000016028	Celsr1	protein coding gene	15	Sp'gonia	387	3.118	3.187	3.131	3.373	3.341	3.263	3.175	3.151	2.284	2.541	2.121	1.888	2.081	2.087	1.986	2.195	1.967	1.895	0.949	1.491	1.864	1.379	1.189	0.848	0.856	0.731	1.151	1.021
NONMMUG023130	NA	NONCODE lncRNA	2	Sp'gonia	388	3.405	2.692	3.387	1.934	2.907	3.302	3.935	3.081	2.795	2.733	3.3	2.778	2.838	2.987	2.42	2.651	1.293	3.124	2.68	2.503	2.021	1.876	2.705	1.868	2.014	0.911	2.646	1.903
ENSMUSG00000044646	Zbtb7c	protein coding gene	18	Sp'gonia	389	2.322	2.114	1.967	2.205	2.755	2.785	2.322	2.365	2.236	1.852	2.057	2.251	2.025	1.791	2.094	1.903	1.595	1.956	1.599	1.956	1.58	1.795	1.618	1.22	1.144	0.949	0.993	1.239
ENSMUSG00000097431	Gm26782	lincRNA gene	14	Sp'gonia	390	3.069	3.276	3.013	3.257	3.141	3.081	3.234	3.293	3.176	3.037	2.77	2.909	2.838	3.048	2.915	3.118	3.197	2.653	2.782	2.353	3.121	2.599	2.993	3.116	2.121	2.899	3.114	2.628
ENSMUSG00000072791	Abcb5	protein coding gene	12	Sp'gonia	391	1.31	1.646	1.642	1.664	2.208	2.16	1.47	1.22	1.098	1.064	0.714	1.428	1.367	0.774	1.144	0.74	0.824	1.195	0.345	0.444	0.546	0.731	0.367	0.098	0	0.098	0.379	0.322
NONMMUG034214	NA	NONCODE lncRNA	5	Sp'gonia	392	5.823	5.935	5.981	6.029	5.721	5.424	5.559	5.402	4.524	4.779	4.931	5.045	4.871	4.569	4.533	4.29	4.295	4.64	3.982	4.07	4.356	4.222	3.65	3.297	3.039	3.332	3.279	3.556
ENSMUSG00000046598	Bdh1	protein coding gene	16	Sp'gonia	393	5.568	5.328	5.091	5.537	5.032	5.579	5.168	5.333	5.266	5.324	4.101	4.615	4.544	4.361	4.54	4.587	3.847	4.143	3.303	4.276	4.68	3.684	3.595	3.859	3.195	2.818	3.233	3.306
ENSMUSG00000041000	Trim62	protein coding gene	4	Sp'gonia	394	5.139	5.532	5.282	5.677	5.545	5.554	5.498	5.258	4.664	4.807	4.579	4.545	4.307	4.274	4.302	4.218	4.31	4.008	3.313	3.759	4.093	3.761	3.39	2.924	2.614	3.178	3.236	2.967
NONMMUG020180	NA	NONCODE lncRNA	18	Sp'gonia	395	2.147	1.828	2.021	1.971	2.202	1.7	1.982	1.864	1.753	1.637	1.787	1.599	1.575	1.546	1.475	1.628	1.628	1.77	1.566	1.536	1.585	1.609	1.664	1.433	1.245	1.214	1.422	1.438
ENSMUSG00000022464	Slc38a4	protein coding gene	15	Sp'gonia	396	2.144	2.053	2.639	2.345	2.39	2.269	2.616	2.901	1.77	2.029	1.516	1.918	1.757	1.59	1.86	1.714	1.646	1.982	1.144	1.895	1.299	1.411	1.22	0.766	1.245	0.696	1.722	1.202
ENSMUSG00000020460	Rps27a	protein coding gene	11	Sp'gonia	397	10.213	10.102	10.109	10.11	10.109	10.213	10.274	10.31	10.017	10.017	9.825	9.858	10.017	9.93	9.866	9.811	9.862	9.883	9.918	10.039	9.924	9.874	9.893	9.527	9.727	9.621	9.77	9.914
ENSMUSG00000024754	Tmem2	protein coding gene	19	Sp'gonia	398	4.396	4.322	4.424	4.612	4.214	4.304	4.098	3.976	3.225	3.526	3.383	3.262	3.341	3.129	3.331	3.263	3.142	3.195	2.671	2.503	3.151	2.82	2.563	2.278	2.491	2.084	2.379	2.281
ENSMUSG00000058546	Rpl23a	protein coding gene	11	Sp'gonia	399	10.808	10.813	10.796	10.651	10.863	10.857	10.851	10.881	10.573	10.487	10.421	10.474	10.466	10.336	10.371	10.338	10.345	10.429	10.23	10.364	10.315	10.195	10.199	9.729	9.702	9.826	9.979	10.209
NONMMUG002094	NA	NONCODE lncRNA	1	Sp'gonia	400	3.383	3.521	3.401	3.399	3.402	3.131	3.154	3.315	2.989	3.271	2.816	3.574	2.746	2.787	3.076	2.776	2.915	3.359	2.651	2.696	2.766	3.144	2.918	3.465	3.225	3.343	3.041	2.93
ENSMUSG00000097346	Gm26619	lincRNA gene	13	Sp'gonia	401	9.152	9.242	9.204	9.088	9.35	9.323	9.261	9.307	9.154	8.924	8.985	8.83	9.053	8.967	8.86	8.835	9.02	8.986	8.95	8.905	8.931	8.818	8.779	8.501	8.605	8.442	8.585	8.802
ENSMUSG00000033595	Lgi3	protein coding gene	14	Sp'gonia	402	2.163	1.848	1.96	1.811	1.844	1.907	1.546	1.787	1.233	1.501	1.433	1.176	0.934	1.007	1.176	1.084	1.007	1.036	0.227	1.163	1.287	0.345	0.774	0.322	0.263	0.422	0.714	0.678
NONMMUG033091	NA	NONCODE lncRNA	5	Sp'gonia	403	0	1.475	0.043	0	0	0	1.551	0	0.322	0	0	0	0	0	2.895	0	0	0	0	0.993	0	1.151	0	0	0	0	0	0
ENSMUSG00000025921	Rdh10	protein coding gene	1	Sp'gonia	404	5.04	4.63	4.815	4.704	4.704	4.732	4.663	4.876	4.295	4.581	4.516	4.489	4.213	4.336	4.264	4.014	4.057	3.968	4.023	4.198	4.297	3.783	3.656	3.231	3.388	3.291	3.51	3.622
NONMMUG001701	NA	NONCODE lncRNA	1	Sp'gonia	405	7.775	7.698	7.589	7.614	7.766	7.733	7.717	7.801	7.61	7.582	7.518	7.511	7.595	7.507	7.5	7.39	7.528	7.56	7.579	7.585	7.531	7.442	7.503	7.28	7.214	7.233	7.312	7.429
ENSMUSG00000020374	Rasgef1c	protein coding gene	11	Sp'gonia	406	4.169	3.996	3.874	4.323	4.31	3.995	4.001	4.202	3.395	3.547	3.225	3.546	3.302	3.074	3.222	3.104	3.138	2.618	2.454	2.947	3.391	1.895	2.367	1.96	1.907	1.556	1.367	1.856
ENSMUSG00000017776	Crk	protein coding gene	11	Sp'gonia	407	6.409	6.48	6.324	6.657	6.696	6.656	6.537	6.54	6.026	6.359	6.146	6.301	6.169	6.232	6.284	6.2	6.188	6.091	5.986	5.964	6.024	6.056	5.818	5.687	5.636	5.808	5.882	5.997
ENSMUSG00000032399	Rpl4	protein coding gene	9	Sp'gonia	408	10.811	10.672	10.713	10.588	10.697	10.698	10.718	10.777	10.377	10.467	10.419	10.361	10.436	10.359	10.306	10.304	10.357	10.457	10.307	10.371	10.359	10.235	10.235	9.907	10.047	9.945	10.1	10.217
ENSMUSG00000063457	Rps15	protein coding gene	10	Sp'gonia	409	10.562	10.54	10.575	10.397	10.629	10.505	10.558	10.586	10.581	10.192	10.241	10.259	10.27	10.263	10.113	10.144	10.324	10.31	10.283	10.301	10.288	10.218	10.132	9.894	9.769	9.875	10.095	10.098
ENSMUSG00000034612	Chst11	protein coding gene	10	Sp'gonia	410	3.338	3.31	3.223	3.319	3.249	3.055	3.129	3.409	2.625	2.692	2.558	2.814	2.676	2.459	2.438	2.269	2.183	2.325	1.86	1.811	2.098	1.664	1.753	1.438	1.22	1.183	1.496	1.774
NONMMUG040746	NA	NONCODE lncRNA	8	Sp'gonia	411	3.275	3.138	3.248	3.245	3.209	3.05	3	3.163	2.811	2.501	2.832	2.746	2.602	2.284	2.886	2.886	2.511	2.778	2.26	2.546	2.046	2.667	2.227	2.091	2.245	1.986	2.278	2.454
NONMMUG029403	NA	NONCODE lncRNA	4	Sp'gonia	412	5.754	5.738	5.737	5.513	5.523	5.426	5.398	5.425	4.923	5.242	5.282	5.111	4.946	4.965	5.098	4.95	5.032	4.683	4.882	4.923	4.968	4.982	4.694	4.372	4.472	4.411	4.63	4.684
ENSMUSG00000031482	Slc25a15	protein coding gene	8	Sp'gonia	413	3.346	3.154	3.288	3.323	3.291	3.343	3.217	3.26	2.852	2.897	2.548	2.696	3.011	2.548	2.651	2.604	2.446	2.868	2.032	2.587	2.766	2.498	2.367	2.007	1.915	1.907	2.05	2.449
ENSMUSG00000042978	Sbk1	protein coding gene	7	Sp'gonia	414	5.614	5.96	5.774	5.948	5.838	5.683	5.638	5.639	5.074	5.155	5.001	4.862	5.109	4.687	4.699	4.803	4.998	4.785	4.499	4.398	4.635	4.465	4.381	3.797	3.645	3.822	4.164	4.215
ENSMUSG00000029348	Asphd2	protein coding gene	5	Sp'gonia	415	3.328	3.271	3.332	2.937	3.574	2.797	2.82	2.909	2.628	2.345	2.856	3.014	2.678	2.644	2.436	2.362	2.696	2.632	2.491	2.689	2.411	2.381	2.025	1.828	1.888	1.632	2.18	2.47
ENSMUSG00000052133	Sema5b	protein coding gene	16	Sp'gonia	416	7.458	7.514	7.414	7.559	7.405	7.457	7.376	7.156	6.773	6.848	6.772	6.954	6.829	6.801	6.77	6.683	6.527	6.643	6.199	6.518	6.572	6.465	6.307	6.062	5.969	5.921	6.005	6.075
ENSMUSG00000022905	Kpna1	protein coding gene	16	Sp'gonia	417	5.641	5.393	5.447	5.411	5.407	5.468	5.318	5.342	5.114	5.161	5.432	5.238	5.089	5.123	5.093	5.204	5.286	5.217	5.039	4.876	5.045	5.062	4.845	5.005	4.786	4.823	4.788	4.937
NONMMUG043932	NA	NONCODE lncRNA	9	Sp'gonia	418	2.438	2.459	2.425	2.548	2.475	2.467	2.336	2.269	1.952	2.032	2.043	2.039	2.011	1.949	1.996	2.004	1.963	1.975	1.727	1.757	1.911	1.803	1.714	1.546	1.526	1.501	1.609	1.664
ENSMUSG00000000215	Ins2	protein coding gene	7	Sp'gonia	419	4.513	4.251	4.368	4.138	4.903	4.077	4.187	4.11	4.031	2.95	3.282	3.521	3.087	2.134	2.918	3.297	2.575	2.63	1.566	2.658	2.587	0.766	1.367	1.202	0	1.536	1.275	0
ENSMUSG00000020086	H2afy2	protein coding gene	10	Sp'gonia	420	4.94	4.879	4.916	4.835	5.115	4.89	4.891	4.767	4.452	4.381	4.228	4.311	4.302	4.023	4.335	4.042	4.194	4.314	3.711	4.029	4.052	3.743	3.948	3.084	3.63	3.387	3.485	3.783
ENSMUSG00000022285	Ywhaz	protein coding gene	15	Sp'gonia	421	8.992	8.907	8.855	8.866	8.899	8.868	8.763	8.791	8.49	8.714	8.634	8.576	8.51	8.555	8.562	8.658	8.5	8.405	8.53	8.498	8.513	8.407	8.314	8.192	8.263	8.271	8.337	8.393
ENSMUSG00000041957	Pkp2	protein coding gene	16	Sp'gonia	422	3.746	3.355	3.768	3.696	3.428	3.395	3.176	3.084	3.076	3.152	3.004	2.888	2.956	2.888	2.63	2.801	3.007	3.065	3.007	2.472	3.016	2.736	2.602	2.446	2.583	2.186	2.602	2.573
ENSMUSG00000047496	Rnf152	protein coding gene	1	Sp'gonia	423	3.064	2.891	2.991	2.826	2.639	2.583	2.573	2.566	2.007	2.254	2.091	2.094	2.077	1.945	2.004	2.245	1.651	1.59	1.731	1.674	1.727	1.496	1.501	1.35	1.39	1.316	1.183	1.245
NONMMUG040913	NA	NONCODE lncRNA	8	Sp'gonia	424	4.053	3.878	3.864	3.937	3.958	4.037	3.826	3.967	3.231	3.332	3.479	3.426	3.643	3.217	3.58	3.098	3.194	3.339	2.986	3.032	2.888	3.31	3.004	2.35	2.398	2.217	2.995	2.934
ENSMUSG00000043336	Filip1l	protein coding gene	16	Sp'gonia	425	5.305	5.209	5.114	4.961	4.86	5.017	4.367	4.349	3.621	3.764	4.014	4.241	3.734	3.796	3.715	3.686	3.758	3.562	2.82	3.374	3.593	3.372	3.154	2.761	2.991	2.705	2.905	3.272
NONMMUG013046	NA	NONCODE lncRNA	14	Sp'gonia	426	2.43	2.293	2.467	2.632	2.639	2.465	2.478	2.459	1.926	1.93	1.727	2.094	1.459	1.787	1.687	1.609	1.623	1.585	1.014	1.084	1.444	1.118	1.245	0.774	0.864	0.757	0.678	1.014
ENSMUSG00000030839	Sergef	protein coding gene	7	Sp'gonia	427	3.854	3.654	3.688	3.857	3.616	3.809	3.741	3.656	3.167	3.323	3.108	3.414	3.239	3.138	3.428	3.131	3.36	2.941	3.113	2.882	2.958	3.396	2.614	2.452	1.986	2.154	3.362	3.077
ENSMUSG00000048612	Myof	protein coding gene	19	Sp'gonia	428	4.254	4.248	4.2	4.482	4.26	4.296	4.151	4.294	3.248	3.767	3.542	3.64	3.705	3.394	3.752	3.579	3.41	3.73	3.157	3.433	3.497	3.184	3.101	2.709	2.529	2.524	3	2.935
ENSMUSG00000050069	Grem2	protein coding gene	1	Sp'gonia	429	4.047	4.214	4.088	5.488	5.299	5.535	4.767	4.798	3.708	3.986	3.601	3.941	3.667	3.577	3.738	3.686	3.441	3.023	2.506	2.809	3.064	2.566	2.676	1.824	2.064	2.141	1.856	1.93
NONMMUG025198	NA	NONCODE lncRNA	2	Sp'gonia	430	5.852	5.867	5.862	6.451	6.091	6.377	6.012	5.859	4.894	5.324	5.375	5.327	5.398	5.233	5.647	5.418	5.229	5.149	4.776	4.848	4.819	5.038	4.812	4.573	4.445	4.418	4.817	4.684
ENSMUSG00000059486	Kbtbd2	protein coding gene	6	Sp'gonia	431	6.079	5.957	5.939	6.076	5.923	6.057	5.959	6.006	5.561	5.7	5.771	5.558	5.425	5.39	5.597	5.575	5.259	5.302	4.942	5.059	5.487	5.213	4.901	4.808	4.959	4.803	4.8	4.904
ENSMUSG00000000184	Ccnd2	protein coding gene	6	Sp'gonia	432	6.444	6.516	6.408	6.775	6.579	6.735	6.481	6.372	5.549	5.844	5.662	5.658	5.672	5.445	5.458	5.434	5.413	5.291	4.67	4.744	4.93	4.962	4.849	4.276	4.262	4.138	4.753	4.681
NONMMUG006536	NA	NONCODE lncRNA	11	Sp'gonia	433	2.635	2.952	2.832	2.29	2.763	2.918	2.772	2.296	2.111	2.111	2.16	2.154	2.154	2.275	2.345	2.128	2.091	2.356	1.664	2.098	2.275	1.77	1.618	1.551	1.275	1.57	1.709	1.77
ENSMUSG00000037035	Inhbb	protein coding gene	1	Sp'gonia	434	7.241	7.488	7.256	7.721	7.582	7.579	7.383	7.341	6.873	6.954	6.751	6.824	6.809	6.645	6.699	6.797	6.442	6.437	6.243	6.224	6.523	6.364	6.266	5.801	5.67	5.81	6.092	6.014
NONMMUG000361	NA	NONCODE lncRNA	1	Sp'gonia	435	2.748	2.913	2.696	2.616	2.387	2.714	2.296	2.131	1.48	2.007	1.692	2.053	2.108	1.82	1.609	1.57	1.816	1.774	1.239	1.531	1.709	0.926	1.227	1.239	1.104	0.401	1.021	1.098
ENSMUSG00000027361	Gabpb1	protein coding gene	2	Sp'gonia	436	5.894	5.718	5.903	5.785	5.948	5.852	5.637	5.628	5.462	5.624	5.432	5.489	5.352	5.339	5.446	5.528	5.562	5.559	5.415	5.404	5.471	5.17	5.282	5.117	5.191	5.014	5.436	5.22
NONMMUG041502	NA	NONCODE lncRNA	8	Sp'gonia	437	5.168	5.105	4.943	5.122	5.022	5.079	4.907	4.79	4.485	4.741	4.645	4.581	4.447	4.421	4.638	4.599	4.432	4.477	4.208	4.44	4.571	4.245	4.267	4.152	3.958	3.9	4.17	4.161
ENSMUSG00000038143	Stox2	protein coding gene	8	Sp'gonia	438	2.674	2.716	2.353	2.738	2.531	2.628	2.597	2.63	1.526	2.094	1.926	2.154	1.996	1.978	2.098	2.029	1.903	2.05	1.35	1.233	1.561	1.373	1.305	1.501	1.202	0.632	1.632	1.411
NONMMUG043672	NA	NONCODE lncRNA	9	Sp'gonia	439	4.105	4.046	3.983	3.945	3.993	4.091	4.181	3.87	3.315	3.73	3.924	3.801	3.391	3.694	3.998	3.796	3.429	3.579	3.472	3.905	3.762	3.516	3.529	3.367	2.971	3.064	3.536	3.152
ENSMUSG00000030513	Pcsk6	protein coding gene	7	Sp'gonia	440	5.177	5.187	5.066	5.375	5.319	5.17	5.048	4.985	4.626	4.739	4.776	4.549	4.523	4.573	4.421	4.665	4.525	4.276	4.337	4.471	4.437	4.401	4.179	3.714	4.165	3.838	4.026	4.082
ENSMUSG00000043991	Pura	protein coding gene	18	Sp'gonia	441	3.217	3.217	3.268	3.621	3.487	3.379	3.213	3.268	2.864	3.067	3.16	3.098	2.934	2.882	2.969	3.087	2.949	2.984	2.692	2.716	2.727	2.725	2.759	2.72	2.703	2.639	2.674	2.709
ENSMUSG00000044217	Aqp5	protein coding gene	15	Sp'gonia	442	3.645	4.012	3.772	4.284	3.787	4.046	4.064	3.803	2.866	3.116	3.046	2.696	3.214	2.872	2.941	2.83	2.192	2.331	1.475	2.239	2.74	2.503	2.147	1.454	1.541	1.17	2.014	2.128
ENSMUSG00000059070	Rpl18	protein coding gene	7	Sp'gonia	443	10.13	10.15	10.186	10.214	10.271	10.112	10.172	10.087	10.123	9.877	9.894	9.91	9.948	9.879	9.766	9.766	9.971	9.919	9.814	9.837	9.92	9.752	9.67	9.532	9.495	9.539	9.663	9.743
ENSMUSG00000026278	Bok	protein coding gene	1	Sp'gonia	444	7.166	7.489	7.198	7.489	7.456	7.326	7.302	7.133	6.421	6.356	6.044	6.258	6.199	5.977	5.964	5.968	5.991	6.2	4.973	5.357	5.882	5.441	5.178	4.457	4.176	4.296	5.063	4.986
ENSMUSG00000052397	Ezr	protein coding gene	17	Sp'gonia	445	5.798	5.638	5.736	5.518	5.596	5.476	5.202	5.232	4.902	5.105	4.957	4.826	5.146	4.767	4.79	4.889	4.864	4.982	4.681	4.581	4.728	4.709	4.618	4.386	4.371	4.213	4.504	4.279
ENSMUSG00000078546	2210404O09Rik	protein coding gene	17	Sp'gonia	446	2.609	2.648	2.37	1.84	2.828	2.642	2.939	2.467	2.35	2.566	2.43	2.23	2.192	1.824	2.359	2.248	2.192	2.384	1.922	2.257	1.566	1.799	2.151	1.585	1.86	1.536	1.949	2.299
ENSMUSG00000030748	Il4ra	protein coding gene	7	Sp'gonia	447	3.198	3.116	3.312	3.352	3.396	3.422	3.2	3.331	2.941	3.011	2.609	2.816	2.766	2.811	2.88	2.623	2.655	2.748	2.409	2.506	2.787	2.398	2.186	1.941	1.736	1.618	2.307	2.227
ENSMUSG00000048636	A730049H05Rik	protein coding gene	6	Sp'gonia	448	2.192	2.189	2.325	2.746	2.22	2.816	1.575	2.114	1.098	1.787	1.551	1.438	1.485	1.628	1.379	1.275	1.551	0.911	0.872	0.575	0.816	1.091	0.993	0.903	0.506	0.816	0.824	1.124
ENSMUSG00000007817	Zmiz1	protein coding gene	14	Sp'gonia	449	4.697	4.997	4.744	4.999	4.791	4.804	4.671	4.596	3.822	3.986	3.961	4.09	3.934	4.029	4.227	3.687	3.633	3.874	3.496	3.587	3.893	3.923	3.459	2.791	2.534	2.864	3.192	3.318
NONMMUG040328	NA	NONCODE lncRNA	8	Sp'gonia	450	3.018	2.868	2.95	3.395	3.269	3.077	2.763	2.753	2.459	2.516	2.467	2.025	2.275	2.195	2.536	2.004	1.96	2.138	1.74	1.651	2.319	1.727	1.766	1.281	1.036	1.22	1.604	1.501
ENSMUSG00000031239	Itm2a	protein coding gene	X	Sp'gonia	451	6.068	6.344	6.113	5.989	6.233	6.502	6.566	6.667	5.865	5.461	5.624	5.984	5.646	5.187	5.772	5.423	5.488	5.626	5.237	5.75	5.327	5.405	5.318	4.525	4.348	4.216	4.715	5.26
NONMMUG028517	NA	NONCODE lncRNA	4	Sp'gonia	452	4.027	3.61	3.664	3.83	3.964	4.1	3.937	3.787	3.426	3.919	3.887	3.89	3.878	3.65	3.902	3.636	3.718	3.753	3.619	3.497	3.859	3.29	3.521	3.696	3.396	3.154	3.388	3.76
ENSMUSG00000021215	Net1	protein coding gene	13	Sp'gonia	453	5.371	5.432	5.153	5.111	5.153	5.064	5.062	4.917	4.697	5.05	4.829	4.823	4.899	4.753	4.808	4.779	4.803	4.73	4.534	4.868	4.639	4.532	4.491	4.52	4.626	4.332	4.445	4.359
ENSMUSG00000039477	Tnrc18	protein coding gene	5	Sp'gonia	454	6.673	6.841	6.749	6.883	6.567	6.496	6.334	6.209	5.351	5.623	5.736	5.798	5.275	5.391	5.414	5.482	5.296	5.337	4.784	4.635	5.194	4.755	4.541	4.406	4.266	3.897	4.392	4.371
ENSMUSG00000040093	Bmf	protein coding gene	2	Sp'gonia	455	5.044	4.971	4.676	4.819	4.873	4.731	4.588	4.609	4.07	4.217	3.727	4.146	4.142	3.79	3.985	3.953	4.157	4.052	3.176	3.339	3.58	3.432	3.249	3.285	2.736	3.293	2.711	3.222
ENSMUSG00000028583	Pdpn	protein coding gene	4	Sp'gonia	456	6.419	6.625	6.5	6.589	6.451	6.618	6.305	6.389	6.134	5.854	5.754	5.708	5.831	5.6	5.725	5.695	5.7	5.598	5.563	5.587	5.488	5.31	5.202	4.671	4.666	4.383	4.871	5.061
ENSMUSG00000048758	Rpl29	protein coding gene	9	Sp'gonia	457	9.564	9.556	9.604	9.553	9.638	9.469	9.581	9.535	9.488	9.317	9.344	9.365	9.473	9.395	9.348	9.267	9.495	9.48	9.457	9.358	9.36	9.333	9.357	9.3	9.225	9.349	9.464	9.385
ENSMUSG00000039328	Rnf122	protein coding gene	8	Sp'gonia	458	3.941	4.349	4.005	3.726	3.792	3.741	3.574	3.339	2.996	3.018	2.897	2.934	2.85	2.922	2.993	2.667	2.519	2.508	2.084	2.467	2.648	2.211	2.121	1.836	1.761	1.678	1.727	2.05
ENSMUSG00000036206	Sh3bp4	protein coding gene	1	Sp'gonia	459	5.096	4.802	4.988	4.783	4.746	4.589	4.637	4.513	4.148	4.596	4.429	4.233	4.295	4.275	4.122	4.106	4.065	4.173	4.013	4.11	4.234	4.216	3.93	3.653	3.558	3.66	3.885	3.696
ENSMUSG00000037161	Mgarp	protein coding gene	3	Sp'gonia	460	8.12	8.032	7.934	8.148	8.02	8.128	7.988	7.823	7.567	7.506	7.389	7.488	7.832	7.418	7.562	7.338	7.464	7.187	7.197	7.213	7.525	7.403	7.261	6.601	6.662	6.686	7.176	6.996
ENSMUSG00000060206	Zfp462	protein coding gene	4	Sp'gonia	461	5.439	5.451	5.448	5.947	5.656	5.565	5.273	5.037	4.357	4.92	4.631	4.588	4.558	4.322	4.558	4.689	4.512	4.476	3.905	4.051	4.374	3.827	4.031	4	3.532	3.413	3.578	3.724
ENSMUSG00000040322	Slc25a24	protein coding gene	3	Sp'gonia	462	4.077	3.794	3.96	3.778	3.88	4.184	3.892	4.043	3.628	3.675	3.842	3.591	3.987	3.536	3.975	3.847	3.587	3.629	3.924	3.745	3.68	3.69	3.637	3.233	3.561	3.144	3.441	3.606
ENSMUSG00000091393	5330438I03Rik	protein coding gene	1	Sp'gonia	463	3.149	2.791	3.048	3.315	2.924	2.973	2.568	2.905	1.872	2.239	2.319	2.48	1.986	1.915	2.296	1.945	1.895	2.053	1.322	1.88	2.186	1.379	1.084	0.949	0.934	0.66	0.595	1.163
ENSMUSG00000028381	Ugcg	protein coding gene	4	Sp'gonia	464	5.559	5.506	5.485	5.343	5.385	5.198	5.285	5.178	4.808	5.129	5.021	5.01	4.809	4.813	5.034	4.852	4.72	4.674	4.598	4.752	4.743	4.672	4.556	4.37	4.398	4.436	4.295	4.405
NONMMUG015194	NA	NONCODE lncRNA	15	Sp'gonia	465	5.632	5.358	5.805	5.42	5.152	5.455	5.249	5.172	5.171	5.088	5.106	4.695	4.983	5.037	5.105	4.836	5.046	4.811	5.189	4.936	4.935	4.572	4.644	4.348	4.553	4.171	5.136	4.918
NONMMUG010148	NA	NONCODE lncRNA	12	Sp'gonia	466	2.744	2.696	2.729	2.864	2.417	2.836	2.296	2.167	1.975	2.336	2.897	2.379	1.88	2.214	1.967	1.709	1.915	2.331	2.263	2.186	1.433	1.614	2.074	1.541	1.74	1.536	1.996	1.433
ENSMUSG00000060675	Pla2g16	protein coding gene	19	Sp'gonia	467	5.226	5.207	5.214	5.276	5.148	5.094	5.237	5.117	4.448	4.722	4.437	4.1	4.327	4.498	4.281	4.23	4.049	4.041	3.352	3.793	4.405	3.838	3.941	3.513	2.915	3.098	3.493	3.623
ENSMUSG00000006638	Abhd1	protein coding gene	5	Sp'gonia	468	2.067	1.687	2.664	2.671	2.501	2.811	1.918	1.599	1.748	1.674	1.84	2.319	2.22	2.114	1.104	0.911	1.22	2.818	1.438	1.526	1.029	1.949	1.183	1.077	1.531	1.362	2.381	0
ENSMUSG00000073755	5730409E04Rik	protein coding gene	4	Sp'gonia	469	3.622	3.559	3.387	3.529	3.636	3.751	3.856	3.918	3.336	3.448	3.359	3.271	3.141	3.306	3.524	3.323	3.434	3.349	3.032	3.32	3.505	3.359	2.884	2.738	2.578	2.373	3.121	3.288
ENSMUSG00000090122	Kcne1l	protein coding gene	X	Sp'gonia	470	1.782	1.761	1.93	1.975	1.727	2.021	2.07	2.091	2.114	1.628	1.566	1.345	1.316	1.727	1.74	1.176	1.367	1.599	0.614	0.949	1.077	1.214	0.678	0.903	0.516	0.239	0.651	0.888
ENSMUSG00000058914	C1qtnf3	protein coding gene	15	Sp'gonia	471	5.273	5.313	5.163	4.834	5.17	5.309	5.347	5.552	4.343	4.398	4.075	4.553	4.401	3.845	4.24	3.802	4.159	4.391	3.611	3.639	3.925	3.993	3.897	2.905	2.905	2.648	3.319	3.887
ENSMUSG00000099337	NA	NA	NA	Sp'gonia	472	10.583	10.451	10.383	10.412	10.557	10.523	10.531	10.649	10.47	10.353	10.288	10.339	10.379	10.295	10.295	10.293	10.31	10.344	10.367	10.424	10.356	10.223	10.321	10.052	10.018	10.064	10.188	10.302
NONMMUG015060	NA	NONCODE lncRNA	15	Sp'gonia	473	2.872	2.757	3.098	2.92	2.733	2.941	2.68	2.648	2.683	1.844	2.22	2.151	2.176	1.48	2.128	1.918	2.025	1.692	1.22	1.501	1.975	0.986	1.566	1.163	0.39	0.422	0.506	0.84
NONMMUG018024	NA	NONCODE lncRNA	17	Sp'gonia	474	4.379	3.886	3.961	4.106	3.817	4.153	3.801	3.785	3.506	3.609	3.502	3.417	3.053	2.989	3.522	3.66	3.373	3.603	3.294	3.493	3.223	3.265	3.266	2.93	2.807	2.516	2.98	2.973
ENSMUSG00000035900	Gramd4	protein coding gene	15	Sp'gonia	475	4.074	4.141	4.236	4.275	4.227	4.126	4.159	3.833	3.355	3.458	3.579	3.573	3.434	3.476	3.339	3.476	3.303	3.529	3.131	3.403	3.366	3.335	3.189	2.651	2.558	2.599	2.824	3.016
ENSMUSG00000008668	Rps18	protein coding gene	17	Sp'gonia	476	10.659	10.772	10.788	10.606	10.77	10.742	10.712	10.818	10.569	10.471	10.494	10.341	10.556	10.466	10.388	10.373	10.447	10.547	10.415	10.487	10.4	10.323	10.279	10.006	10.147	9.97	10.174	10.271
ENSMUSG00000025867	Cplx2	protein coding gene	13	Sp'gonia	477	3.553	3.805	3.568	3.434	3.835	3.717	3.625	3.777	2.805	2.755	2.543	3.044	2.858	2.319	2.77	2.548	2.646	3.076	1.655	1.941	2.436	2.151	2.104	1.521	0.782	0.993	1.787	1.963
ENSMUSG00000024091	Vapa	protein coding gene	17	Sp'gonia	478	8.932	8.915	8.901	8.897	8.898	8.876	8.836	8.833	8.584	8.705	8.535	8.568	8.547	8.382	8.512	8.543	8.415	8.316	8.293	8.398	8.377	8.155	8.248	7.979	7.981	7.976	8.168	8.281
NONMMUG008599	NA	NONCODE lncRNA	12	Sp'gonia	479	2.154	1.971	2.342	2.438	2.057	2.57	1.937	2.053	1.722	1.982	2.118	1.952	2.06	2.141	2.302	2.014	1.88	1.832	2.014	2.07	1.852	2.057	1.35	1.872	1.595	1.417	1.761	1.438
ENSMUSG00000039347	Atp6v0e2	protein coding gene	6	Sp'gonia	480	5.653	5.761	5.599	5.781	5.725	5.716	5.794	5.692	5.628	5.626	5.683	5.646	5.563	5.507	5.407	5.493	5.522	5.313	5.39	5.347	5.562	5.518	4.985	5.146	4.996	5.277	5.277	5.188
NONMMUG004451	NA	NONCODE lncRNA	10	Sp'gonia	481	3.034	2.943	2.918	3.048	2.832	2.934	2.674	2.635	2.186	2.392	2.296	2.287	2.217	2.091	2.189	2.189	2.084	1.941	1.642	1.623	1.993	1.787	1.632	1.475	1.475	1.406	1.367	1.585
ENSMUSG00000005698	Ctcf	protein coding gene	8	Sp'gonia	482	6.21	5.959	6.118	6.242	6.076	6.185	5.975	6.137	5.744	5.796	5.798	5.676	5.807	5.716	5.815	5.641	5.785	5.987	5.376	5.682	5.813	5.504	5.538	5.44	5.321	5.173	5.367	5.657
ENSMUSG00000052914	Cyp2j6	protein coding gene	4	Sp'gonia	483	2.725	2.937	2.85	3.05	2.891	3.203	3.082	3.211	2.556	2.822	2.671	2.602	2.167	2.331	2.392	2.348	2.339	2.236	2.007	2.018	1.844	2.081	1.623	1.501	0.705	1.091	1.623	1.872
ENSMUSG00000028076	Cd1d1	protein coding gene	3	Sp'gonia	484	3.762	3.976	3.459	3.577	3.64	3.889	3.348	3.114	2.376	3.108	2.214	2.449	2.257	2.121	2.467	2.07	2.776	1.884	1.556	1.465	2.614	2.011	2.025	0.799	1.328	0.993	1.655	1.257
ENSMUSG00000068959	Zfp619	protein coding gene	7	Sp'gonia	485	1.705	1.971	1.88	1.907	1.963	2.053	2.074	1.77	1.35	1.614	1.774	1.911	1.628	1.293	1.491	1.556	1.449	1.339	1.104	1.151	1.057	1.183	1.014	0.84	1.091	0.782	1.17	1.064
ENSMUSG00000020848	Doc2b	protein coding gene	11	Sp'gonia	486	3.931	4.102	3.764	4.13	3.991	3.92	3.907	3.622	2.905	3.064	3.067	3.039	3.077	3.208	2.901	3.06	2.943	2.918	2.639	2.496	2.889	2.814	2.529	1.918	1.895	1.852	2.493	2.409
ENSMUSG00000063882	Uqcrh	protein coding gene	4	Sp'gonia	487	8.646	8.722	8.598	8.618	8.752	8.751	8.642	8.747	8.71	8.537	8.435	8.508	8.602	8.701	8.589	8.478	8.55	8.615	8.672	8.683	8.594	8.644	8.57	8.339	8.515	8.407	8.533	8.543
ENSMUSG00000020420	Zfp607	protein coding gene	7	Sp'gonia	488	1.876	1.807	1.731	1.48	2.205	1.356	1.967	1.888	1.609	1.305	1.526	1.888	1.59	1.86	1.485	1.345	1.195	2.29	1.531	1.057	1.655	1.727	1.531	1.731	1.029	1.575	1.803	1.163
ENSMUSG00000019966	Kitl	protein coding gene	10	Sp'gonia	489	7.374	7.312	7.264	8.038	7.704	7.86	7.365	7.385	6.484	6.803	6.657	6.625	6.638	6.489	6.709	6.639	6.469	6.246	5.879	5.75	6.09	6.006	5.811	5.322	5.362	5.327	5.672	5.777
NONMMUG002729	NA	NONCODE lncRNA	1	Sp'gonia	490	2.83	2.862	3.02	3.252	2.449	3.029	2.395	2.606	1.911	2.398	2.941	2.539	2.761	2.18	2.094	1.678	2.183	2.503	1.852	1.852	2.114	2.043	2.098	2.018	1.422	1.876	1.807	2.05
ENSMUSG00000005447	Pafah1b3	protein coding gene	7	Sp'gonia	491	6.781	6.964	6.794	6.855	6.986	6.744	6.722	6.693	6.723	6.455	6.454	6.537	6.418	6.583	6.442	6.347	6.324	6.434	6.203	6.291	6.4	6.163	6.11	5.886	6.1	5.87	5.962	6.3
ENSMUSG00000022421	Nptxr	protein coding gene	15	Sp'gonia	492	3.635	3.636	3.395	3.343	3.484	3.461	3.483	3.236	2.962	2.874	2.915	2.864	3.007	2.714	2.789	2.356	2.651	2.967	2.367	2.585	2.998	2.639	2.227	1.696	1.48	1.687	2.151	2.381
NONMMUG031657	NA	NONCODE lncRNA	5	Sp'gonia	493	4.556	4.603	4.532	4.772	4.389	4.52	4.532	4.111	3.77	4.037	3.966	4.098	3.953	3.772	3.762	3.391	3.719	4.001	3.116	3.288	3.299	3.365	3.186	2.995	2.592	2.556	3.228	2.848
ENSMUSG00000021510	A530054K11Rik	protein coding gene	13	Sp'gonia	494	2.84	2.609	2.599	2.757	2.722	2.742	2.553	2.744	2.348	2.475	2.746	2.59	2.623	2.485	2.718	2.521	2.597	2.524	2.459	2.269	2.091	2.414	2.284	2.459	2.208	2.263	2.254	2.138
ENSMUSG00000021754	Map3k1	protein coding gene	13	Sp'gonia	495	5.719	5.896	5.913	6.03	5.792	5.868	5.529	5.271	4.581	4.944	5.089	5.168	4.709	4.7	4.808	4.827	4.795	4.756	4.247	4.313	4.477	4.302	4.163	3.973	3.694	3.798	3.885	3.994
ENSMUSG00000036225	Kctd1	protein coding gene	18	Sp'gonia	496	2.648	2.558	2.975	3.027	2.791	2.671	3.099	3.205	2.772	2.991	2.508	2.995	2.602	2.381	2.508	2.63	2.635	2.29	2.511	2.239	2.714	1.852	2.331	2.26	1.915	2.339	2.254	2.742
NONMMUG013497	NA	NONCODE lncRNA	14	Sp'gonia	497	2.501	2.57	2.524	2.491	2.602	2.558	2.529	2.637	2.406	2.217	2.269	2.305	2.305	2.163	2.186	2.151	2.26	2.22	2.101	2.138	2.176	2.077	2.087	1.705	1.748	1.761	1.926	2.043
ENSMUSG00000032369	Plscr1	protein coding gene	9	Sp'gonia	498	4.16	4.437	4.166	4.056	4.141	3.923	3.853	3.752	3.374	3.437	3.184	3.139	3.163	2.832	3.018	2.922	2.856	2.848	2.575	2.646	2.664	2.838	2.836	1.614	2.23	1.978	2.465	2.029
NONMMUG008067	NA	NONCODE lncRNA	11	Sp'gonia	499	1.807	2.223	3.433	2.915	3.585	2.531	2.716	3.346	1.664	2.239	0.356	2.257	2.609	0.971	1.907	0	2.029	1.731	0	2.173	1.511	1.491	1.911	1.328	1.646	0	2.516	0.714
ENSMUSG00000070044	Fam149a	protein coding gene	8	Sp'gonia	500	2.459	2.446	2.272	2.433	2.541	2.639	3	2.736	1.868	2.299	1.907	1.895	1.895	1.417	1.824	1.551	2.053	2.336	1.138	1.945	1.705	1.47	1.585	1.138	1.17	0.864	1.208	1.609
NONMMUG027338	NA	NONCODE lncRNA	3	Sp'gonia	501	4.218	3.95	4.015	3.742	3.931	4.135	3.987	4.207	3.661	3.697	3.805	3.881	3.602	3.677	3.684	3.593	3.512	3.591	3.309	3.348	3.43	3.302	3.369	2.92	2.982	2.952	3.341	3.175
ENSMUSG00000024063	Lbh	protein coding gene	17	Sp'gonia	502	5.689	5.651	5.624	5.366	5.621	5.41	5.26	5.399	4.489	4.469	4.155	4.719	4.186	4.07	4.376	4.288	4.301	4.583	3.128	3.729	3.801	3.961	3.442	2.836	2.521	2.623	3.411	3.608
ENSMUSG00000027792	Bche	protein coding gene	3	Sp'gonia	503	2.23	1.799	1.795	1.811	2.029	2.104	2.014	2.709	1.511	2.057	2.067	1.491	2.236	1.454	1.774	1.7	1.566	1.816	1.766	1.345	1.449	1.989	1.251	1.233	1.269	1.064	1.692	1.31
ENSMUSG00000037788	Vopp1	protein coding gene	6	Sp'gonia	504	4.955	4.812	4.711	4.891	4.883	4.846	4.82	4.804	4.153	4.312	4.124	4.165	4.392	3.893	4.089	4.114	4.213	4.294	3.789	3.777	3.825	3.9	3.883	3.282	3.234	3.163	3.629	3.663
NONMMUG027626	NA	NONCODE lncRNA	3	Sp'gonia	505	2.007	1.884	1.941	1.787	1.941	1.978	1.949	1.836	1.84	1.753	1.937	1.88	1.795	1.836	1.872	1.674	1.727	1.88	1.328	1.59	1.687	1.475	1.299	1.674	1.195	1.496	1.832	1.692
ENSMUSG00000041324	Inhba	protein coding gene	13	Sp'gonia	506	2.275	2.705	2.834	2.909	2.459	3.265	2.971	3.531	2.472	1.556	2.039	2.446	2.575	1.971	2.478	2.007	1.727	1.852	1.727	1.864	2.014	1.872	2.011	0.614	1.328	0.934	1.727	1.05
ENSMUSG00000059149	Mfsd4	protein coding gene	1	Sp'gonia	507	2.157	2.05	1.876	1.868	2.029	1.832	2.23	2.039	0.88	1.655	1.227	1.57	2.211	1.007	1.257	0.926	0.963	1.595	0.956	1.77	1.269	0.669	1.176	0.941	0.138	0.74	0.411	1.131
ENSMUSG00000033227	Wnt6	protein coding gene	1	Sp'gonia	508	6.79	7.006	6.88	7.042	7.045	7.012	6.963	6.961	6.613	6.328	6.491	6.479	6.112	5.911	6.031	5.921	5.487	5.47	5.26	5.293	5.205	5.224	5.212	4.48	4.16	4.502	5.238	5.114
NONMMUG015790	NA	NONCODE lncRNA	16	Sp'gonia	509	3.254	3.739	3.471	3.85	3.692	3.885	3.792	3.961	3.479	3.842	3.561	3.574	3.365	3.557	3.316	3.369	3.671	3.511	3.489	3.769	3.577	3.801	3.542	3.484	3.087	3.101	3.429	3.186
ENSMUSG00000062328	Rpl17	protein coding gene	18	Sp'gonia	510	9.783	9.864	9.897	9.775	9.935	9.881	9.957	10.026	9.707	9.696	9.594	9.64	9.668	9.511	9.6	9.472	9.639	9.56	9.494	9.518	9.567	9.379	9.541	9.118	9.202	9.245	9.258	9.427
NONMMUG019715	NA	NONCODE lncRNA	18	Sp'gonia	511	1.705	2.176	1.014	1.696	2.074	1.683	1.233	2.513	1.22	0.848	1.281	1.918	1.305	0.911	1.281	1.287	1.144	1.428	1.269	1.322	1.064	0.895	1.444	0.848	0.575	0.275	1.57	1.299
ENSMUSG00000028788	Ptp4a2	protein coding gene	4	Sp'gonia	512	8.076	7.935	7.932	8.123	7.806	8.032	7.863	8.029	7.689	7.833	7.791	7.846	7.735	7.663	7.801	7.735	7.637	7.607	7.56	7.503	7.522	7.464	7.417	7.381	7.328	7.366	7.533	7.553
ENSMUSG00000061536	Sec22c	protein coding gene	9	Sp'gonia	513	3.886	3.677	3.984	3.748	3.695	3.875	3.846	4.155	3.376	3.71	3.82	3.59	3.651	3.55	3.974	3.369	3.744	3.835	3.432	3.761	3.379	3.168	3.519	3.219	3.198	3.424	3.546	3.214
ENSMUSG00000048186	Bend7	protein coding gene	2	Sp'gonia	514	3.434	3.139	3.251	3.461	3.214	3.377	2.801	2.676	2.524	2.217	2.7	2.778	2.698	2.281	2.526	2.39	2.036	1.978	1.395	1.428	2.325	2.018	1.96	1.864	1.683	1.57	1.438	1.989
ENSMUSG00000026889	Rbm18	protein coding gene	2	Sp'gonia	515	5.766	5.445	5.751	5.748	5.743	5.816	5.662	5.744	5.331	5.428	5.345	5.251	5.367	5.36	5.415	5.268	5.329	5.445	5.236	5.175	5.294	5.338	5.052	4.781	4.69	4.756	4.926	5.166
ENSMUSG00000042659	Arrdc4	protein coding gene	7	Sp'gonia	516	5.675	5.759	5.904	5.24	5.356	5.501	5.215	5.439	4.793	5.276	4.935	5.026	4.98	4.586	4.702	4.857	4.549	4.747	4.298	4.522	4.306	4.715	4.11	4.229	3.974	3.363	4.058	3.954
ENSMUSG00000027442	Cst8	protein coding gene	2	Sp'gonia	517	4.05	3.596	4.286	4.426	4.244	4.429	4.616	4.343	3.755	3.485	3.511	3.703	3.655	3.414	3.707	2.858	3.124	3.568	3.672	3.322	2.868	3.72	3.29	2.611	1.941	2.248	3.163	3.096
ENSMUSG00000071064	Zfp827	protein coding gene	8	Sp'gonia	518	4.245	4.136	4.378	4.69	4.437	4.218	4.07	3.833	3.446	3.676	3.71	3.81	3.559	3.26	3.444	3.543	3.5	3.342	2.782	2.949	3.216	2.77	3.113	2.903	2.766	2.78	2.84	2.791
ENSMUSG00000098178	Yam1	lincRNA gene	17	Sp'gonia	519	8.997	8.89	9.157	8.156	8.802	8.344	8.371	8.405	8.24	8.055	7.868	8.025	8.194	8.16	7.746	7.972	7.93	8.074	7.555	8.397	8.036	7.353	7.742	7.21	6.653	7.418	8.036	7.454
ENSMUSG00000091337	Eid1	protein coding gene	2	Sp'gonia	520	7.721	7.667	7.572	7.69	7.564	7.631	7.639	7.618	7.079	7.086	6.925	7.104	6.937	6.717	6.824	6.867	6.759	6.771	6.367	6.606	6.651	6.335	6.266	5.601	5.604	5.668	5.989	6.12
ENSMUSG00000092260	Zfp963	protein coding gene	8	Sp'gonia	521	2.057	2.275	2.011	1.844	2.208	2.403	1.963	2.087	1.766	2.223	1.709	1.74	1.736	1.299	2.248	2.098	1.642	2.275	2.173	1.816	2.138	2.029	1.926	1.48	1.511	1.718	1.66	1.787
NONMMUG017656	NA	NONCODE lncRNA	17	Sp'gonia	522	1.195	1.091	1.176	1.151	2.296	1.782	1.651	1.05	0	0	2.705	0	0.287	0	0	0.632	0	0	0	1.646	0.546	0	0	0	0	1.245	2.333	0.465
ENSMUSG00000037509	Arhgef4	protein coding gene	1	Sp'gonia	523	5.683	5.796	5.635	5.898	5.635	5.659	5.53	5.44	4.508	4.787	4.457	4.897	4.528	4.507	4.26	4.464	4.313	4.008	3.731	4.03	4.083	3.346	3.604	2.694	2.78	2.945	3.365	3.034
ENSMUSG00000020228	Helb	protein coding gene	10	Sp'gonia	524	3.396	3.349	3.139	3.24	3.279	3.091	3.149	3.124	2.795	2.637	2.599	2.725	2.387	2.305	2.797	2.844	2.47	2.642	2.029	2.568	2.639	2.59	2.284	1.895	1.575	2.118	1.683	1.926
NONMMUG045055	NA	NONCODE lncRNA	X	Sp'gonia	525	2.198	2.077	2.077	2	2.111	2.067	2.077	2.124	2.014	1.926	1.915	1.956	1.986	1.888	1.903	1.824	1.986	1.967	1.963	1.922	1.888	1.88	1.791	1.651	1.651	1.66	1.77	1.744
ENSMUSG00000019873	Reep3	protein coding gene	10	Sp'gonia	526	4.394	4.432	4.506	4.621	4.649	4.642	4.359	4.597	3.66	3.84	3.693	4.045	3.82	3.675	3.729	3.75	3.832	3.894	3.299	3.329	3.206	3.479	3.556	2.807	2.74	2.508	3.415	3.252
ENSMUSG00000022574	Naprt	protein coding gene	15	Sp'gonia	527	3.889	3.66	3.9	3.932	3.612	3.61	3.574	3.385	3.119	3.134	3.251	2.822	2.746	2.727	2.824	2.934	2.401	2.604	2.236	2.937	3.124	2.353	2.583	1.77	1.978	1.799	1.978	2.257
ENSMUSG00000056214	Pard6g	protein coding gene	18	Sp'gonia	528	5.397	5.389	5.493	5.246	5.271	5.163	5.133	5.017	4.535	4.75	4.553	4.622	4.396	4.129	4.439	4.217	4.187	4.202	3.685	4.056	4.111	3.59	3.732	3.101	3.139	3.18	3.259	3.388
ENSMUSG00000056025	Clca3a1	protein coding gene	3	Sp'gonia	529	2.913	2.952	2.446	2.561	2.595	2.727	2.976	2.913	2.531	1.907	2.254	2.548	2.809	2.342	2.387	2.186	2.217	2.563	2.444	2.519	2.345	1.934	2.046	1.926	1.795	1.918	1.844	2.406
ENSMUSG00000005357	Slc1a6	protein coding gene	10	Sp'gonia	530	5.578	5.658	5.515	5.808	5.81	5.638	5.42	5.209	4.346	4.209	3.9	3.998	3.577	4.005	3.58	3.889	3.268	3.457	2.319	3.065	3.696	2.192	2.401	1.104	1.74	1.036	2.029	1.59
NONMMUG043944	NA	NONCODE lncRNA	9	Sp'gonia	531	7.237	7.271	7.38	7.32	7.056	7.193	6.966	7.016	6.86	6.583	6.8	6.529	6.797	6.352	6.292	6.583	6.431	6.309	6.172	6.277	6.622	6.339	6.35	5.781	5.734	5.758	5.669	6.079
ENSMUSG00000023968	Crip3	protein coding gene	17	Sp'gonia	532	2.888	2.761	2.846	2.553	2.353	2.428	3.002	2.302	3.021	1.57	2.536	2.157	2.245	2.628	2.373	2.227	2.302	2.134	1.836	2.37	2.585	2.454	2.157	1.546	2.018	1.84	2.689	2.131
ENSMUSG00000027613	Eif6	protein coding gene	2	Sp'gonia	533	7.101	7.064	7.024	6.925	7.141	6.826	6.81	6.847	7.047	6.728	6.674	6.804	6.843	6.768	6.667	6.631	6.745	6.925	6.726	6.739	6.771	6.666	6.636	6.511	6.426	6.556	6.731	6.698
ENSMUSG00000046432	Ngfrap1	protein coding gene	X	Sp'gonia	534	7.989	8.117	8.072	8.118	8.115	8.209	8.07	8.077	7.519	7.439	7.204	7.306	7.456	7.327	7.309	7.222	7.127	7.31	6.539	7.042	7.222	6.787	6.573	5.854	5.894	6.062	6.534	6.701
NONMMUG028820	NA	NONCODE lncRNA	4	Sp'gonia	535	3.489	2.965	3.025	3.041	3.303	3.41	2.975	2.862	2.669	2.651	2.95	3.152	2.838	2.805	2.852	2.805	2.854	2.814	2.263	2.674	2.635	2.639	2.35	2.568	2.205	2.046	2.144	2.227
NONMMUG045549	NA	NONCODE lncRNA	X	Sp'gonia	536	2.108	2.198	2.245	2.053	1.824	1.753	2.359	2.348	1.736	1.836	1.245	1.856	1.628	0.74	1.674	1.58	1.379	1.941	0.895	1.566	1.585	1.506	1.176	0.799	1.138	1.007	1.526	0.799
ENSMUSG00000030704	Rab6a	protein coding gene	7	Sp'gonia	537	7.093	6.87	7.026	6.96	6.955	7.01	6.885	6.926	6.703	6.854	6.837	6.899	6.801	6.799	6.719	6.823	6.735	6.695	6.697	6.669	6.684	6.563	6.603	6.594	6.546	6.509	6.552	6.621
ENSMUSG00000038201	Kcna7	protein coding gene	7	Sp'gonia	538	1.604	2.011	1.345	1.556	1.803	1.687	1.339	1.623	0.956	1.043	0.941	1.036	0.722	0.585	0.556	0.566	0.299	0.642	0.687	0.485	0.632	0.651	0.475	1.604	0.872	1.395	0.934	0.345
ENSMUSG00000004085	Zak	protein coding gene	2	Sp'gonia	539	3.307	2.878	3.278	3.299	3.503	3.195	3.104	3.183	2.628	3.036	2.926	2.824	3.114	2.692	2.941	2.884	2.791	3.057	2.866	2.573	2.83	3.157	2.716	2.534	2.585	2.333	2.872	2.662
ENSMUSG00000030814	Bcl7c	protein coding gene	7	Sp'gonia	540	6.272	6.625	6.562	6.641	6.436	6.499	6.36	6.444	6.443	5.995	5.914	6.061	6.308	6.009	5.92	6.1	6.097	6.22	5.847	6.026	6.15	5.653	5.816	5.633	5.573	5.723	5.673	5.9
ENSMUSG00000031885	Cbfb	protein coding gene	8	Sp'gonia	541	6.894	6.832	6.792	6.872	6.717	6.794	6.706	6.671	6.115	6.259	6.199	6.367	6.147	6.023	6.185	6.228	6.098	6.078	5.767	5.892	5.886	5.73	5.761	5.383	5.218	5.285	5.554	5.676
ENSMUSG00000037440	Vnn1	protein coding gene	10	Sp'gonia	542	3.645	3.73	3.482	3.825	3.659	3.782	3.496	3.638	3.573	3.26	2.93	2.884	3.202	3.07	3.257	3.094	2.66	3.134	2.85	3.519	3.248	2.838	2.893	2.281	2.211	1.655	2.35	2.632
ENSMUSG00000074250	Gm10653	pseudogene	9	Sp'gonia	543	2.039	2.151	2.436	2.151	2.84	2.454	2.862	2.526	1.816	2.826	1.48	2.824	1.664	1.945	1.903	1.903	2.441	1.718	2.046	2.111	2.63	1.561	2.57	1.884	1.233	1.714	1.316	1.239
NONMMUG011485	NA	NONCODE lncRNA	13	Sp'gonia	544	3.824	3.352	3.586	3.738	3.307	3.759	3.761	3.279	3.239	3.051	3.398	3.539	3.004	2.157	2.614	3.503	3.385	2.926	2.868	3.398	3.18	2.305	3.18	2.753	2.457	2.074	2.316	2.882
ENSMUSG00000053909	Rhox10	protein coding gene	X	Sp'gonia	545	3.883	2.757	3.025	2.926	3.113	3.192	3.134	3.325	3.119	2.78	2.88	2.501	2.952	3.424	2.789	3.108	2.937	3.252	2.937	2.053	2.876	2.524	2.16	2.858	1.485	2.138	2.635	2.452
ENSMUSG00000067148	Polr1c	protein coding gene	17	Sp'gonia	546	7.024	6.969	6.921	6.711	7.005	6.85	6.762	6.721	6.719	6.602	6.696	6.441	6.612	6.612	6.474	6.521	6.566	6.768	6.652	6.746	6.778	6.628	6.521	6.791	6.627	6.72	6.723	6.799
ENSMUSG00000064105	Cnnm2	protein coding gene	19	Sp'gonia	547	3.885	3.961	4.074	4.21	4.192	3.878	3.978	3.85	3.609	3.652	3.731	3.799	3.718	3.541	3.476	3.535	3.31	3.454	3.288	3.478	3.731	3.462	3.539	3.126	2.709	2.95	3.053	3.211
ENSMUSG00000025207	Sema4g	protein coding gene	19	Sp'gonia	548	3.476	3.319	3.488	3.302	3.537	3.307	3.262	3.142	2.814	2.803	2.905	2.77	2.667	2.519	2.678	2.632	2.498	2.901	2.239	2.307	2.566	2.31	2.257	1.475	1.642	2.036	2.29	2.436
ENSMUSG00000078247	Airn	unclassified non-coding RNA gene	17	Sp'gonia	549	2.278	2.986	1.986	2.501	1.31	1.58	3.058	2.459	1.848	2.192	2.025	2.157	1.975	2.359	2.014	1.546	1.731	1.195	1.305	1.496	1.17	1.379	1.417	1.401	0.379	1.395	1.609	1.48
ENSMUSG00000018287	Spag7	protein coding gene	11	Sp'gonia	550	6.137	5.852	6.164	5.893	6.002	6.057	5.96	6.052	5.961	5.942	5.891	5.906	5.769	5.941	5.912	5.94	5.678	5.986	5.907	5.877	5.858	5.775	5.858	5.948	5.972	5.896	5.865	5.752
NONMMUG006003	NA	NONCODE lncRNA	11	Sp'gonia	551	2.496	2.546	2.511	2.48	2.488	2.433	2.236	2.275	1.856	1.963	1.945	1.876	1.963	1.937	1.903	1.899	1.836	1.899	1.575	1.566	1.816	1.58	1.575	1.339	1.202	1.227	1.433	1.47
ENSMUSG00000062312	Erbb2	protein coding gene	11	Sp'gonia	552	4.764	4.872	4.83	4.905	4.985	4.833	4.605	4.554	3.903	4.251	3.973	4.219	4.087	3.957	3.994	3.879	3.879	3.773	3.493	3.189	3.748	3.535	3.606	3.154	2.828	2.868	2.956	3.098
ENSMUSG00000046668	Cxxc5	protein coding gene	18	Sp'gonia	553	6.486	6.509	6.482	6.558	6.498	6.6	6.234	6.292	5.602	5.703	5.372	5.301	5.219	5.057	5.158	5.24	5.202	5.161	4.132	4.55	4.981	4.535	4.274	3.502	3.553	3.626	3.679	3.98
ENSMUSG00000021709	Erbb2ip	protein coding gene	13	Sp'gonia	554	6.209	5.953	5.99	6.035	5.81	5.916	5.764	5.752	5.198	5.605	5.427	5.433	5.289	5.201	5.273	5.417	5.371	5.34	5.078	5.114	5.199	5.041	5.054	4.711	4.702	4.682	4.892	5.019
ENSMUSG00000033906	Zdhhc15	protein coding gene	X	Sp'gonia	555	1.501	1.941	1.828	1.852	1.952	1.876	1.926	2.128	1.628	1.491	1.692	1.74	1.485	1.422	1.628	1.465	1.683	1.637	1.496	1.599	1.305	1.585	1.305	1.131	0.816	1.057	1.07	1.322
ENSMUSG00000022178	Ajuba	protein coding gene	14	Sp'gonia	556	6.632	6.671	6.609	6.697	6.58	6.57	6.281	6.301	5.817	5.972	5.965	5.808	5.82	5.816	5.894	5.753	5.803	5.62	5.373	5.319	5.664	5.662	5.43	4.955	5.045	4.87	5.296	5.189
NONMMUG021461	NA	NONCODE lncRNA	19	Sp'gonia	557	5.397	5.608	5.003	5.489	5.549	5.385	5.305	5.405	4.744	4.871	4.758	4.976	4.332	4.317	4.577	4.757	4.414	4.577	3.958	4.098	4.482	3.736	3.689	3.191	3.405	2.965	3.567	3.29
ENSMUSG00000052534	Pbx1	protein coding gene	1	Sp'gonia	558	4.754	4.859	4.632	4.798	4.843	4.936	5.023	4.774	4.175	4.39	4.321	4.403	4.306	4.168	4.299	4.194	3.965	4.093	3.759	3.596	3.972	3.854	3.721	3.087	3.023	3.159	3.637	3.415
ENSMUSG00000034161	Scx	protein coding gene	15	Sp'gonia	559	5.935	6.148	6.026	6.402	6.376	6.168	6.057	6.11	5.262	5.471	4.864	4.797	4.956	4.778	4.577	4.822	4.906	4.506	3.531	4.181	4.871	3.931	4.083	2.943	2.7	3.05	3.343	3.474
ENSMUSG00000033420	Antxr1	protein coding gene	6	Sp'gonia	560	5.628	5.636	5.484	5.712	5.615	5.711	5.531	5.674	4.624	4.99	4.682	4.889	4.641	4.631	4.79	4.76	4.639	4.641	4.228	4.404	4.542	4.165	4.091	3.254	3.409	3.228	3.563	3.861
ENSMUSG00000031994	Adamts8	protein coding gene	9	Sp'gonia	561	2.039	2.211	2.007	1.744	2.428	2.074	2.077	2.025	1.333	1.637	1.356	1.406	1.687	1.189	1.651	1.362	1.678	1.757	1.384	1.163	1.257	1.674	1.39	0.848	0.614	0.748	1.183	1.328
ENSMUSG00000027900	Dram2	protein coding gene	3	Sp'gonia	562	4.946	4.783	4.681	4.771	5.035	4.885	5.022	4.837	4.555	4.811	5.006	5.006	4.644	4.478	4.549	4.415	4.45	4.577	4.675	4.212	4.485	4.327	3.791	3.854	4.058	4.146	4.086	4.278
NONMMUG017591	NA	NONCODE lncRNA	17	Sp'gonia	563	4.852	4.821	4.845	4.892	4.756	4.766	4.584	4.725	4.424	4.296	4.378	4.724	4.398	4.376	4.507	4.575	4.31	4.468	4.241	4.474	4.416	4.332	4.217	4.113	3.866	4.176	3.839	4.16
ENSMUSG00000039952	Dag1	protein coding gene	9	Sp'gonia	564	7.979	8.064	7.985	8.174	8.077	8.082	7.901	7.857	7.281	7.574	7.404	7.466	7.442	7.345	7.363	7.348	7.3	7.287	6.928	6.941	7.179	7.096	6.873	6.515	6.476	6.399	6.658	6.804
ENSMUSG00000040957	Cables1	protein coding gene	18	Sp'gonia	565	4.462	4.282	4.688	4.927	4.699	4.643	3.916	3.75	3.366	3.417	3.197	3.462	2.776	3.046	3.111	3.16	2.882	3.291	2.345	2.705	2.911	2.609	2.43	1.674	1.585	1.7	1.864	2.275
ENSMUSG00000081406	Rps6-ps4	pseudogene	2	Sp'gonia	566	10.526	10.404	10.447	10.275	10.441	10.48	10.458	10.51	10.331	10.222	10.206	10.226	10.306	10.156	10.128	10.074	10.276	10.281	10.186	10.227	10.168	10.123	10.063	9.806	9.928	9.871	9.991	10.117
ENSMUSG00000046743	Fat4	protein coding gene	3	Sp'gonia	567	1.836	1.856	1.727	1.967	1.709	2.07	2.296	2.176	1.526	1.687	1.501	1.922	1.485	1.438	1.506	1.379	1.475	1.526	1.021	1.251	1.07	1.406	1.356	0.895	0.949	0.632	0.903	1.22
ENSMUSG00000000631	Myo18a	protein coding gene	11	Sp'gonia	568	5.871	5.857	5.768	5.954	6.007	5.831	6.046	5.662	5.479	5.51	5.425	5.518	5.463	5.422	5.474	5.525	5.259	5.357	4.736	5.182	5.1	5.311	4.844	4.855	4.772	4.547	4.795	4.688
NONMMUG000867	NA	NONCODE lncRNA	1	Sp'gonia	569	2.761	2.934	2.87	3.191	2.984	2.797	2.838	2.711	2.367	2.239	2.66	2.874	2.124	2.272	2.632	2.305	1.945	2.057	2.091	1.911	2.223	1.744	1.491	1.227	1.31	1.411	1.422	1.7
ENSMUSG00000046982	Tshz1	protein coding gene	18	Sp'gonia	570	6.113	6.067	6.026	6.12	6.014	5.928	5.894	5.755	5.243	5.338	5.337	5.347	5.157	5.185	5.265	5.222	5.102	5.091	4.616	4.797	5.127	4.755	4.577	4.252	3.917	3.892	4.339	4.405
ENSMUSG00000062115	Rai1	protein coding gene	11	Sp'gonia	571	5.391	5.618	5.52	5.796	5.623	5.471	5.523	5.385	5.275	5.109	5.166	5.042	4.808	5.021	4.819	4.894	4.973	5.109	4.408	4.849	4.645	4.817	4.579	4.291	4.051	4.004	4.212	4.496
ENSMUSG00000069682	Gm10275	pseudogene	10	Sp'gonia	572	10.255	10.135	10.311	10.113	10.322	10.253	10.304	10.375	10.232	10.043	9.983	9.956	10.014	10.042	9.911	9.873	9.96	10.186	9.93	10.037	9.953	9.911	9.842	9.57	9.648	9.526	9.706	9.823
ENSMUSG00000020814	Mxra7	protein coding gene	11	Sp'gonia	573	6.116	6.146	6.048	6.287	6.372	6.254	6.155	6.169	5.647	5.777	5.494	5.395	5.77	5.382	5.48	5.57	5.225	5.276	5.008	5.105	5.368	5.283	5.004	4.125	4.595	4.396	4.832	4.878
NONMMUG020018	NA	NONCODE lncRNA	18	Sp'gonia	574	5.173	4.738	4.718	4.374	4.734	4.817	4.942	4.651	4.363	4.759	4.223	4.105	4.045	4.342	4.645	4.121	4.013	4.45	4.329	4.036	4.403	4.369	4.056	3.155	3.67	3.425	4.115	4.421
ENSMUSG00000048747	E130114P18Rik	protein coding gene	4	Sp'gonia	575	3.203	3.766	3.425	3.686	3.501	3.814	3.618	3.29	3.278	2.971	3.256	3.793	2.648	2.822	2.77	2.68	2.331	2.438	2.091	2.543	2.254	2.014	1.782	1.66	1.856	1.47	0.66	1.373
NONMMUG013229	NA	NONCODE lncRNA	14	Sp'gonia	576	3.845	3.753	3.731	4.223	3.567	3.985	3.655	3.629	3.079	3.541	3.359	2.963	2.962	2.965	2.962	3.2	3.004	2.797	2.498	2.548	2.801	2.513	2.462	2.409	1.761	2.05	2.147	2.316
ENSMUSG00000021614	Vcan	protein coding gene	13	Sp'gonia	577	2.635	2.534	2.614	2.457	2.381	2.409	2.606	3.074	1.651	1.637	1.521	1.971	1.993	1.316	1.82	1.7	1.58	2.189	1.7	1.637	1.506	2.067	1.664	1.05	0.687	0.856	1.227	1.014
ENSMUSG00000064325	Hhip	protein coding gene	8	Sp'gonia	578	3.438	3.758	3.379	3.307	3.753	3.949	4.228	3.954	3.109	2.736	3.044	3.315	2.947	2.548	3.123	2.63	3.307	3.567	2.602	2.046	2.496	2.676	2.694	2.192	1.787	1.35	2.531	2.186
ENSMUSG00000024659	Anxa1	protein coding gene	19	Sp'gonia	579	4.908	5.007	4.818	4.625	4.735	4.976	4.529	5.053	4.239	4.305	4.497	4.523	4.527	4.153	4.755	4.187	4.233	4.525	4.481	4.251	4.366	4.572	4.333	3.95	3.407	3.426	3.806	4.227
ENSMUSG00000067274	Rplp0	protein coding gene	5	Sp'gonia	580	10.773	10.891	10.831	10.747	10.893	10.759	10.831	10.879	10.889	10.715	10.625	10.686	10.745	10.63	10.574	10.562	10.756	10.725	10.64	10.69	10.742	10.544	10.583	10.506	10.494	10.513	10.593	10.673
ENSMUSG00000021838	Samd4	protein coding gene	14	Sp'gonia	581	3.507	3.55	3.492	3.661	3.542	3.705	3.396	3.385	2.799	3.072	2.799	2.941	2.793	2.68	2.842	2.807	2.411	2.658	2.087	2.081	2.832	2.625	1.692	1.674	1.195	1.227	1.257	1.575
ENSMUSG00000022562	Oplah	protein coding gene	15	Sp'gonia	582	6.315	6.302	6.296	6.454	6.358	6.301	6.064	5.923	5.806	5.873	6.002	5.728	5.737	5.857	5.757	5.857	5.515	5.629	5.101	5.421	5.506	5.276	5.167	5.371	4.824	5.302	5.273	5.256
ENSMUSG00000020023	Tmcc3	protein coding gene	10	Sp'gonia	583	6.016	6.048	5.983	6.12	5.947	5.987	5.749	5.626	5.04	5.42	5.14	5.382	5.273	5.26	5.171	5.264	5.12	4.855	4.555	4.508	4.869	4.513	4.367	4.494	4.02	4.249	4.004	4.046
ENSMUSG00000066324	Impad1	protein coding gene	4	Sp'gonia	584	5.827	5.748	5.768	5.876	5.673	5.783	5.727	5.742	5.26	5.54	5.438	5.567	5.404	5.363	5.379	5.44	5.251	5.08	5.102	5.108	5.148	5.041	4.953	4.845	4.63	4.806	4.826	5.111
ENSMUSG00000038861	Pi4kb	protein coding gene	3	Sp'gonia	585	5.514	5.341	5.394	5.669	5.644	5.663	5.662	5.499	5.591	5.4	5.553	5.495	5.426	5.436	5.403	5.26	5.439	5.434	5.404	5.295	5.401	5.552	5.375	5.238	5.309	5.08	5.418	5.105
NONMMUG021532	NA	NONCODE lncRNA	19	Sp'gonia	586	3.242	3.23	3.009	3.442	3.272	3.288	3.222	2.991	2.7	2.683	3.039	2.842	2.664	2.897	2.935	2.789	2.632	2.558	2.457	2.573	2.799	2.536	2.521	2.251	1.918	2.31	1.88	2.359
NONMMUG035244	NA	NONCODE lncRNA	6	Sp'gonia	587	5.456	5.213	5.169	4.913	4.797	4.931	4.777	4.65	4.244	4.569	4.717	4.616	4.466	4.364	4.644	4.593	4.514	4.508	4.205	4.685	4.527	4.144	4.227	4.159	3.984	3.993	4.012	4.01
ENSMUSG00000086629	2810403D21Rik	unclassified non-coding RNA gene	X	Sp'gonia	588	2.501	2.698	2.729	2.766	1.77	2.269	2.23	2.646	2.365	2.85	2.198	2.251	2.183	2.007	2.462	2.011	1.345	2.266	1.766	1.642	2.189	1.748	1.623	1.433	2.081	1.899	2.888	1.628
NONMMUG020302	NA	NONCODE lncRNA	18	Sp'gonia	589	4.946	4.786	4.858	4.671	4.693	4.794	4.697	4.534	4.015	4.473	4.367	4.442	4.052	3.997	4.082	4.23	4.106	4.267	3.66	3.871	3.846	3.823	3.68	3.353	3.405	3.493	3.633	3.329
ENSMUSG00000006362	Cbfa2t3	protein coding gene	8	Sp'gonia	590	2.947	3.52	3.032	4.682	4.31	4.411	3.503	3.547	3.009	3.146	3.214	3.119	3.06	3.484	3.446	3.243	3.094	3.116	2.838	2.801	3.272	3.222	2.856	2.356	2.192	2.322	2.969	2.401
ENSMUSG00000036565	Ttyh3	protein coding gene	5	Sp'gonia	591	6.391	6.568	6.546	6.592	6.595	6.351	6.304	6.41	5.864	5.991	5.8	6.044	5.895	5.86	5.882	5.803	5.865	5.907	5.318	5.671	5.813	5.635	5.524	5.048	4.968	5.035	5.206	5.424
ENSMUSG00000027739	Rab33b	protein coding gene	3	Sp'gonia	592	4	3.981	3.889	3.805	3.916	3.898	3.906	4.058	3.611	4.047	3.653	3.844	3.772	3.59	3.953	3.779	3.667	3.776	3.587	3.47	3.774	3.383	3.617	3.648	3.599	3.155	3.503	3.802
ENSMUSG00000026436	Elk4	protein coding gene	1	Sp'gonia	593	4.387	4.232	4.302	4.499	3.942	4.035	4.193	4.214	3.426	3.768	3.773	3.155	3.75	3.513	3.57	3.332	3.631	3.902	2.991	3.39	3.78	3.239	3.296	3.023	2.68	2.716	2.836	3.138
ENSMUSG00000032531	Amotl2	protein coding gene	9	Sp'gonia	594	7.338	7.415	7.296	7.179	7.124	7.086	7.006	6.84	6.486	6.71	6.58	6.436	5.93	6.298	6.172	6.254	5.897	5.972	5.698	5.85	6.228	5.666	5.529	4.913	4.925	4.953	5.09	5.303
ENSMUSG00000097330	Gm26672	lincRNA gene	18	Sp'gonia	595	2.198	2.299	2.39	2.623	2.498	2.83	2.501	1.884	2.43	2.365	1.595	2.293	2.018	1.263	1.941	1.736	1.836	1.35	0.918	1.516	1.444	1.417	1.31	1.077	0.949	0.848	0.971	1.379
ENSMUSG00000060181	Slc35e3	protein coding gene	10	Sp'gonia	596	4.593	4.799	4.613	4.855	4.752	4.683	4.602	4.606	4.027	4.256	4.027	3.99	3.966	4.111	4.116	3.953	3.949	3.891	3.489	3.689	3.824	3.566	3.349	2.868	3.039	3.032	3.205	3.724
ENSMUSG00000021944	Gata4	protein coding gene	14	Sp'gonia	597	7.864	7.996	7.889	7.906	7.798	7.758	7.805	7.681	7.22	7.149	7.084	7.188	7.248	7.11	7.099	7.079	6.965	6.884	6.533	6.517	6.997	6.778	6.429	5.838	5.941	5.864	6.301	6.313
NONMMUG038274	NA	NONCODE lncRNA	7	Sp'gonia	598	1.986	2.154	2.118	2.067	1.778	1.856	1.362	1.05	1.111	1.782	1.485	1.138	1.316	0.807	1.227	1.566	0.971	1.104	1.157	0.791	0.696	0.911	0.556	1.151	1.111	0.766	0.379	0.411
NONMMUG030769	NA	NONCODE lncRNA	4	Sp'gonia	599	6.571	6.474	6.437	6.471	6.348	6.499	6.302	6.358	5.971	6.169	5.943	6.059	5.994	5.854	5.976	5.928	5.816	5.795	5.751	5.894	5.849	5.697	5.622	5.049	5.194	5.109	5.5	5.613
ENSMUSG00000089736	Tgfbr3l	protein coding gene	8	Sp'gonia	600	3.965	4.473	4.239	4.011	4.379	3.836	4.142	3.521	4.029	3.625	4.082	3.647	3.471	3.113	3.483	3.526	2.671	3.718	3.152	2.676	3.096	3.326	3.091	2.924	3.103	1.971	3.288	3.228
ENSMUSG00000028399	Ptprd	protein coding gene	4	Sp'gonia	601	5.642	5.853	5.592	6.091	5.626	5.774	5.676	5.458	4.474	5.032	4.958	4.769	4.765	4.718	4.927	4.907	4.545	4.506	4.023	4.038	4.684	4.151	3.977	3.612	3.332	3.42	3.38	3.732
ENSMUSG00000020623	Map2k6	protein coding gene	11	Sp'gonia	602	3.754	3.472	3.787	3.792	3.798	3.897	3.367	3.478	3.089	2.947	3.262	2.878	2.989	2.941	2.575	3.194	2.72	2.422	2.367	2.198	2.417	2.551	2.519	1.891	2.16	1.971	2.18	1.934
ENSMUSG00000006740	Kif5b	protein coding gene	18	Sp'gonia	603	7.347	7.365	7.29	7.655	7.377	7.58	7.342	7.31	6.644	6.995	6.941	6.933	6.954	6.777	6.98	6.973	6.817	6.673	6.385	6.287	6.553	6.575	6.307	6.143	6.067	5.966	6.276	6.179
ENSMUSG00000026185	Igfbp5	protein coding gene	1	Sp'gonia	604	3.131	2.909	3.312	2.943	3.114	3.246	3.133	2.934	2.48	3.536	2.799	2.491	2.422	2.322	2.521	2.322	2.163	2.539	1.628	2.731	1.903	1.864	1.996	1.66	1.709	1.275	1.566	1.692
NONMMUG026043	NA	NONCODE lncRNA	3	Sp'gonia	605	2.84	2.776	2.776	3.076	2.72	2.958	2.836	2.876	2.154	2.599	2.42	2.384	2.37	2.16	2.233	2.422	2.17	2.186	1.66	1.799	2.094	1.778	1.664	1.551	1.281	1.239	1.459	1.526
ENSMUSG00000070056	Mfhas1	protein coding gene	8	Sp'gonia	606	3.775	3.777	3.991	4.094	3.861	4.039	3.581	3.685	3.067	3.323	2.939	3.254	3.176	2.886	3.377	2.96	2.874	2.934	2.336	2.195	3.043	2.322	2.07	1.918	1.727	1.401	1.952	2.124
ENSMUSG00000033327	Tnxb	protein coding gene	17	Sp'gonia	607	3.561	3.611	3.455	3.694	3.434	3.545	3.272	3.341	2.886	2.934	2.872	2.722	2.725	3.023	2.909	2.956	2.609	2.801	2.395	2.922	2.521	2.37	2.452	2.208	1.949	1.66	2.05	2.077
ENSMUSG00000039967	Zfp292	protein coding gene	4	Sp'gonia	608	5.092	5.001	4.901	5.118	4.751	4.898	4.695	4.53	4.017	4.412	4.48	4.433	4.295	4.215	4.32	4.255	4.245	4.418	3.929	3.973	3.768	4.06	3.855	3.771	3.541	3.483	3.619	3.699
ENSMUSG00000024074	Crim1	protein coding gene	17	Sp'gonia	609	5.156	4.945	5.211	5.458	5.146	5.05	4.907	4.803	4.241	4.438	4.286	4.565	4.323	3.967	4.205	4.291	4.106	4.053	3.638	3.694	4.128	3.903	3.527	3.009	3.018	2.832	2.963	3.453
ENSMUSG00000031996	Aplp2	protein coding gene	9	Sp'gonia	610	8.51	8.487	8.439	8.555	8.494	8.564	8.429	8.457	8.275	8.41	8.338	8.366	8.384	8.292	8.33	8.353	8.337	8.266	8.24	8.221	8.353	8.23	8.258	8.119	8.085	8.089	8.218	8.201
ENSMUSG00000021619	Atg10	protein coding gene	13	Sp'gonia	611	3.306	3.639	3.505	3.424	3.553	3.631	3.54	3.871	3.263	3.2	3.421	3.556	3.35	3.403	3.274	3.413	2.787	2.844	2.984	2.93	3.178	2.795	2.755	2.465	2.459	2.31	2.958	3.018
ENSMUSG00000072940	Gm10443	pseudogene	6	Sp'gonia	612	8.473	8.393	8.555	8.262	8.644	8.505	8.441	8.269	8.68	8.166	8.503	8.271	8.142	8.285	8.066	8.433	8.223	8.45	8.415	8.202	7.982	8.284	8.02	7.983	8.276	7.916	8.162	8.013
NONMMUG035869	NA	NONCODE lncRNA	6	Sp'gonia	613	8.473	8.393	8.555	8.262	8.644	8.505	8.441	8.269	8.68	8.166	8.503	8.271	8.142	8.285	8.066	8.433	8.223	8.45	8.415	8.202	7.982	8.284	8.02	7.983	8.276	7.916	8.162	8.013
ENSMUSG00000022048	Dpysl2	protein coding gene	14	Sp'gonia	614	5.06	5.172	5.142	5.222	5.017	5.099	4.841	4.682	4.294	4.392	4.681	4.451	4.371	4.282	4.313	4.374	4.078	4.159	3.85	4.013	4.23	3.842	4	3.47	3.395	3.363	3.603	3.487
ENSMUSG00000000142	Axin2	protein coding gene	11	Sp'gonia	615	5.31	5.251	5.316	5.41	5.329	5.315	5.132	4.883	4.643	4.593	4.847	4.653	4.56	4.561	4.649	4.544	4.56	4.702	3.917	4.285	4.081	4.069	3.984	3.758	3.581	3.556	3.78	3.767
NONMMUG015059	NA	NONCODE lncRNA	15	Sp'gonia	616	6.05	6.277	6.227	6.19	6.006	5.907	5.811	5.847	4.942	5.009	4.731	4.923	4.575	4.527	4.489	4.465	3.795	4.002	3.007	3.822	4.069	3.046	3.248	1.872	2.032	2.202	2.621	2.578
ENSMUSG00000034765	Dusp5	protein coding gene	19	Sp'gonia	617	4.816	4.991	5.007	4.765	4.877	4.802	4.446	4.671	4.41	4.684	4.611	4.413	4.186	4.393	4.583	4.307	4.196	4.162	4.348	4.663	4.727	4.302	4.132	3.706	3.793	4.034	3.687	4.323
NONMMUG001938	NA	NONCODE lncRNA	1	Sp'gonia	618	3.041	2.776	2.809	3.072	2.667	2.916	2.886	2.937	2.524	2.662	2.678	2.744	2.42	2.57	2.678	2.604	2.714	2.422	2.284	2.398	2.287	2.436	2.251	2.121	2.124	2.018	2.296	2.217
NONMMUG036403	NA	NONCODE lncRNA	6	Sp'gonia	619	3.401	3.526	3.417	3.318	3.507	3.205	2.748	3.285	3.07	2.746	3.039	2.935	2.998	2.916	2.952	2.521	2.23	2.763	2.227	2.498	2.77	2.305	2.785	2.356	2.379	1.406	2.322	1.417
ENSMUSG00000027878	Notch2	protein coding gene	3	Sp'gonia	620	5.961	5.991	5.949	6.25	5.95	5.937	5.796	5.627	4.969	5.266	5.265	5.156	5.161	5.21	5.163	5.244	4.881	4.991	4.382	4.474	4.883	4.533	4.312	4.213	3.976	3.859	4.086	4.153
ENSMUSG00000036309	Skp1a	protein coding gene	11	Sp'gonia	621	8.926	8.775	8.793	8.781	8.774	8.726	8.767	8.739	8.785	8.741	8.639	8.717	8.808	8.678	8.559	8.655	8.75	8.702	8.731	8.746	8.663	8.651	8.608	8.588	8.713	8.637	8.69	8.738
ENSMUSG00000049807	Arhgap23	protein coding gene	11	Sp'gonia	622	5.448	5.513	5.586	5.663	5.709	5.504	5.398	5.41	5.262	5.279	5.355	5.493	5.382	5.328	5.397	5.405	5.257	5.186	5.129	5.223	5.365	5.178	5.057	5.146	4.927	4.961	5.226	5.095
ENSMUSG00000037031	Tspan15	protein coding gene	10	Sp'gonia	623	3.256	3.355	3.374	3.519	3.623	3.149	3.274	3.476	2.982	2.761	2.671	2.787	2.787	2.483	2.595	2.822	2.934	2.797	2.42	2.566	2.43	2.753	2.563	1.891	2.302	1.922	2.254	2.618
ENSMUSG00000049866	Arl4c	protein coding gene	1	Sp'gonia	624	5.142	4.938	5.117	4.369	4.472	4.22	4.103	4.271	3.826	4.082	3.817	3.497	3.664	3.517	3.515	3.626	3.288	3.434	2.789	3.392	3.558	2.963	2.941	2.384	2.503	2.558	2.491	2.82
ENSMUSG00000027583	Zbtb46	protein coding gene	2	Sp'gonia	625	5.767	5.719	5.548	5.525	5.342	5.256	5.473	5.324	4.861	5.216	5.055	4.877	4.843	4.863	4.746	4.635	4.754	4.635	4.12	4.206	4.524	4.11	3.869	3.734	3.441	3.76	3.662	3.97
ENSMUSG00000019820	Utrn	protein coding gene	10	Sp'gonia	626	5.016	4.809	4.853	5.05	4.75	4.87	4.886	4.828	4.358	4.711	4.465	4.535	4.516	4.36	4.487	4.514	4.268	4.315	4.04	3.936	4.421	4.044	3.886	3.944	3.557	3.434	3.619	3.64
ENSMUSG00000021371	Mcur1	protein coding gene	13	Sp'gonia	627	3.581	3.42	3.377	3.476	3.299	3.546	3.342	3.401	3.198	3.374	3.24	3.014	2.82	2.616	3.154	3.093	2.899	3.037	2.888	2.78	2.805	2.882	2.632	2.356	2.208	2.064	2.409	2.882
ENSMUSG00000021959	Lats2	protein coding gene	14	Sp'gonia	628	6.226	6.309	6.225	6.435	6.341	6.255	6.01	5.857	5.396	5.67	5.722	5.739	5.73	5.625	5.61	5.582	5.634	5.64	5.191	5.268	5.409	5.438	5.193	4.98	4.863	4.732	4.961	4.949
ENSMUSG00000036591	Arhgap21	protein coding gene	2	Sp'gonia	629	5.973	5.819	5.818	6.306	6.084	6.109	5.748	5.688	5.194	5.395	5.503	5.495	5.296	5.141	5.306	5.339	5.138	5.322	4.837	4.807	5.015	4.869	4.796	4.52	4.233	3.971	4.259	4.473
ENSMUSG00000045404	Kcnk13	protein coding gene	12	Sp'gonia	630	4.485	4.655	4.416	5.176	4.831	5.126	4.663	4.604	4.433	4.42	4.383	3.821	4.4	4.326	4.319	4.369	3.987	3.896	3.77	3.834	3.977	4.05	3.606	3.228	3.414	3.303	3.84	3.421
NONMMUG006048	NA	NONCODE lncRNA	11	Sp'gonia	631	1.888	2.147	0.986	1.856	1.683	2.406	1.856	1.541	1.687	1.35	1.575	0.575	1.753	2	1.623	1.787	1.903	1.157	1.118	2.114	1.465	1.417	0.74	1.35	0.566	0.485	0.506	0.963
NONMMUG041901	NA	NONCODE lncRNA	8	Sp'gonia	632	2.614	2.838	2.602	2.753	2.709	3.034	2.66	2.438	2.498	2.272	2.441	2.511	2.316	2.305	2.287	2.365	2.205	2.104	1.774	2.173	2.087	2.104	2.111	1.683	1.941	1.922	1.757	1.934
ENSMUSG00000023963	Cyp39a1	protein coding gene	17	Sp'gonia	633	3.07	2.828	2.956	3.391	3.211	3.113	2.876	2.707	2.449	2.59	2.551	2.425	2.472	2.35	2.667	2.467	2.275	2.381	2.111	2.367	1.967	2.211	1.967	1.664	1.536	1.281	1.753	1.727
ENSMUSG00000038055	Dexi	protein coding gene	16	Sp'gonia	634	4.329	4.183	4.054	4.352	4.605	4.561	4.693	4.46	4.478	4.11	4.223	4.187	4.278	4.022	3.778	4.333	4.192	4.125	4.138	4.016	4.036	3.989	4.318	3.869	3.849	3.839	3.86	4.392
ENSMUSG00000039476	Prrx2	protein coding gene	2	Sp'gonia	635	3.209	3.07	3.817	3.245	2.949	3.489	2.685	2.768	2.864	2.674	2.664	3.237	2.82	2.465	2.454	2.524	2.644	2.121	2.539	2.046	2.257	2.57	2.362	1.86	2.195	2.163	2.526	2.043
NONMMUG037336	NA	NONCODE lncRNA	7	Sp'gonia	636	4.252	4.212	4.109	4.654	4.235	4.631	3.889	4.064	3.693	4.121	4.059	3.696	4.054	3.826	4.515	3.969	3.714	3.974	4.027	3.841	4.132	3.98	3.774	3.819	3.575	3.138	3.65	3.079
ENSMUSG00000023845	Lnpep	protein coding gene	17	Sp'gonia	637	4.782	4.39	4.601	4.804	4.561	4.791	4.566	4.529	3.911	4.474	4.434	4.354	4.327	4.233	4.409	4.336	4.315	4.325	4.128	3.953	4.162	4.156	3.943	3.983	3.672	3.677	3.772	3.929
ENSMUSG00000019818	Cd164	protein coding gene	10	Sp'gonia	638	8.467	8.404	8.437	8.406	8.23	8.319	8.397	8.335	8.116	8.363	8.31	8.314	8.195	8.104	8.207	8.218	8.142	8.06	8.157	8.011	8.086	8.037	8.008	7.937	7.858	7.953	7.99	8.05
NONMMUG029463	NA	NONCODE lncRNA	4	Sp'gonia	639	4.382	4.592	4.298	4.242	4.517	4.432	4.187	4.445	4.008	4.024	4.188	4.019	4.025	4.305	4.076	3.794	3.891	3.891	3.629	3.732	3.501	3.465	3.752	3.36	3.391	3.418	3.237	3.285
ENSMUSG00000056537	Rlim	protein coding gene	X	Sp'gonia	640	6.282	6.167	6.153	5.987	5.919	5.928	5.981	5.894	5.308	5.769	5.748	5.535	5.381	5.36	5.454	5.471	5.378	5.436	5.082	5.128	5.215	5.139	5.066	4.713	4.529	4.508	4.781	4.687
ENSMUSG00000027803	Wwtr1	protein coding gene	3	Sp'gonia	641	6.53	6.439	6.375	6.436	6.297	6.375	6.293	6.216	5.501	5.795	5.553	5.685	5.314	5.413	5.432	5.534	5.25	5.233	4.622	4.782	5.155	4.584	4.537	3.965	3.805	3.967	4.124	4.249
ENSMUSG00000038296	Galnt18	protein coding gene	7	Sp'gonia	642	4.938	4.865	5.035	4.989	4.986	5.009	4.715	4.72	4.51	4.532	4.371	4.217	4.121	4.26	4.176	4.429	3.983	4.026	4.001	3.972	4.138	3.817	3.597	3.081	3.421	3.203	3.333	3.652
ENSMUSG00000002489	Tiam1	protein coding gene	16	Sp'gonia	643	6.432	6.341	6.266	6.493	6.195	6.318	6.085	5.96	5.636	5.896	5.685	5.699	5.744	5.75	5.689	5.672	5.518	5.603	5.005	5.346	5.663	5.392	5.168	4.95	4.889	4.906	5.104	5.029
ENSMUSG00000025626	Phf6	protein coding gene	X	Sp'gonia	644	3.946	3.684	3.81	3.817	3.828	3.876	3.892	3.816	3.54	3.656	3.501	3.617	3.376	3.52	3.569	3.638	3.272	3.474	3.167	3.162	3.592	3.291	3.293	3.124	2.748	2.82	3.113	3.22
ENSMUSG00000023927	Satb1	protein coding gene	17	Sp'gonia	645	4.789	4.976	4.986	4.828	4.798	4.819	4.491	4.423	3.888	4.011	4.02	3.589	3.675	3.828	3.73	3.702	3.65	3.702	3.213	3.152	3.489	3.124	3.034	2.242	2.373	2.293	2.302	2.836
ENSMUSG00000075327	Zbtb2	protein coding gene	10	Sp'gonia	646	4.682	4.459	4.44	4.25	4.269	4.24	4.287	4.08	3.865	4.17	4.069	4.056	3.646	3.935	3.745	3.868	3.945	3.964	3.644	3.383	3.881	3.659	3.655	3.454	3.138	3.407	3.562	3.436
NONMMUG033409	NA	NONCODE lncRNA	5	Sp'gonia	647	2.043	1.465	1.531	0.585	1.183	0.496	1.66	1.214	1.189	0.918	0.546	1.438	0.632	1.575	0.848	0.485	0.926	0	0.536	0	0.856	0.978	0.824	0	0	0.546	0.575	0
NONMMUG013945	NA	NONCODE lncRNA	15	Sp'gonia	648	1.48	1.575	1.852	1.816	2.465	1.541	2.302	2.548	1.144	1.687	1.803	1.926	1.516	0.669	1.753	1.029	1.496	1.491	0.585	0.299	1.422	1.029	0.757	0.585	0.485	1.245	1.138	0.422
ENSMUSG00000036792	Mbd5	protein coding gene	2	Sp'gonia	649	4.366	4.245	4.262	4.32	3.972	4.103	4.401	4.229	3.648	4.259	4.303	4.044	4.246	4.009	4.138	3.73	3.79	4.233	3.74	3.82	4.123	3.803	4.229	4.015	3.656	3.965	3.631	3.557
NONMMUG001556	NA	NONCODE lncRNA	1	Sp'gonia	650	2.801	2.895	2.945	1.683	2.104	2.263	2.336	2.114	2.604	2.373	1.864	0	2.151	1.74	2.192	1.996	2.293	0.444	1.281	2.236	1.876	0	0	0	1.84	0.696	2.192	1.876
ENSMUSG00000039985	Fam60a	protein coding gene	6	Sp'gonia	651	6.97	6.865	6.888	6.593	6.642	6.616	6.672	6.585	6.195	6.403	6.454	6.193	6.2	6.109	6.22	6.261	6.248	6.054	5.769	5.916	6.159	6.108	5.731	5.385	5.387	5.473	5.559	5.453
ENSMUSG00000074746	Pdzd8	protein coding gene	19	Sp'gonia	652	4.945	4.77	4.792	4.88	4.728	4.872	4.74	4.716	4.315	4.647	4.618	4.636	4.387	4.413	4.493	4.504	4.528	4.428	4.273	4.295	4.351	4.405	4.266	4.136	3.855	3.993	3.915	4.168
NONMMUG044596	NA	NONCODE lncRNA	X	Sp'gonia	653	2.536	2.257	2.441	2.63	2.325	2.703	2.322	2.29	1.911	2.032	1.791	2.217	1.47	1.491	1.736	1.986	1.561	1.7	1.511	1.406	1.367	1.356	1.459	0.66	0.669	0.766	1.043	0.766
ENSMUSG00000030557	Mef2a	protein coding gene	7	Sp'gonia	654	7.049	6.956	6.852	7.181	7.106	7.044	7.009	6.831	6.096	6.832	6.663	6.545	6.536	6.476	6.621	6.585	6.422	6.395	6.163	6.221	6.546	6.121	6.047	5.82	5.711	5.614	5.81	5.979
ENSMUSG00000021365	Nedd9	protein coding gene	13	Sp'gonia	655	6.261	6.34	6.26	6.715	6.429	6.543	6.09	6.028	5.176	5.548	5.326	5.166	4.952	5.176	5.096	5.348	4.762	4.667	4.026	4.393	4.787	4.218	4.126	3.202	3.35	3.307	3.551	3.715
ENSMUSG00000028927	Padi2	protein coding gene	4	Sp'gonia	656	5.966	5.834	5.767	6.224	6.125	6.197	5.887	6.094	5.487	5.457	5.17	5.305	5.114	5.411	5.488	5.383	4.584	5.027	4.459	4.338	4.976	4.244	4.009	3.569	3.45	3.688	3.82	3.884
ENSMUSG00000034616	Ssh3	protein coding gene	19	Sp'gonia	657	3.855	3.8	3.876	3.855	3.721	3.718	3.623	3.157	3.494	3.067	3.175	3.296	3.043	3.305	3.067	2.87	2.759	2.662	2.409	2.832	2.791	3	2.685	2.17	2.111	1.678	2.452	2.356
ENSMUSG00000018199	Trove2	protein coding gene	1	Sp'gonia	658	3.013	2.878	2.901	2.98	2.962	3.144	2.984	3.086	2.422	2.625	2.536	2.433	2.587	2.563	2.755	2.685	2.575	2.553	2.245	2.134	2.18	2.141	2.284	2.036	1.722	1.58	2.046	2.098
ENSMUSG00000004552	Ctse	protein coding gene	1	Sp'gonia	659	2.087	1.683	1.872	2.081	1.803	1.727	1.362	1.379	1.287	1.465	1.384	1.077	1.157	0.506	1.485	1.17	0.816	0.731	0.705	1.17	0.731	0.556	0.623	0.367	0	0.202	0	0.911
ENSMUSG00000028518	Prkaa2	protein coding gene	4	Sp'gonia	660	2.963	2.493	2.692	2.621	2.438	2.595	2.316	2.462	1.967	2.205	2.018	2.104	1.975	1.844	1.884	2.064	2.004	1.903	1.744	1.566	1.655	1.485	1.556	1.189	1.084	1.098	1.007	1.465
ENSMUSG00000036395	Glb1l2	protein coding gene	9	Sp'gonia	661	4.777	4.722	4.762	4.778	4.731	4.842	4.807	4.804	4.021	4.155	4.333	3.816	3.606	4.003	4.107	4.009	3.609	3.717	3.163	3.45	3.219	3.265	3.279	2.462	2.305	2.376	2.558	3.124
ENSMUSG00000047986	Palm3	protein coding gene	8	Sp'gonia	662	3.535	3.07	3.005	3.219	3.511	3.163	3.496	3.577	3.515	2.583	2.918	2.462	3.26	3.139	2.814	2.836	3.114	3.02	2.759	2.888	2.154	3.133	2.891	2.438	2.353	2.333	2.373	2.848
ENSMUSG00000049577	Zfpm1	protein coding gene	8	Sp'gonia	663	6.142	6.221	6.207	6.034	6.03	6.013	5.852	5.799	5.658	5.676	5.625	5.886	5.779	5.65	5.646	5.712	5.58	5.33	5.381	5.399	5.608	5.297	5.263	5.143	5.057	5.092	5.302	5.172
ENSMUSG00000097461	Gm26735	lincRNA gene	13	Sp'gonia	664	6.25	6.195	6.124	5.955	5.844	5.916	5.943	6.021	5.557	5.844	5.6	5.675	5.366	5.535	5.555	5.697	5.188	5.384	4.991	5.296	5.259	5.12	5.022	4.851	4.601	4.749	4.892	4.907
ENSMUSG00000040274	Cdk6	protein coding gene	5	Sp'gonia	665	3.722	3.64	3.622	3.69	3.556	3.535	3.531	3.032	3.084	3.111	3.205	3.254	3.37	3.141	3.168	3.147	3.157	3.027	2.799	2.516	2.759	2.858	2.491	2.858	2.452	2.411	2.325	2.508
ENSMUSG00000015305	Sash1	protein coding gene	10	Sp'gonia	666	4.74	4.659	4.631	4.867	4.71	4.662	4.492	4.666	4.119	4.343	4.376	4.398	4.181	4.23	4.288	4.249	4.206	4.221	3.81	3.933	3.894	3.935	3.962	3.685	3.567	3.462	3.738	3.679
ENSMUSG00000032193	Ldlr	protein coding gene	9	Sp'gonia	667	5.761	5.712	5.861	5.666	5.735	5.583	5.045	4.994	4.627	4.835	4.621	4.817	4.79	4.762	4.276	4.445	4.331	4.411	3.534	4.273	3.93	3.597	3.73	3.263	2.976	2.852	3.601	3.331
ENSMUSG00000026482	Rgl1	protein coding gene	1	Sp'gonia	668	6.464	6.391	6.415	6.535	6.498	6.511	6.27	6.27	6.09	6.378	6.39	6.218	6.161	6.296	6.308	6.322	6.146	6.048	6.244	6.107	6.35	6.11	6.132	6.089	6.043	6.094	6.037	5.977
ENSMUSG00000024776	Stambpl1	protein coding gene	19	Sp'gonia	669	3.785	3.608	3.236	3.89	3.846	3.752	3.013	3.023	3.011	2.694	2.937	2.623	2.057	2.595	2.893	2.984	2.37	2.785	1.561	2.223	2.091	2.05	2.004	1.774	1.575	1.496	1.269	1.339
ENSMUSG00000000001	Gnai3	protein coding gene	3	Sp'gonia	670	7.342	7.284	7.272	7.257	7.179	7.293	7.19	7.203	6.904	7.156	7.07	7.058	6.93	6.958	7.072	7.044	7.057	6.946	6.95	6.852	6.849	6.872	6.755	6.624	6.537	6.575	6.82	6.815
ENSMUSG00000050199	Lgr4	protein coding gene	2	Sp'gonia	671	5.692	5.675	5.659	5.705	5.71	5.709	5.405	5.395	4.897	5.288	5.035	5.087	4.905	5.072	5.108	5.03	4.844	4.857	4.435	4.702	4.913	4.558	4.556	4.178	4.063	3.961	4.222	4.193
ENSMUSG00000035262	Amh	protein coding gene	10	Sp'gonia	672	8.34	8.749	8.335	8.696	8.506	8.4	8.203	8.113	7.954	7.806	7.572	7.682	7.432	7.463	7.376	7.492	7.019	6.972	6.591	6.825	6.965	6.534	6.515	5.647	5.762	5.715	6.131	6.232
ENSMUSG00000075389	2810410L24Rik	unclassified non-coding RNA gene	11	Sp'gonia	673	3.967	3.853	3.165	3.343	3.407	2.367	2.392	2.606	2.92	2.417	2.138	1.339	2.021	2.384	2.22	1.536	1.506	2.014	0.956	0.986	1.214	0.88	1.632	0.516	1.511	1.098	0.411	1.22
ENSMUSG00000021367	Edn1	protein coding gene	13	Sp'gonia	674	7.081	7.178	7.051	7.048	6.64	6.924	6.064	6.154	5.395	6.11	5.758	5.722	5.04	5.749	5.621	5.544	4.735	4.883	4.818	5.297	5.552	5.07	4.929	3.815	3.92	3.829	3.787	4.575
NONMMUG027377	NA	NONCODE lncRNA	3	Sp'gonia	675	4.23	4.05	3.098	2.72	3.531	2.727	3.993	3.316	3.671	3.274	3.037	2.513	2.872	1.782	1.718	2.452	3.009	2.941	1.791	3.413	3.418	2.348	3.753	1.975	2.751	2.011	2.266	1.986
NONMMUG006563	NA	NONCODE lncRNA	11	Sp'gonia	676	4.457	4.284	4.293	4.159	4.447	4.346	4.181	4.154	3.455	4.149	3.893	3.79	3.597	3.931	4.132	3.764	3.485	4.306	3.878	3.612	3.479	3.271	3.597	3.23	3.257	2.753	3.108	3.181
ENSMUSG00000042507	Elmsan1	protein coding gene	12	Sp'gonia	677	4.184	4.367	4.089	4.155	3.788	3.94	3.639	3.635	3.202	3.332	3.484	3.129	3.053	3.52	3.553	3.128	3.172	3.198	2.986	3.027	3.192	3.23	2.77	2.331	2.239	2.242	2.287	2.674
ENSMUSG00000057329	Bcl2	protein coding gene	1	Sp'gonia	678	1.922	2.124	2.014	1.982	2.217	2.121	1.941	1.628	1.091	1.401	1.664	1.316	1.373	1.144	1.692	1.516	1.406	1.787	0.986	0.888	1.189	1.454	1.269	0.526	0.748	0.816	1.362	0.856
NONMMUG039939	NA	NONCODE lncRNA	8	Sp'gonia	679	4.941	5.266	4.625	4.782	5.197	5.215	5.059	5.122	5.031	5.145	4.755	4.961	3.916	4.651	4.464	4.772	4.35	4.339	5.204	4.679	3.844	4.353	4.949	3.421	4.005	4.268	5.1	4.659
NONMMUG038261	NA	NONCODE lncRNA	7	Sp'gonia	680	2.731	2.655	2.628	2.86	2.63	2.72	2.556	2.585	2.23	2.457	2.446	2.414	2.192	2.275	2.356	2.414	2.269	2.186	2.011	2.074	2.245	2.077	1.963	1.811	1.683	1.674	1.828	1.836
ENSMUSG00000045005	Fzd5	protein coding gene	1	Sp'gonia	681	4.891	4.906	4.823	5.061	4.962	5.084	4.748	4.779	4.291	4.566	4.547	4.558	4.146	4.369	4.315	4.372	3.956	3.909	3.697	3.899	4.151	3.502	3.623	3.315	3.205	2.868	2.733	3.459
ENSMUSG00000061544	Zfp229	protein coding gene	17	Sp'gonia	682	3.309	2.943	3.087	3.269	3.119	3.546	3.077	2.876	2.57	3.374	3.02	2.797	2.526	2.866	2.864	2.805	2.621	2.872	2.676	2.491	2.597	2.648	2.694	2.465	2.043	2.592	2.48	2.42
NONMMUG042212	NA	NONCODE lncRNA	9	Sp'gonia	683	5.099	4.877	5.016	5.119	5.017	5.066	5.033	4.636	4.168	4.542	4.689	4.672	4.138	4.459	4.448	4.341	4.361	4.455	4.047	4.039	3.827	4.027	4.191	3.51	3.51	3.656	3.71	3.699
ENSMUSG00000018076	Med13l	protein coding gene	5	Sp'gonia	684	4.959	4.842	4.974	4.805	4.76	4.711	4.618	4.542	4.246	4.587	4.674	4.632	4.561	4.432	4.451	4.561	4.522	4.508	4.276	4.33	4.481	4.237	4.146	4.324	3.971	4.115	4.162	4.134
NONMMUG009283	NA	NONCODE lncRNA	12	Sp'gonia	685	3.484	3.248	3.388	3.245	3.149	3.313	3.159	3.048	2.797	2.969	2.905	2.886	2.718	2.63	2.866	2.88	2.648	2.809	2.493	2.606	2.491	2.462	2.561	2.104	2.029	2.101	2.395	2.558
ENSMUSG00000082762	Gm12366	pseudogene	4	Sp'gonia	686	2.47	2.82	1.975	3.124	3.548	2.789	2.029	2.342	2.63	2.138	2.671	1.655	2.278	3.26	2.583	2.138	1.96	2.151	2.091	3.064	2.077	2.818	2.039	1.599	2.039	1.333	2.436	1.239
ENSMUSG00000040372	Gpr63	protein coding gene	4	Sp'gonia	687	0.941	0.485	1.31	1.245	0.356	1.269	0.774	2.266	0.888	1.269	1.687	0.202	0.163	0	1.345	1.029	0.856	0.475	0.214	0	0.956	0.604	0.411	0.057	0.971	0	0.227	0.485
ENSMUSG00000030536	Iqgap1	protein coding gene	7	Sp'gonia	688	5.139	5.154	5.096	5.242	5.085	5.067	5.076	4.917	4.761	4.977	4.986	5.113	5.077	4.736	5.134	4.99	4.885	4.98	4.676	4.724	4.892	4.777	4.777	4.971	4.8	4.679	4.566	4.563
ENSMUSG00000031865	Dctn1	protein coding gene	6	Sp'gonia	689	7.823	7.842	7.8	7.79	7.792	7.663	7.715	7.513	7.39	7.411	7.481	7.368	7.418	7.487	7.354	7.449	7.325	7.356	6.964	7.307	7.207	7.123	7.034	6.914	6.769	6.786	6.939	6.851
ENSMUSG00000033256	Shf	protein coding gene	2	Sp'gonia	690	4.95	5.054	4.733	5.272	5.065	5.145	4.911	4.952	5.071	5.069	4.722	4.772	5.058	5.186	5.098	4.905	4.813	4.922	5.025	4.937	4.942	5.052	4.711	4.819	4.605	4.839	4.853	4.865
ENSMUSG00000020604	Arsg	protein coding gene	11	Sp'gonia	691	2.872	2.722	2.74	2.766	2.962	2.787	2.924	3.309	2.248	2.893	2.524	2.82	2.609	2.296	2.546	2.417	2.503	2.888	2.425	2.77	2.325	2.632	2.602	2.278	2.299	1.996	2.263	2.356
NONMMUG020548	NA	NONCODE lncRNA	18	Sp'gonia	692	3.072	3.136	3.018	3.345	3.043	3.555	2.989	3.225	2.475	3.043	3.3	3.099	2.876	3.076	3.313	3.046	2.818	2.88	3.062	3.29	2.949	3.03	2.909	2.782	2.687	2.39	2.531	2.379
ENSMUSG00000060716	Plekhh1	protein coding gene	12	Sp'gonia	693	4.82	4.719	4.845	4.935	4.782	4.848	4.418	4.392	4.099	4.175	4.421	4.469	4.166	4.382	4.151	4.198	4.142	4.273	3.642	3.858	3.99	3.882	3.656	3.531	3.441	3.394	3.667	3.485
ENSMUSG00000035164	Zc3h12c	protein coding gene	9	Sp'gonia	694	5.13	4.996	4.808	4.462	4.358	4.483	4.472	4.301	3.785	4.385	4.322	4.297	4.013	4.092	4.18	4.215	3.923	4.002	3.744	3.848	4.155	3.631	3.838	3.65	3.547	3.424	3.614	3.53
ENSMUSG00000042988	Notum	protein coding gene	11	Sp'gonia	695	1.257	1.511	2.007	1.05	1.956	1.623	1.064	1.333	0.782	1.328	1.678	0.963	1.269	0.872	1.428	1.131	0.848	1.263	1.138	1.417	1.138	0.872	0.731	0.485	0.556	1.131	0.275	0.566
ENSMUSG00000028234	Rps20	protein coding gene	4	Sp'gonia	696	9.566	9.539	9.615	9.218	9.496	9.432	9.546	9.66	9.457	9.32	9.44	9.35	9.44	9.263	9.218	9.273	9.374	9.444	9.387	9.357	9.512	9.231	9.277	9.13	9.151	9.324	9.354	9.364
ENSMUSG00000092232	Gm20521	protein coding gene	14	Sp'gonia	697	4.181	4.587	3.133	3.326	4.285	3.934	3.437	3.004	2.68	3.997	3.601	3.034	2.425	2.568	3.124	3.332	3.827	3.074	3.629	3.988	3.539	3.52	2.753	2.511	2.239	1.131	2.198	3.732
NONMMUG013726	NA	NONCODE lncRNA	14	Sp'gonia	698	3.172	3.385	3.781	3.566	3.154	2.556	2.753	2.217	2.834	3.349	3.349	2.632	2.183	2.602	1.86	2.676	2.018	2.433	2.705	3.051	2.365	3.051	1.485	1.526	1.281	2.648	2.272	1.575
ENSMUSG00000029313	Aff1	protein coding gene	5	Sp'gonia	699	4.684	4.666	4.616	4.734	4.539	4.624	4.272	4.113	3.714	4.173	4.072	3.908	3.83	3.864	3.814	3.897	3.799	3.938	3.356	3.437	3.635	3.516	3.403	3.155	2.768	2.707	3	3.239
NONMMUG040855	NA	NONCODE lncRNA	8	Sp'gonia	700	2.716	2.653	2.711	2.7	2.646	2.58	2	2.018	1.807	1.856	2.774	1.293	2	2.26	2.173	1.683	2.104	2.316	1.651	2.278	1.401	2.121	1.637	1.104	1.585	1.124	1.884	0.485
NONMMUG021481	NA	NONCODE lncRNA	19	Sp'gonia	701	7.15	6.972	6.939	6.704	6.542	6.621	6.612	6.41	6.23	6.442	6.341	6.339	6.095	6.218	6.262	6.098	5.978	5.982	5.811	6.141	5.875	5.819	5.786	5.179	5.244	5.351	5.484	5.412
ENSMUSG00000000078	Klf6	protein coding gene	13	Sp'gonia	702	7.497	7.589	7.49	7.384	7.255	7.377	6.675	6.752	6.537	6.958	6.895	6.516	6.126	6.807	6.785	6.619	6.043	5.885	6.1	6.522	6.574	6.224	6.133	5.726	5.597	5.47	5.646	6.022
ENSMUSG00000041734	Kirrel	protein coding gene	3	Sp'gonia	703	3.376	3.293	3.23	3.685	3.646	3.374	3.248	3.623	2.897	2.916	2.848	3.231	3.121	2.63	2.778	2.585	2.805	3.287	2.7	2.772	2.772	2.93	2.714	2.302	2.147	2.138	2.513	2.954
NONMMUG036080	NA	NONCODE lncRNA	6	Sp'gonia	704	4.578	4.533	4.637	5.163	4.688	5.357	4.453	4.735	4.236	4.71	4.637	4.241	4.311	4.455	4.722	4.595	4.421	4.379	4.227	4.428	4.523	4.39	4.027	3.968	3.95	3.77	4.073	4.067
NONMMUG017258	NA	NONCODE lncRNA	16	Sp'gonia	705	3.126	2.281	2.319	0.669	2.648	2.036	0.731	0	2.43	0	1.753	2.943	0	0.856	0.848	0.356	2.58	0.356	0.345	1.678	0.623	1.251	1.144	0.333	0	0.485	0	0
ENSMUSG00000030657	Xylt1	protein coding gene	7	Sp'gonia	706	4.383	4.307	4.242	4.583	4.275	4.543	4.226	3.989	3.628	3.93	3.859	4.093	3.971	3.822	4.037	3.939	3.685	3.259	3.002	3.119	3.907	3.467	3.021	2.995	2.822	2.92	3.014	3.039
NONMMUG039074	NA	NONCODE lncRNA	7	Sp'gonia	707	3.181	3.553	3.305	3.165	3.392	2.947	3.086	3.233	3.146	3.113	1.546	2.342	2.087	2.793	3.077	2.876	2.868	1.82	0	1.511	2.014	1.963	0.918	1.674	0.678	2.108	2.543	2.457
ENSMUSG00000028278	Rragd	protein coding gene	4	Sp'gonia	708	5.168	4.932	4.927	4.957	4.818	4.776	4.693	4.694	4.554	4.62	4.543	4.581	4.458	4.435	4.353	4.577	4.309	4.257	3.97	4.127	4.346	3.96	3.972	3.92	3.629	3.678	3.521	3.922
ENSMUSG00000005371	Fbxo11	protein coding gene	17	Sp'gonia	709	6.39	6.305	6.289	6.335	6.16	6.294	6.093	6.142	5.899	6.131	6.079	6.007	5.904	5.926	6.039	5.948	6	5.829	5.9	5.91	5.815	5.748	5.792	5.463	5.646	5.446	5.648	5.601
ENSMUSG00000034168	Irf2bpl	protein coding gene	12	Sp'gonia	710	6.63	6.921	6.818	6.756	6.529	6.515	6.221	6.285	5.912	6.091	5.988	6.012	5.817	5.941	5.787	5.858	5.569	5.515	5.155	5.45	5.801	5.376	5.394	4.793	4.584	4.605	4.919	5.299
ENSMUSG00000025220	Mgea5	protein coding gene	19	Sp'gonia	711	7.696	7.556	7.581	7.348	7.138	7.249	7.158	7.034	6.825	7.076	6.981	6.925	6.846	6.88	6.88	6.931	6.646	6.665	6.528	6.637	6.653	6.539	6.511	6.275	6.159	6.084	6.232	6.273
NONMMUG028456	NA	NONCODE lncRNA	4	Sp'gonia	712	3.834	4.13	4.02	4.595	4.313	4.637	3.581	3.973	3.568	3.757	4.033	4.057	3.741	4.103	4.303	3.679	3.777	3.693	3.826	3.91	3.677	3.891	3.474	3.353	3.55	3.281	3.236	3.411
NONMMUG021496	NA	NONCODE lncRNA	19	Sp'gonia	713	1.546	1.144	2.014	1.84	1.48	2.098	1.787	1.744	0.848	1.411	1.941	1.614	1.183	1.077	1.618	0.926	1.208	2.084	1.406	1.628	1.043	0.949	0.757	1.722	1.322	1.077	1.941	1.736
ENSMUSG00000052751	Repin1	protein coding gene	6	Sp'gonia	714	4.124	3.955	3.926	4.141	4.025	4.013	4.01	3.675	3.467	3.873	3.824	3.433	3.36	3.366	3.602	3.639	3.743	3.47	3.455	3.969	3.805	3.616	3.573	3.762	3.718	3.759	3.845	3.811
NONMMUG026009	NA	NONCODE lncRNA	3	Sp'gonia	715	2.491	1.766	2.313	2.07	2.587	2.359	2.462	2.722	2.345	2.157	1.967	2.032	2.39	1.7	2.098	1.761	2.029	2.284	1.705	1.856	1.986	1.86	2.114	1.787	1.459	1.816	1.963	1.449
ENSMUSG00000043661	Gm9785	pseudogene	X	Sp'gonia	716	2.58	2.541	2.263	2.025	2.707	1.816	2.345	1.934	1.996	1.868	2.07	1.915	1.506	2.254	2.144	2.029	1.48	1.848	1.82	1.918	1.799	1.305	1.195	1.064	0.66	1.183	0.807	1.736
NONMMUG045576	NA	NONCODE lncRNA	X	Sp'gonia	717	2.58	2.541	2.263	2.025	2.707	1.816	2.345	1.934	1.996	1.868	2.07	1.915	1.506	2.254	2.144	2.029	1.48	1.848	1.82	1.918	1.799	1.305	1.195	1.064	0.66	1.183	0.807	1.736
NONMMUG033197	NA	NONCODE lncRNA	5	Sp'gonia	718	4.872	4.733	4.756	4.933	4.613	4.823	4.59	4.355	4.298	4.577	4.48	4.341	4.216	4.213	4.328	4.395	4.18	4.134	4.032	3.972	4.005	4.021	3.838	3.651	3.814	3.411	3.461	3.63
NONMMUG037863	NA	NONCODE lncRNA	7	Sp'gonia	719	4.196	4.29	4.114	4.271	4.051	4.302	4.153	4.191	3.947	4.404	4.312	4.228	3.942	4.225	4.282	3.95	4.228	4.029	4.282	3.989	3.924	4.056	3.998	3.986	3.816	3.89	4.176	3.88
ENSMUSG00000092187	Gm20457	unclassified gene	7	Sp'gonia	720	1.761	2.387	2.611	2.043	2.376	1.778	2.438	1.628	2.526	1.163	1.151	2.176	1.566	0	0	1.876	2.331	1.566	0.696	1.945	1.926	1.744	0.911	1.263	0.39	0.595	1.891	1.299
ENSMUSG00000026827	Gpd2	protein coding gene	2	Sp'gonia	721	3.099	2.934	3.06	2.947	3.084	3.223	2.759	2.628	2.59	2.725	2.602	2.411	2.521	2.488	2.609	2.74	2.195	2.449	1.982	2.17	2.23	2.889	2.275	1.915	1.848	1.88	1.852	2.141
ENSMUSG00000028630	Dyrk2	protein coding gene	10	Sp'gonia	722	6.31	6.215	6.214	5.986	5.761	5.658	5.253	5.347	5.033	5.381	5.447	5.247	5.239	5.289	5.391	5.291	4.975	5.056	4.795	5.168	5.47	4.951	4.682	4.467	4.271	4.332	4.407	4.369
NONMMUG037043	NA	NONCODE lncRNA	6	Sp'gonia	723	3.67	3.453	3.265	2.86	3.082	3.276	2.811	2.604	2.336	2.939	2.78	2.662	2.39	2.376	2.782	2.757	2.387	2.705	2.281	2.313	2.293	2.186	2.094	1.705	1.373	1.84	1.93	1.287
ENSMUSG00000052727	Map1b	protein coding gene	13	Sp'gonia	724	5.343	5.386	5.287	5.723	5.374	5.593	5.454	5.382	4.891	5.389	5.29	5.274	5.256	5.111	5.358	5.463	4.951	4.997	4.768	4.771	4.963	5.11	4.815	4.908	4.667	4.52	4.688	4.563
NONMMUG029313	NA	NONCODE lncRNA	4	Sp'gonia	725	2.59	2.653	2.751	2.707	2.566	2.828	2.465	2.558	2.091	2.553	2.543	2.43	2.414	2.475	2.816	2.444	2.365	2.328	2.307	2.325	2.43	2.411	2.144	2.111	2.036	1.899	2.296	1.922
NONMMUG040186	NA	NONCODE lncRNA	8	Sp'gonia	726	0	2.29	0	0	0	0	0	2.036	0	0	0	0	0	0	0	0	0	0	0	0.926	0	0	0	0	0	0	1.852	0
ENSMUSG00000029122	Evc	protein coding gene	5	Sp'gonia	727	3.239	2.993	3.142	2.7	2.882	2.949	3.676	3.626	2.718	2.937	2.342	3.089	2.814	3.239	2.934	2.208	2.744	3.109	2.592	2.862	2.635	2.965	2.766	2.573	1.506	2.331	2.014	2.854
ENSMUSG00000036136	Fam110c	protein coding gene	12	Sp'gonia	728	2.186	2.108	2.183	2.785	2.578	2.87	2.214	2.236	2.141	2.373	2.278	1.911	1.828	2.336	2.039	2.384	2.108	1.422	1.766	1.952	1.891	2.074	1.836	1.48	1.367	1.401	1.618	1.293
ENSMUSG00000010607	Pigyl	protein coding gene	9	Sp'gonia	729	5.62	6.28	6.3	5.951	6.47	6.084	6.129	6.221	6.175	6.22	6.062	5.996	5.868	5.946	6.145	6.083	6.204	5.882	6.013	5.978	6.183	5.85	6.023	5.986	5.867	5.814	5.846	5.881
ENSMUSG00000085642	3110053B16Rik	pseudogene	12	Sp'gonia	730	4.261	4.566	4.318	4.189	4.53	4.224	4.302	4.432	3.823	4.326	3.872	3.975	4.273	4.105	4.202	4.199	3.928	4.332	3.904	4.226	3.904	4.114	3.913	4.544	4.243	4.064	4.22	4.207
ENSMUSG00000100139	NA	NA	NA	Sp'gonia	731	2.124	2.16	0.926	1.678	1.05	1.379	1.669	1.57	1.678	1.227	0.956	0	0.864	2.046	1.433	0.516	1.251	0.696	1.257	0.766	0.556	1.299	0.864	1.816	0.604	2.118	1.007	1.057
NONMMUG007440	NA	NONCODE lncRNA	11	Sp'gonia	732	1.384	0.993	1.438	1.7	1.183	2.032	1.774	1.491	1.379	1.59	1.526	1.428	1.021	1.411	1.7	1.144	1.428	1.043	1.516	1.057	1.245	1.176	1.202	1.884	1.511	1.144	0.791	1.395
ENSMUSG00000053128	Rnf26	protein coding gene	9	Sp'gonia	733	5.294	5.195	5.196	5.084	5.284	5.037	5.125	5.138	5.023	4.873	4.993	4.956	5	5.082	5.069	4.874	5.125	5.108	4.727	4.949	4.96	4.824	4.839	5.068	4.935	5.068	5.085	4.963
ENSMUSG00000038976	Ppp1r9b	protein coding gene	11	Sp'gonia	734	5.726	5.693	5.811	5.658	5.707	5.585	5.654	5.628	5.383	5.341	5.211	5.235	5.342	5.287	5.225	5.221	5.279	5.343	4.883	5.149	5.159	5.079	5.049	5.456	5.266	5.226	5.147	5.024
ENSMUSG00000041995	Zbed3	protein coding gene	13	Sp'gonia	735	4.979	5.213	5.1	5.006	5.057	4.901	5.119	4.965	4.641	4.652	4.789	4.775	5.042	4.785	4.501	4.619	4.379	4.725	4.004	4.342	4.765	4.457	4.51	4.756	4.676	4.801	4.609	4.743
NONMMUG027093	NA	NONCODE lncRNA	3	Sp'gonia	736	1.907	1.585	1.449	2.147	2.025	1.727	1.811	1.971	1.22	1.848	1.669	1.692	1.496	1.832	1.322	1.506	1.373	1.566	1.614	1.799	1.516	1.433	1.546	1.516	1.098	1.803	1.551	1.485
ENSMUSG00000026941	Mamdc4	protein coding gene	2	Sp'gonia	737	1.683	0.88	1.491	1.22	1.646	1.208	1.036	2.128	0.669	0.669	0.963	0.475	1.091	0.722	0.986	0.872	0.678	0.411	0.263	0.585	1.674	0.585	0.595	0.485	1.604	0.31	0.287	0.485
ENSMUSG00000062458	Gm8623	pseudogene	8	Sp'gonia	738	2.281	1.511	0.963	1.637	2.281	2.032	2.639	1.832	1.791	1.683	1.531	1.941	0.934	2.342	1.566	1.585	1.322	1.561	1.84	1.88	1.58	1.367	2.173	1.31	1.47	1.356	1.395	1.496
NONMMUG040529	NA	NONCODE lncRNA	8	Sp'gonia	739	2.281	1.511	0.963	1.637	2.281	2.032	2.639	1.832	1.791	1.683	1.531	1.941	0.934	2.342	1.566	1.585	1.322	1.561	1.84	1.88	1.58	1.367	2.173	1.31	1.47	1.356	1.395	1.496
ENSMUSG00000024286	Ccny	protein coding gene	18	Sp'gonia	740	6.37	6.207	6.373	6.306	6.316	6.295	6.269	6.284	5.935	6.128	6.07	6.117	6.18	6.149	6.131	6.107	6.099	6.1	6.079	6.093	6.098	5.928	5.953	6.061	6.193	5.945	6.126	6.08
ENSMUSG00000024598	Fbn2	protein coding gene	18	Sp'gonia	741	4.714	4.78	4.544	4.91	4.58	4.706	4.838	4.694	3.855	4.024	3.943	4.357	4.215	3.838	3.908	4.016	4.034	4.318	3.617	3.376	3.65	3.974	3.799	4.45	4.08	4.13	3.887	3.823
ENSMUSG00000018196	Glrx2	protein coding gene	1	Sp'gonia	742	4.812	4.772	4.39	4.245	4.694	4.816	4.694	4.97	4.413	4.572	4.596	4.408	4.694	4.199	4.743	4.465	4.17	4.502	4.387	4.51	4.351	4.589	4.52	4.392	4.408	4.305	4.478	4.434
ENSMUSG00000039244	E130309D02Rik	protein coding gene	5	Sp'gonia	743	5.351	5.38	5.463	5.407	5.689	5.406	5.445	5.265	5.082	5.111	5.08	4.961	5.11	5.257	5.065	5.144	5.284	5.159	4.922	5.275	5.201	4.984	5.094	5.156	5.082	5.094	5.041	4.945
ENSMUSG00000025868	Higd2a	protein coding gene	13	Sp'gonia	744	6.626	6.888	6.742	6.833	6.875	6.677	6.605	6.73	6.765	6.748	6.322	6.538	6.693	6.599	6.571	6.433	6.496	6.618	6.4	6.552	6.732	6.412	6.378	6.507	6.622	6.666	6.347	6.48
NONMMUG021844	NA	NONCODE lncRNA	2	Sp'gonia	745	2.336	2.472	2.406	0.433	2.568	1.618	2.248	1.551	1.74	0.227	0	0	0	0	1.433	1.683	1.852	1.595	0.872	0.632	0.949	1.098	0	0	2.536	0.475	0	1.299
NONMMUG034561	NA	NONCODE lncRNA	6	Sp'gonia	746	4.104	4.035	4.066	4.609	4.669	4.401	4.633	4.67	4.183	4.263	4.072	4.064	3.935	3.981	3.944	4.137	3.86	3.759	3.897	3.978	3.934	3.65	3.808	3.645	4.042	3.908	4.082	3.737
ENSMUSG00000075585	6330403L08Rik	unclassified gene	5	Sp'gonia	747	2.242	2.208	2.16	2.37	2.211	2.098	2.039	1.795	1.373	1.727	1.496	1.683	1.428	1.362	1.227	1.651	1.655	1.66	1.195	1.333	1.305	1.251	1.395	1.816	1.628	1.39	1.417	1.214
ENSMUSG00000028926	Cdk14	protein coding gene	5	Sp'gonia	748	3.624	3.539	3.515	3.591	3.625	3.72	3.541	3.496	2.655	3.036	2.947	3.064	2.911	2.848	3.233	2.787	2.998	2.987	2.678	2.401	2.753	2.687	2.635	3.014	2.998	2.642	2.516	2.88
ENSMUSG00000032594	Ip6k1	protein coding gene	9	Sp'gonia	749	6.255	6.174	6.251	6.183	6.222	6.193	6.124	6.021	5.956	5.881	6.124	5.936	5.831	6.008	6.035	6.008	6.048	6.244	5.896	6.027	5.946	6.015	5.867	6.144	5.987	5.921	5.861	5.886
NONMMUG013075	NA	NONCODE lncRNA	14	Sp'gonia	750	2.526	2.417	2.506	2.655	2.609	2.635	2.725	2.214	1.982	2.496	2.409	2.66	2.293	2.23	2.325	2.293	2.438	2.534	2.422	2.278	2.275	2.094	2.053	2.401	2.254	2.205	2.403	2.319
ENSMUSG00000039046	Usp6nl	protein coding gene	2	Sp'gonia	751	4.689	4.584	4.494	4.579	4.444	4.625	4.425	4.291	3.916	4.098	3.922	4.277	3.963	3.928	4.036	4.093	4.088	4.116	4.019	3.834	3.958	3.791	3.832	4.084	3.962	4.017	3.83	3.991
NONMMUG027288	NA	NONCODE lncRNA	3	Sp'gonia	752	5.315	4.976	4.895	4.685	4.73	4.635	4.434	4.321	3.31	3.854	3.181	3.645	2.897	2.698	2.866	3.109	3.503	3.599	3.257	2.987	3.214	3.299	3.098	2.905	3.421	2.986	2.611	2.956
ENSMUSG00000022708	Zbtb20	protein coding gene	16	Sp'gonia	753	3.424	3.621	3.537	3.957	3.392	3.446	3.543	3.758	2.924	2.909	2.746	2.886	2.744	2.597	2.852	3.176	2.566	3.111	2.553	2.217	3.39	2.828	2.348	3.101	2.716	2.653	1.824	2.711
ENSMUSG00000028289	Epha7	protein coding gene	4	Sp'gonia	754	2.322	2.342	1.836	2.785	2.217	2.046	2.316	2.37	1.761	1.891	1.595	1.546	1.731	1.299	1.281	1.556	1.511	1.687	1.251	1.084	1.05	1.245	1.599	1.449	1.757	1.88	0.956	1.339
NONMMUG021871	NA	NONCODE lncRNA	2	Sp'gonia	755	2.138	0.585	0.422	1.674	0	1.664	1.433	0	1.163	0.722	0	1.614	0	0.444	0.722	0	0	1.029	0	0	0.454	1.263	0	0	1.138	0.903	0	1.214
ENSMUSG00000037957	Wdr20	protein coding gene	12	Sp'gonia	756	4.342	4.24	4.345	4.228	4.239	4.389	4.108	4.292	3.983	3.968	4.212	4.1	4.222	3.907	4.257	4.142	4.133	4.186	4.041	4.051	3.956	3.991	3.755	4.102	4.064	3.971	3.864	4.12
ENSMUSG00000029587	Zfp12	protein coding gene	5	Sp'gonia	757	3.685	4.087	3.644	3.965	4.126	3.989	3.675	4.082	3.259	3.217	3.546	3.513	3.68	3.671	3.567	3.7	3.595	3.8	3.615	3.564	3.725	3.291	3.243	3.573	3.401	3.455	3.257	3.348
ENSMUSG00000008763	Man1a2	protein coding gene	3	Sp'gonia	758	5.476	5.444	5.582	5.487	5.359	5.455	5.621	5.567	4.935	5.298	5.338	5.255	5.187	5.559	5.271	5.223	5.251	5.497	5.161	4.895	5.196	5.261	5.073	5.326	5.352	5.387	5.039	5.032
ENSMUSG00000055137	Sugct	protein coding gene	13	Sp'gonia	759	1.956	1.692	2.331	2.087	1.903	2.48	2.26	2.785	2.467	1.799	1.637	2.22	1.595	1.501	1.766	1.926	1.807	1.064	1.526	1.782	1.782	1.787	1.05	1.884	1.007	0.888	1.705	2.004
ENSMUSG00000028218	Fam92a	protein coding gene	4	Sp'gonia	760	5.959	5.954	5.772	5.976	5.781	6.257	5.928	5.885	5.763	5.63	5.738	5.786	5.821	5.754	5.618	5.732	5.88	5.816	5.846	5.394	5.579	5.66	5.619	5.878	5.792	5.791	5.66	5.55
NONMMUG026555	NA	NONCODE lncRNA	3	Sp'gonia	761	1.637	1.692	1.22	2.067	1.459	1.367	1.406	1.77	0.748	1.111	1.111	0.623	1.036	0.956	1.339	1.021	0.895	1.138	0.367	0.934	1.422	1.339	0.454	1.098	0.903	0.526	0.696	0.895
ENSMUSG00000023079	Gtf2ird1	protein coding gene	5	Sp'gonia	762	5.447	5.518	5.556	5.545	5.6	5.428	5.294	5.184	4.469	4.801	4.443	4.496	4.492	4.491	4.38	4.465	4.641	4.499	3.785	4.051	4.385	4.135	3.888	4.527	4.548	4.426	3.986	3.791
ENSMUSG00000071083	Gm10311	protein coding gene	8	Sp'gonia	763	2.176	0.401	0	1.996	1.47	2.064	1.491	1.903	0.465	0.614	0.422	2.22	1.305	1.709	2.06	1.036	0.475	0.444	1.632	0	1.531	0.623	1.057	0.585	0.651	0.651	2.081	0
ENSMUSG00000032883	Acsl3	protein coding gene	1	Sp'gonia	764	5.877	5.721	5.706	6.03	5.966	5.874	5.878	6.063	5.66	5.834	5.71	5.743	5.717	5.619	5.73	5.73	5.723	5.685	5.652	5.438	5.411	5.465	5.401	5.654	5.697	5.626	5.619	5.578
NONMMUG015634	NA	NONCODE lncRNA	16	Sp'gonia	765	1.618	1.949	1.74	2.004	1.714	1.791	1.884	1.655	1.328	1.35	1.614	1.449	1.59	1.339	1.516	1.39	1.687	1.614	1.293	1.551	1.245	1.233	1.299	1.575	1.575	1.48	1.287	1.356
ENSMUSG00000003131	Pafah1b2	protein coding gene	9	Sp'gonia	766	6.462	6.29	6.404	6.537	6.436	6.514	6.366	6.407	6.167	6.396	6.261	6.309	6.311	6.287	6.277	6.383	6.37	6.339	6.395	6.37	6.336	6.213	6.255	6.3	6.262	6.291	6.271	6.246
ENSMUSG00000004054	Map3k11	protein coding gene	19	Sp'gonia	767	5.437	5.558	5.544	5.581	5.538	5.355	5.453	5.191	5.063	5.178	5.021	5.039	5.146	5.141	4.966	4.961	4.992	5.181	4.969	4.987	5.042	4.844	4.838	5.042	4.999	4.961	4.863	5.01
NONMMUG027061	NA	NONCODE lncRNA	3	Sp'gonia	768	3.217	3.32	3.072	3.959	3.47	3.26	3.245	3.445	2.299	2.816	2.86	2.057	0.379	0.356	3.401	0.299	0	2.16	2.26	1.546	0	2.114	2.032	2.018	0.202	0	2.22	0
NONMMUG014931	NA	NONCODE lncRNA	15	Sp'gonia	769	3.537	3.55	3.708	3.517	3.73	3.345	3.385	3.43	3.45	3.093	3.343	3.067	3.35	3.23	3.084	3.329	3.425	3.556	3.178	3.336	3.173	3.05	3.069	3.252	3.452	3.266	3.26	3.312
ENSMUSG00000041870	Ankrd13a	protein coding gene	5	Sp'gonia	770	8.437	8.428	8.343	8.518	8.355	8.488	8.278	8.368	7.985	8.091	7.991	8.004	8.098	8.029	8.036	8.112	8.001	8.046	7.854	7.752	7.978	7.856	7.806	8.165	8.182	8.028	7.959	7.788
ENSMUSG00000086968	4933431E20Rik	unclassified non-coding RNA gene	3	Sp'gonia	771	4.261	4.218	3.825	4	4.26	4.048	4.58	3.883	4.004	3.768	3.887	3.887	3.531	3.802	3.696	4.119	3.874	4.07	3.63	3.835	3.601	3.67	3.578	3.699	4.108	3.602	3.462	4.027
ENSMUSG00000092203	1110038B12Rik	unclassified non-coding RNA gene	17	Sp'gonia	772	5.54	5.651	5.548	5.614	5.548	5.538	5.727	5.831	5.471	5.317	5.225	5.341	5.269	5.388	5.184	5.076	5.298	5.369	5.294	4.975	4.838	5.095	5.013	5.17	5.146	5.144	5.069	4.97
NONMMUG010528	NA	NONCODE lncRNA	13	Sp'gonia	773	3.47	3.332	3.315	3.366	3.38	3.318	3.366	3.485	2.816	3.074	3.009	3.072	3.183	2.993	3.005	3.203	3.016	2.998	3.096	3.004	3.155	2.755	2.939	2.886	2.98	2.991	2.886	2.803
ENSMUSG00000026308	Klhl30	protein coding gene	1	Sp'gonia	774	1.727	1.628	2.094	2.121	1.937	1.714	2.157	1.782	0.722	0.956	0.604	0.623	0.956	0.731	0.687	0.888	1.084	0.623	0.333	0.864	0.696	0.632	0.287	0.516	0.791	0.333	0.465	0.39
ENSMUSG00000026131	Dst	protein coding gene	1	Sp'gonia	775	6.327	6.302	6.271	6.713	6.112	6.338	5.993	6.019	5.296	5.693	5.376	5.738	5.224	5.197	5.159	5.51	5.171	5.254	4.459	4.913	5.012	4.781	4.903	5.793	5.361	5.103	4.779	4.631
ENSMUSG00000041431	Ccnb1	protein coding gene	13	Sp'gonia	776	6.723	6.491	6.656	6.637	6.588	6.414	6.537	6.476	6.232	6.283	6.159	5.97	6.393	6.132	6.169	6.186	6.409	6.569	5.946	6.093	5.983	5.933	6.159	6.442	6.346	6.196	5.938	5.94
ENSMUSG00000029192	Tbc1d14	protein coding gene	5	Sp'gonia	777	5.67	5.554	5.588	5.472	5.608	5.665	5.572	5.464	5.303	5.298	5.388	5.224	5.352	5.38	5.362	5.303	5.536	5.523	5.138	5.241	5.397	5.109	5.115	5.397	5.27	5.259	5.096	5.223
ENSMUSG00000069014	Gm5641	pseudogene	3	Sp'gonia	778	9.421	9.309	9.414	9.264	9.371	9.485	9.282	9.393	9.123	9.111	9.021	9.14	9.175	9.259	9.044	9.253	9.051	9.17	9.355	9.209	9.026	9.089	9.095	9.073	9.168	9.124	9.247	9.105
NONMMUG004114	NA	NONCODE lncRNA	10	Sp'gonia	779	1.491	0.275	1.345	1.521	2.011	1.506	0.941	0.782	0.799	0.722	1.131	0.848	0.731	0.757	0.888	0.251	0.623	0.918	0.895	1.111	1.333	0.926	0.642	0.782	0	0.526	0.748	0.604
NONMMUG007260	NA	NONCODE lncRNA	11	Sp'gonia	780	1.828	1.922	2.077	1.233	1.989	2.147	1.623	1.787	1.604	0.978	1.496	1.48	1.275	1.475	1.718	0.888	1.269	1.384	1.202	0.978	1.556	1.214	0.864	1.614	0.379	0.454	1.628	0.766
ENSMUSG00000024558	Mapk4	protein coding gene	18	Sp'gonia	781	2.932	2.943	3.014	3.782	3.525	3.405	3.287	3.214	1.74	1.915	1.753	1.66	1.459	1.945	1.251	1.227	1.449	1.852	0.895	1.151	1.098	0.941	0.918	0.807	0.986	0.956	0.807	0.978
NONMMUG031185	NA	NONCODE lncRNA	4	Sp'gonia	782	1.57	1.384	1.651	0	1.918	1.029	1.566	1.077	0.287	0.748	2.362	1.299	1.911	1.48	0	0.864	0.888	0	1.245	0.918	0	1.86	1.263	1.091	0.888	1.111	0.799	1.07
ENSMUSG00000035247	Hectd1	protein coding gene	12	Sp'gonia	783	6.334	6.244	6.26	6.433	6.244	6.325	6.22	6.234	5.79	6.263	6.055	6.052	6.005	6.031	5.999	6.115	5.986	5.986	6.096	5.906	6.061	5.85	5.884	6.143	6.028	5.939	5.899	5.931
ENSMUSG00000040964	Arhgef10l	protein coding gene	4	Sp'gonia	784	2.707	2.718	2.546	2.789	2.83	2.642	2.381	2.751	2.305	2.42	2.475	2.444	2.104	2	2.202	1.844	2.433	2.342	1.604	2.111	2.094	2.406	2.081	1.971	2.087	2.692	1.922	1.705
ENSMUSG00000034761	Map4k5	protein coding gene	12	Sp'gonia	785	4.875	4.745	4.887	4.949	4.888	4.877	4.723	4.874	4.392	4.588	4.495	4.464	4.486	4.551	4.368	4.516	4.497	4.552	4.478	4.39	4.391	4.342	4.282	4.343	4.364	4.46	4.282	4.402
ENSMUSG00000041769	Ppp2r2d	protein coding gene	7	Sp'gonia	786	6.831	6.891	6.811	6.593	6.674	6.641	6.523	6.566	6.382	6.335	6.36	6.239	6.221	6.304	6.216	6.222	6.201	6.333	5.913	6.162	6.123	5.988	6.091	6.331	6.243	6.203	5.977	5.887
ENSMUSG00000027465	Tbc1d20	protein coding gene	2	Sp'gonia	787	6.467	6.48	6.567	6.537	6.577	6.527	6.507	6.456	6.384	6.356	6.432	6.281	6.455	6.322	6.397	6.361	6.503	6.538	6.346	6.227	6.331	6.154	6.189	6.433	6.389	6.335	6.264	6.302
ENSMUSG00000030779	Rbbp6	protein coding gene	7	Sp'gonia	788	6.547	6.526	6.388	6.556	6.433	6.512	6.471	6.367	6.033	6.171	6.189	6.107	6.016	6.182	6.153	6.157	6.04	6.262	5.968	6.073	5.932	6.01	6.001	6.269	6.084	6.157	6.07	6.118
ENSMUSG00000028033	Kcnq5	protein coding gene	1	Sp'gonia	789	1.614	1.811	1.614	2.202	1.864	1.941	1.496	1.59	0.895	0.807	1.144	0.934	0.263	0.516	0.888	0.585	0.595	0.595	0.379	0.299	0.757	0.356	0.516	0.151	0.766	0.411	0.057	0.333
ENSMUSG00000036305	Rpl39-ps	pseudogene	15	Sp'gonia	790	0	2.602	0	0	1.077	0	1.043	1.637	1.263	0	1.029	0	0	0	2.007	0	0	1.245	0	0	0	0	1.731	1.66	0	0	0	0
ENSMUSG00000044244	Il20rb	protein coding gene	9	Sp'gonia	791	2.669	2.676	3.126	2.725	2.947	2.491	2.807	2.696	1.963	1.506	2.108	1.651	1.428	1.727	1.7	1.799	2.011	2.328	2.281	2.134	1.787	2.104	1.379	1.651	1.322	1.356	1.516	1.345
ENSMUSG00000053333	Dis3l2	protein coding gene	1	Sp'gonia	792	4.232	4.358	4.222	4.409	4.387	4.24	4.41	4.318	3.957	3.865	4.056	3.967	3.997	4.048	4.103	3.995	3.889	4.023	3.583	3.828	3.877	3.646	3.896	4.126	3.662	3.935	3.585	3.612
ENSMUSG00000021149	Gtpbp4	protein coding gene	13	Sp'gonia	793	6.259	6.145	6.341	6.018	6.222	6.275	6.159	6.209	6.036	6.145	6.083	6.097	6.16	6.207	6.066	6.078	6.255	6.213	6.257	6.031	6.087	6.009	6.082	6.158	6.179	6.076	6.075	6.062
NONMMUG022221	NA	NONCODE lncRNA	2	Sp'gonia	794	4.79	4.798	4.707	4.679	4.553	4.668	4.75	4.616	4.522	4.597	4.746	4.474	4.452	4.666	4.692	4.497	4.629	4.525	4.562	4.465	4.578	4.461	4.415	4.513	4.441	4.564	4.76	4.629
ENSMUSG00000081485	Gm12338	pseudogene	11	Sp'gonia	795	8.238	8.055	7.945	7.861	7.836	7.874	8.206	8.1	8.029	7.873	7.993	7.883	7.584	7.845	7.785	7.91	7.992	7.858	7.919	7.841	7.72	7.666	7.631	7.455	8.017	7.936	7.993	8.171
ENSMUSG00000041297	Cdk13	protein coding gene	13	Sp'gonia	796	5.439	5.343	5.344	5.66	5.448	5.531	5.374	5.362	5.121	5.422	5.413	5.306	5.319	5.311	5.203	5.372	5.34	5.379	5.227	5.28	5.358	5.133	5.196	5.396	5.377	5.295	5.117	5.151
NONMMUG012463	NA	NONCODE lncRNA	14	Sp'gonia	797	2.401	2.759	1.787	3.599	1.021	2.472	2.818	3.405	1.844	1.982	2.891	1.604	2.43	2.895	2.59	2.501	2.316	2.365	2.483	2.757	1.077	1.911	0	1.778	0.84	2.782	2.862	2.546
ENSMUSG00000060636	Rpl35a	protein coding gene	16	Sp'gonia	798	10.034	9.948	9.971	9.853	10.063	9.964	9.979	10.03	9.853	9.817	9.659	9.723	9.728	9.731	9.655	9.679	9.702	9.742	9.752	9.7	9.673	9.681	9.607	9.474	9.717	9.526	9.521	9.588
ENSMUSG00000087221	BC037032	unclassified non-coding RNA gene	15	Sp'gonia	799	1.541	1.975	1.339	2.611	1.438	1.978	1.731	1.824	1.511	1.465	0	1.322	1.39	1.982	1.17	1.239	0.895	1.86	0.903	1.632	1.683	0.356	0.287	1.551	1.157	0.485	0.239	0.949
ENSMUSG00000071567	A830039N20Rik	lincRNA gene	14	Sp'gonia	800	1.922	2.299	2.39	2.907	2.738	2.623	2.493	2.7	2.084	2.322	2.561	2.183	1.978	2.551	1.655	2.508	2.081	1.731	2.211	2.147	2.157	2.007	1.907	2.074	1.787	2.104	2.101	1.876
ENSMUSG00000029004	Kmt2e	protein coding gene	5	Sp'gonia	801	5.721	5.548	5.676	5.686	5.508	5.648	5.451	5.328	4.935	5.269	5.361	5.221	5.101	5.161	5.195	5.333	5.268	5.364	5.16	5.025	5.17	5.057	5.009	5.397	5.226	5.205	5.033	5.075
ENSMUSG00000082190	Gm13641	pseudogene	2	Sp'gonia	802	3.497	2.558	2.519	2.566	2.362	3.087	3.036	3.162	3.121	3.278	2.263	2.313	2.664	2.359	2.939	2.597	1.526	2.305	2.428	2.511	2.962	2.674	2.782	2.245	2.984	2.07	1.599	2.975
ENSMUSG00000025477	Inpp5a	protein coding gene	7	Sp'gonia	803	5.608	5.864	5.684	5.851	5.753	5.76	5.697	5.808	5.415	5.419	5.317	5.872	5.586	5.316	5.438	5.476	5.538	5.565	5.233	5.443	5.433	5.266	5.44	5.597	5.613	5.609	5.281	5.341
ENSMUSG00000032097	Ddx6	protein coding gene	9	Sp'gonia	804	6.733	6.69	6.734	6.926	6.741	6.886	6.806	6.837	6.322	6.559	6.586	6.523	6.534	6.463	6.523	6.514	6.507	6.589	6.394	6.268	6.341	6.312	6.295	6.489	6.324	6.302	6.237	6.347
NONMMUG030202	NA	NONCODE lncRNA	4	Sp'gonia	805	1.687	1.868	2.299	1.844	2.31	1.618	1.727	2.067	0.766	0.379	0.856	1.05	1.176	0.782	1.422	1.263	0.903	1.098	0.485	0.322	0.669	0.911	0.475	0.888	1	0	0.807	0.367
ENSMUSG00000026630	Batf3	protein coding gene	1	Sp'gonia	806	1.872	2.154	1.575	1.816	1.963	1.941	2.353	1.501	2.365	1.915	1.07	1.978	1.257	2.154	0.714	1.782	1.373	1.585	1.084	1.816	1.926	0.88	1.595	1.575	1.551	1.138	1.84	1.536
ENSMUSG00000037855	Zfp365	protein coding gene	10	Sp'gonia	807	1.753	1.722	1.58	1.77	1.58	1.782	2.091	1.183	1.084	0.993	1.214	1.014	1.176	1.333	0.956	1.077	0.963	1.014	0.856	0.614	0.74	0.731	0.401	1.077	0.642	0.536	0.623	0.864
NONMMUG016246	NA	NONCODE lncRNA	16	Sp'gonia	808	1.93	1.57	1.674	1.384	1.395	2.064	1.757	1.915	1.064	0.799	1.541	1.293	0.766	1.536	1.189	1.339	1.727	1.655	1.287	1.021	0.832	1.17	0.575	1.138	0.766	0.978	0.993	1.766
ENSMUSG00000047832	Cdca4	protein coding gene	12	Sp'gonia	809	5.727	5.667	5.585	5.677	5.61	5.423	5.537	5.524	5.223	5.43	5.453	5.183	5.34	5.228	5.355	5.174	5.485	5.415	5.188	5.217	5.452	5.151	5.047	5.26	5.311	5.09	5.009	5.089
NONMMUG009686	NA	NONCODE lncRNA	12	Sp'gonia	810	3.144	2.37	0	0	0	1.556	0	0	0	0	0	0	0	0	0	0	0	1.176	0	1.411	0	0	0	0	0	0	0	0
ENSMUSG00000029765	Plxna4	protein coding gene	6	Sp'gonia	811	1.807	1.941	1.683	2.046	1.895	1.807	1.774	1.595	0.731	1.014	0.705	0.714	0.669	0.74	0.903	0.816	0.651	0.748	0.411	0.546	0.575	0.043	0.444	0.496	0.422	0.31	0.176	0.263
NONMMUG008789	NA	NONCODE lncRNA	12	Sp'gonia	812	1.669	1.692	1.111	1.604	1.444	2.124	2.025	1.692	1.449	1.239	1.828	1.449	1.692	1.465	1.599	1.609	0.941	0.971	2.293	1.438	1.516	1.305	1.118	1.496	0	0.956	1.58	1.077
NONMMUG012550	NA	NONCODE lncRNA	14	Sp'gonia	813	5.589	5.3	5.685	5.415	5.345	5.592	5.69	5.659	5.142	5.19	5.657	5.274	5.208	4.32	5.382	4.782	5.122	4.946	4.747	5.617	5.072	4.937	4.941	5.026	4.557	4.851	5.228	4.975
ENSMUSG00000037993	Dhx38	protein coding gene	8	Sp'gonia	814	5.767	5.577	5.736	5.663	5.582	5.384	5.553	5.544	5.358	5.344	5.313	5.486	5.501	5.483	5.225	5.319	5.395	5.348	5.22	5.218	5.29	5.183	5.225	5.681	5.412	5.498	5.174	5.13
ENSMUSG00000024481	4833403I15Rik	protein coding gene	18	Sp'gonia	815	1.551	1.7	1.454	1.305	1.257	1.774	1.753	2.077	1.401	0.986	1.275	1.293	1.491	0.926	1.678	1.31	1.411	1.257	1.618	1.551	0.926	0.84	1.227	0.993	1.202	1.233	0.856	1.064
ENSMUSG00000035168	Tanc1	protein coding gene	2	Sp'gonia	816	4.949	4.854	4.9	5.107	4.922	4.916	4.781	4.861	4.216	4.59	4.566	4.369	4.191	4.261	4.226	4.355	4.227	4.524	4.035	4.053	4.26	4.026	3.773	4.326	3.953	3.834	3.759	3.934
ENSMUSG00000027067	Ssrp1	protein coding gene	2	Sp'gonia	817	7.569	7.482	7.406	7.403	7.547	7.496	7.384	7.435	7.249	7.354	7.39	7.296	7.397	7.326	7.363	7.318	7.361	7.463	7.255	7.382	7.296	7.25	7.234	7.26	7.43	7.313	7.271	7.205
NONMMUG010006	NA	NONCODE lncRNA	12	Sp'gonia	818	1.438	1.623	1.556	2.101	1.795	2.057	1.996	1.7	1.864	1.485	1.585	1.516	1	2.257	1.86	1.541	1.406	1.536	1.401	1.036	1.623	1.637	0.88	1.787	0.848	1.595	1.384	1.475
NONMMUG024696	NA	NONCODE lncRNA	2	Sp'gonia	819	1.66	2.05	2.269	2.561	2.384	2.698	2.751	1.952	2.269	2.154	1.986	2.573	1.949	1.852	2.401	1.459	1.345	2.433	1.526	2.475	2.108	1.978	2.138	1.816	1.967	1.945	2.128	1.744
ENSMUSG00000026687	Aldh9a1	protein coding gene	1	Sp'gonia	820	6.262	6.247	6.258	6.167	6.31	6.25	6.25	6.195	6.126	6.031	6.191	6.222	6.319	6.147	6.103	6.177	6.231	6.129	6.017	5.888	6.094	6.145	6.047	6.164	6.15	6.124	6.182	6.086
ENSMUSG00000051147	Nat2	protein coding gene	8	Sp'gonia	821	2.446	1.884	1.872	2.457	2.29	2.556	2.42	2.678	1.778	2.356	1.766	2.16	2.124	1.93	2.43	1.937	1.989	1.884	2.124	1.978	1.88	2.131	2.074	1.748	1.864	2.011	1.551	1.757
NONMMUG043565	NA	NONCODE lncRNA	9	Sp'gonia	822	2.87	2.526	2.901	2.266	0	1.195	2.583	1.778	2.147	2.104	2.414	1.501	0	0.585	2.236	0	0.098	2.909	1.868	3.014	2.198	1.428	0.287	1.214	0	0	2.472	0.333
ENSMUSG00000019808	Adat2	protein coding gene	10	Sp'gonia	823	3.249	3.299	3.189	3.303	3.493	2.83	3.195	2.725	2.763	2.785	2.77	2.996	2.824	2.651	2.954	2.803	2.87	3.101	2.832	2.83	2.814	2.621	2.31	3.098	2.87	2.822	2.595	3.141
ENSMUSG00000033014	Trim33	protein coding gene	3	Sp'gonia	824	5.189	5.08	5.148	5.227	5.111	5.216	5.219	5.182	4.75	5.054	5.09	4.899	4.925	4.838	5.02	4.957	4.937	5.012	4.808	4.731	4.911	4.316	4.748	5.099	4.975	4.958	4.647	4.722
ENSMUSG00000054178	Gm9938	protein coding gene	19	Sp'gonia	825	3.826	3.157	3.385	3.618	3.335	3.173	3.23	3.343	2.501	3.084	3.109	2.989	2.639	2.982	3.043	2.703	3.014	2.546	2.278	2.599	2.48	2.646	2.449	2.922	2.551	2.77	2.42	2.541
ENSMUSG00000032050	Rdx	protein coding gene	9	Sp'gonia	826	7.321	7.24	7.274	7.33	7.219	7.294	7.256	7.274	6.771	7.061	6.939	6.971	6.911	6.93	7.008	7.032	6.894	6.844	6.926	6.826	6.79	6.736	6.747	6.855	6.813	6.713	6.777	6.79
ENSMUSG00000027536	Chmp4c	protein coding gene	3	Sp'gonia	827	2.87	2.597	2.284	3.181	2.911	2.947	2.331	2.348	1.111	1.05	0.585	0.88	1.157	0.971	1.263	1.345	0.239	0.986	0.566	0.696	1	0.678	0	0	0.239	0	0	0.433
NONMMUG019668	NA	NONCODE lncRNA	18	Sp'gonia	828	3.013	2.124	2.328	1.521	1.74	3.044	2.16	2.711	0	2.157	0.848	1.138	1.501	1.281	1.956	1.77	0	2.508	1.501	1.501	2.189	1.864	0	0	0.263	0.856	1.511	0.757
ENSMUSG00000040761	Spen	protein coding gene	4	Sp'gonia	829	5.673	5.787	5.421	5.451	5.355	5.079	5.22	5.374	4.457	4.86	5.152	4.948	4.946	4.828	5.041	4.956	4.9	4.997	4.32	4.57	4.623	4.652	4.314	5.125	4.767	4.606	4.348	4.24
ENSMUSG00000027884	Clcc1	protein coding gene	3	Sp'gonia	830	5.929	5.992	6.019	5.811	6.142	5.918	5.965	6.024	5.806	5.566	5.727	5.793	5.853	5.954	5.656	5.865	5.934	5.838	5.772	5.833	5.83	5.733	5.539	5.755	5.835	5.539	5.679	5.812
ENSMUSG00000050954	Zfp169	protein coding gene	13	Sp'gonia	831	2.757	2.208	1.945	2.472	2.733	2.236	2.403	2.302	1.714	1.609	2.465	1.891	1.787	2.37	2.176	1.852	2.214	2.644	2.365	1.727	1.465	1.384	2.067	1.872	1.911	2.011	1.82	1.526
NONMMUG009366	NA	NONCODE lncRNA	12	Sp'gonia	832	3.405	2.866	2.901	2.621	3.186	2.604	2.846	2.746	2.425	3.06	1.926	1.891	3.263	2.43	2.63	2.195	2.778	1.705	2.491	2.854	2.205	2.488	1.96	2.223	2.248	1.362	3.173	2.348
ENSMUSG00000042699	Dhx9	protein coding gene	1	Sp'gonia	833	8.023	7.965	7.936	8.049	7.888	7.96	7.947	7.928	7.407	7.688	7.694	7.494	7.57	7.605	7.548	7.593	7.588	7.658	7.556	7.451	7.44	7.41	7.413	7.442	7.381	7.318	7.418	7.479
ENSMUSG00000066538	Gm6254	pseudogene	14	Sp'gonia	834	2.043	2.134	1.718	2.272	1.7	1.836	1.824	1.848	0.864	0.971	1.064	1.664	1.918	0.595	1.945	1.269	1.595	1.428	0	0.799	1.876	0.791	1.144	1.356	1.803	1.417	1.05	1.104
ENSMUSG00000020905	Usp43	protein coding gene	11	Sp'gonia	835	2.531	2.313	2.157	2.807	2.444	2.328	2.248	2.211	1.705	1.84	2.032	1.828	1.516	1.637	1.632	1.709	1.428	1.876	1.428	1.57	1.678	1.35	1.501	1.428	1.157	1.7	0.848	1.401
ENSMUSG00000024283	Wac	protein coding gene	18	Sp'gonia	836	7.309	7.449	7.338	7.354	7.438	7.372	7.208	7.43	6.955	7.168	7.108	7.331	7.192	7.144	7.296	7.124	7.076	7.197	7.033	7.025	7.083	7.177	7	7.056	7.021	7.114	7.061	6.995
ENSMUSG00000063870	Chd4	protein coding gene	6	Sp'gonia	837	7.853	7.808	7.877	7.944	7.742	7.762	7.7	7.606	7.328	7.489	7.484	7.457	7.5	7.449	7.402	7.462	7.402	7.583	7.37	7.394	7.389	7.276	7.223	7.483	7.328	7.211	7.112	7.156
ENSMUSG00000026121	Sema4c	protein coding gene	1	Sp'gonia	838	4.146	4.297	3.89	3.875	3.843	4.099	4.197	4.053	3.802	3.539	3.764	4.019	3.805	3.823	4.008	3.716	3.95	3.891	3.688	3.603	3.461	3.381	3.593	3.626	3.471	3.694	3.655	3.658
ENSMUSG00000095403	Gm21092	pseudogene	8	Sp'gonia	839	5.672	5.514	5.579	5.573	5.312	5.514	5.642	5.494	4.943	5.271	5.261	5.463	5.27	5.171	5.281	5.211	5.195	5.44	5.017	5.225	5.102	5.164	5.247	5.426	5.435	5.376	5.034	5.003
ENSMUSG00000001280	Sp1	protein coding gene	15	Sp'gonia	840	5.469	5.319	5.286	5.649	5.514	5.522	5.41	5.289	5.105	5.177	5.205	5.231	5.248	5.189	5.385	5.315	5.328	5.303	5.213	5.009	5.157	5.11	5.099	5.398	5.141	5.165	4.788	5.122
NONMMUG039296	NA	NONCODE lncRNA	7	Sp'gonia	841	5.331	4.968	4.713	5.077	5.024	4.831	5.027	4.494	3.958	3.623	3.853	3.918	4.259	4.328	3.956	4.086	3.637	4.407	3.391	4.104	4.017	3.502	3.17	3.448	3.491	3.05	3.455	3.599
ENSMUSG00000031257	Nox1	protein coding gene	X	Sp'gonia	842	2.205	1.82	2.173	2.37	1.903	2.114	2.198	2.313	2.057	1.844	2.296	1.501	1.183	1.989	1.844	1.614	2.281	1.811	2.118	2.074	1.787	2.189	1.566	1.57	1.183	1.876	1.604	1.956
ENSMUSG00000015981	Stk32c	protein coding gene	7	Sp'gonia	843	3.957	3.951	3.821	3.727	3.978	3.79	3.628	3.545	2.934	2.766	2.379	3.032	2.553	2.342	2.478	2.759	2.519	2.597	2.296	2.395	2.642	2.367	1.836	1.511	2.217	1.678	2.06	2.35
ENSMUSG00000027570	Col9a3	protein coding gene	2	Sp'gonia	844	3.116	3.629	2.943	3.338	3.084	3.17	3.448	3.069	3.165	3.036	2.989	2.575	2.757	2.893	3.046	2.899	2.909	2.82	2.748	2.83	3.231	2.694	2.789	2.738	3.048	3.16	2.725	3.134
NONMMUG035083	NA	NONCODE lncRNA	6	Sp'gonia	845	4.425	4.31	4.208	4.846	4.66	4.772	4.52	4.552	3.656	4.023	3.842	3.639	3.942	3.491	3.702	4.025	3.674	3.861	3.475	3.617	3.888	3.257	3.425	3.114	3.38	3.2	3.365	3.284
NONMMUG042242	NA	NONCODE lncRNA	9	Sp'gonia	846	0.678	2.281	0	0	1	1.257	0	0	1.623	0	0	0.604	0	0	0	0	0	0	0.475	1.844	0	1.895	0	0	0	0	0	0
ENSMUSG00000037605	Lphn3	protein coding gene	5	Sp'gonia	847	2.07	2.121	2.029	2.189	1.511	2.167	1.93	2.987	1.465	2.007	1.556	1.705	1.491	1.7	1.709	1.687	1.637	1.411	1.511	1.118	1.411	1.084	1.05	1.05	2.06	1.202	1.239	0.986
ENSMUSG00000045639	Zfp629	protein coding gene	7	Sp'gonia	848	4.108	3.991	3.897	3.757	4.03	4.101	4.014	3.573	2.971	2.926	3.425	3.274	3.082	3.157	3.176	2.86	3.198	3.027	2.457	3.114	2.753	2.566	2.77	2.307	2.671	2.795	2.454	2.398
NONMMUG020175	NA	NONCODE lncRNA	18	Sp'gonia	849	2.084	2.379	2.134	2.322	1.778	1.963	2.151	2.173	1.731	2	1.531	0.926	1.632	1.748	1.411	1.422	1.449	1.895	1.104	1.848	1.428	2.029	1.077	1	1.151	1.305	1.744	0.604
ENSMUSG00000053646	Plxnb1	protein coding gene	9	Sp'gonia	850	3.959	4.022	3.923	4.039	4.133	3.972	3.661	3.699	2.72	2.793	2.711	3.195	2.742	2.889	2.711	2.826	2.969	2.996	2.506	2.637	2.801	2.761	2.485	2.257	2.176	2.154	2.359	2.678
NONMMUG025303	NA	NONCODE lncRNA	2	Sp'gonia	851	2.121	1.722	2.074	1.744	1.692	1.705	1.683	1.687	1.322	1.275	0.506	1.251	1.17	1.333	1.66	1.176	1.47	1.799	1.269	1.856	1.227	1.22	0.669	1.531	0.566	0.536	0.595	0.856
ENSMUSG00000000317	Bcl6b	protein coding gene	11	Sp'gonia	852	2.882	2.671	2.583	2.524	2.753	2.722	2.753	2.753	2.198	2.345	2.251	2.687	2.272	2.29	2.302	2.35	2.483	2.801	2.342	2.064	2.475	2.508	1.915	2.454	2.384	2.239	2.121	1.945
ENSMUSG00000031789	Cngb1	protein coding gene	8	Sp'gonia	853	4.151	4.007	3.55	3.87	4.194	3.773	4.296	3.902	3.593	3.091	2.916	3.965	3.467	3.335	3.299	3.178	3.214	3.475	3.294	2.74	3.146	3.044	2.787	3.034	2.844	2.57	2.868	2.787
ENSMUSG00000022849	Hspbap1	protein coding gene	16	Sp'gonia	854	3.391	3.189	3.328	3.396	3.332	3.22	3.457	3.084	3.181	2.996	3.338	3.147	3.285	3.162	3.126	3.203	3.219	3.349	2.842	3.101	3.205	2.901	2.998	3.281	3.131	3.22	2.971	3
ENSMUSG00000053081	1700069B07Rik	protein coding gene	7	Sp'gonia	855	2.272	1.872	1.949	2.263	1.189	2.508	2.296	1.736	2.077	2.014	1.911	2.621	1.163	1.996	1.642	1.782	1.239	2.192	1.433	1.824	1.791	1.971	2.07	2.018	1.623	2.046	1.511	0.864
ENSMUSG00000022956	Atp5o	protein coding gene	16	Sp'gonia	856	8.314	8.307	8.418	8.401	8.469	8.384	8.405	8.4	8.363	8.251	8.25	8.173	8.424	8.276	8.284	8.263	8.318	8.326	8.235	8.232	8.304	8.195	8.254	8.24	8.313	8.32	8.353	8.361
NONMMUG042805	NA	NONCODE lncRNA	9	Sp'gonia	857	3.216	1.757	0	2.799	2.104	1.907	2.365	1.7	0	2.422	1.239	0	0	0.401	1.367	1.362	1.609	2.021	0	2.68	0	1.705	0	0	0	0.31	1.465	0.506
ENSMUSG00000073158	9030624G23Rik	protein coding gene	12	Sp'gonia	858	3.343	3.099	3.385	3.257	3.814	3.757	3.399	4.032	3.387	3.367	3.804	2.707	2.886	3.173	2.844	3.97	3.479	3.815	4.111	3.297	2.913	2.799	3.556	3.058	2.655	3.642	3.114	3.463
NONMMUG022498	NA	NONCODE lncRNA	2	Sp'gonia	859	2.583	0	0	0	2.722	0	0	1.646	0	1.642	0	0.731	0	0.84	0	0	0	0	0	2.573	0	0	0	0	0	0	0	2.428
NONMMUG018123	NA	NONCODE lncRNA	17	Sp'gonia	860	3.22	3.144	3.096	3.147	3.369	2.995	3.159	2.943	2.403	2.459	2.77	2.548	2.325	2.422	2.05	2.31	2.411	2.714	2.036	2.449	2.376	1.895	1.791	1.864	1.982	1.433	1.66	1.82
ENSMUSG00000039814	Xkr5	protein coding gene	8	Sp'gonia	861	1.48	1.599	1.651	1.963	2.121	1.907	2.373	1.993	1.163	1.208	1.036	1.029	1.438	1.157	1.17	1.281	0.895	1.417	1.322	0.926	0.816	1.328	1.029	0.454	1.098	1.043	1.433	1.021
ENSMUSG00000052557	Gan	protein coding gene	8	Sp'gonia	862	2.872	2.599	2.417	2.436	2.409	2.22	2.614	2.365	1.7	2.192	2.333	2.331	2.138	1.96	2.331	2.17	2.744	1.856	2.05	2.18	2.05	1.753	1.816	2.506	2.269	2.108	2.141	1.963
NONMMUG013850	NA	NONCODE lncRNA	14	Sp'gonia	863	2.094	1.623	1.485	1.501	1.433	2.157	1.748	0.971	0.949	0.411	1.501	1.511	0.678	1.176	1.208	1.614	1.214	1.618	1.401	0.433	0.379	1.157	0.642	1.305	0.848	1.007	0.774	0.485
ENSMUSG00000000983	Wfdc18	protein coding gene	11	Sp'gonia	864	2.772	3.023	3.245	3.296	2.655	2.036	2.897	3.118	1.646	1.692	1.098	1.941	1.609	2.233	1.322	1.59	1.93	1.748	0.642	2.381	2.604	2.205	0	1.422	0.757	1.104	0.687	1.245
ENSMUSG00000049517	Rps23	protein coding gene	13	Sp'gonia	865	8.527	8.487	8.574	8.71	8.531	8.655	8.777	8.82	8.387	8.315	8.324	8.329	8.425	8.315	8.416	8.43	8.233	8.388	8.277	8.515	8.253	8.224	8.163	8.128	8.22	7.985	8.157	8.239
ENSMUSG00000087598	Zfp111	protein coding gene	7	Sp'gonia	866	2.801	2.578	2.655	2.965	2.995	2.824	2.958	2.893	2.48	2.313	2.513	2.245	2.409	2.26	2.662	2.245	2.457	2.307	2.676	2.198	2.669	2.011	2.488	1.96	2.124	2.16	1.967	2.067
NONMMUG030731	NA	NONCODE lncRNA	4	Sp'gonia	867	3.053	2.757	2.733	2.694	2.934	2.836	2.651	2.789	1.989	2.498	2.595	2.888	2.195	2.121	2.269	2.121	2.639	2.685	2.299	2.373	2.173	2.425	2.392	2.018	2.472	2.671	2.128	2.436
NONMMUG011873	NA	NONCODE lncRNA	13	Sp'gonia	868	1.58	1.014	1.189	0.963	1.239	1.227	2.004	0.799	0.963	0.926	1.722	1.157	1.036	1.459	1.124	1.043	0.949	1.157	1.091	1.007	0.911	0.856	1.227	1.251	1	1.293	0.941	1.157
NONMMUG008164	NA	NONCODE lncRNA	11	Sp'gonia	869	6.192	6.113	5.835	6.123	5.987	6.107	5.913	6.248	4.715	5.067	4.786	5.028	4.784	4.856	4.563	4.72	5.079	4.702	4.408	4.679	4.935	4.388	4.654	3.752	4.026	4.438	4.28	4.587
ENSMUSG00000026842	Abl1	protein coding gene	2	Sp'gonia	870	6.177	6.16	6.246	6.34	6.262	6.236	6.221	6.226	5.811	6.003	5.897	5.95	5.98	5.998	5.968	5.898	5.996	5.975	5.662	5.921	6.012	6.005	5.726	5.82	5.816	5.632	5.73	5.675
ENSMUSG00000043557	Mdga1	protein coding gene	17	Sp'gonia	871	1.911	2.651	2.214	1.956	2.88	2.446	2.094	2.245	1.263	1.202	1.816	2.17	1.899	1.465	2.014	1.31	2.014	1.971	1.836	2.176	1.956	1.444	1.417	1.628	1.96	1.39	1.727	2.124
ENSMUSG00000024511	Rab27b	protein coding gene	18	Sp'gonia	872	2.454	1.971	2.438	2.524	1.77	2.014	1.996	1.718	0.824	1.35	0.941	0.585	1.438	1.157	0.642	1.077	1.077	1.118	0.956	1.202	1.007	0.422	0.227	0.138	0.604	0.39	0.151	0.444
NONMMUG006073	NA	NONCODE lncRNA	11	Sp'gonia	873	2.183	1.57	0	0	1.922	1.774	1.163	1.333	0.872	0	0	0.748	0	1.799	0.774	1.428	0.757	0.111	1.057	0.124	0	0.356	0	0.239	0	0.138	0	0.623
ENSMUSG00000022184	Fbxo4	protein coding gene	15	Sp'gonia	874	3.958	4.18	3.906	4.786	4.493	4.782	4.573	4.328	4.133	4.199	4.007	3.999	4.317	4.264	4.176	3.978	4.483	4.259	3.511	3.958	3.973	3.914	4.07	4.133	4.223	4.253	4.013	3.964
ENSMUSG00000050222	Il17d	protein coding gene	14	Sp'gonia	875	3.887	3.925	4.108	4.108	4.304	4.054	3.86	3.865	3.711	3.653	3.233	3.681	3.871	3.263	3.651	3.299	3.586	3.348	3.557	3.771	3.804	3.531	3.479	3.73	3.507	3.768	3.774	3.426
ENSMUSG00000042446	Zmym4	protein coding gene	4	Sp'gonia	876	5.577	5.509	5.479	5.594	5.608	5.735	5.474	5.513	5.173	5.461	5.566	5.395	5.323	5.225	5.464	5.418	5.487	5.458	5.339	5.216	5.273	5.089	5.17	5.32	5.271	5.118	5.266	5.318
ENSMUSG00000029227	Fip1l1	protein coding gene	5	Sp'gonia	877	6.979	6.912	6.912	6.746	6.973	6.937	6.927	6.88	6.658	6.755	6.715	6.474	6.67	6.804	6.722	6.699	6.652	6.75	6.771	6.702	6.737	6.576	6.658	6.68	6.768	6.717	6.728	6.818
ENSMUSG00000033478	Fam160b1	protein coding gene	19	Sp'gonia	878	5.534	5.566	5.506	5.179	5.153	5.154	5.166	5.031	4.748	5.082	5.07	5.13	4.97	5.006	5.062	4.993	4.972	4.898	4.77	4.744	4.882	4.796	4.739	5.182	5.125	5.009	4.672	4.664
NONMMUG025077	NA	NONCODE lncRNA	2	Sp'gonia	879	2.118	2.254	2.163	2.616	2.29	2.47	2.353	1.561	1.208	1.356	1.795	1.852	1.77	1.727	1.646	1.799	1.718	1.86	1.269	1.411	1.35	1.35	1.214	1.736	1.444	1.239	1.104	1.104
ENSMUSG00000000568	Hnrnpd	protein coding gene	5	Sp'gonia	880	8.251	8.24	8.247	8.139	8.198	8.163	8.197	8.063	7.884	7.879	8.118	7.866	7.794	7.82	7.845	7.892	8.004	7.931	7.888	7.918	7.789	7.761	7.796	7.587	7.713	7.703	7.709	7.923
ENSMUSG00000039270	Megf9	protein coding gene	4	Sp'gonia	881	4.315	4.18	4.265	4.233	4.302	4.252	4.049	4.082	3.539	3.776	3.767	3.718	3.475	3.663	3.57	3.664	3.822	3.569	3.323	3.59	3.737	3.074	3.205	3.268	3.236	3.2	3.128	2.962
ENSMUSG00000046550	Spin2c	protein coding gene	X	Sp'gonia	882	3.655	2.553	2.687	2.975	3.032	3.131	2.678	3.113	2.546	2.671	2.685	2.558	2.66	2.379	3.044	2.359	2.648	2.987	2.251	2.359	2.664	2.513	1.566	2.077	2.536	2.269	2.236	2.801
ENSMUSG00000035530	Eif1	protein coding gene	11	Sp'gonia	883	9.037	9.099	9.005	9.003	9.01	8.988	8.97	9.002	8.999	9.054	8.949	8.898	8.921	8.873	8.911	8.906	8.816	8.722	8.913	8.991	9.014	8.85	8.932	8.827	8.801	8.876	8.99	8.986
NONMMUG040996	NA	NONCODE lncRNA	8	Sp'gonia	884	2.524	2.339	2.483	2.866	2.646	2.278	1.864	1.888	0	2.35	1.257	0	0	1.333	1.151	1.157	0	1.287	1.251	1.322	1.807	0	0	0	0	0	0	0
NONMMUG022103	NA	NONCODE lncRNA	2	Sp'gonia	885	2.18	1.832	1.322	0.941	1.766	1.379	1.417	1.269	1.556	0.422	1.31	1.683	1.47	0.971	1.151	1.22	1.379	1.58	0.651	1.975	0.614	0.566	0.696	0.66	1.449	1.406	0.714	1.816
ENSMUSG00000009470	Tnpo1	protein coding gene	13	Sp'gonia	886	6.956	6.816	6.819	6.98	6.784	6.782	6.714	6.649	6.179	6.505	6.565	6.495	6.546	6.527	6.51	6.487	6.587	6.535	6.266	6.044	6.334	6.233	6.239	6.519	6.465	6.344	6.264	6.047
ENSMUSG00000036862	Dchs1	protein coding gene	7	Sp'gonia	887	2.498	2.648	2.531	2.85	2.597	2.664	2.814	2.772	2.336	2.462	2.47	2.742	2.797	2.23	2.563	2.648	2.452	2.727	2.236	1.903	2.154	2.287	2.348	2.738	2.387	2.483	2.457	2.365
ENSMUSG00000033184	Tmed7	protein coding gene	18	Sp'gonia	888	6.401	6.277	6.327	6.327	6.462	6.289	6.347	6.417	6.106	6.32	6.268	6.237	6.298	6.197	6.253	6.44	6.316	6.134	6.284	6.132	6.305	6.107	6.129	6.294	6.36	6.19	6.098	6.207
ENSMUSG00000027171	Prrg4	protein coding gene	2	Sp'gonia	889	2.669	2.751	2.68	2.646	2.753	2.48	2.801	2.824	2.025	2.17	2.379	2.496	2.272	2.37	2.131	2.342	2.057	2.039	2.025	2.163	2.064	1.84	1.828	1.864	1.937	1.58	1.395	1.48
ENSMUSG00000054763	Defb42	protein coding gene	14	Sp'gonia	890	2.583	2.751	2.86	2.822	2.462	2.501	2.428	2.716	1.795	1.655	1.546	0	1.86	3.062	0.705	1.39	1.86	1.118	1.057	3.367	0.757	1.021	0.444	0.189	1.614	0.189	0	0.74
ENSMUSG00000029376	Mthfd2l	protein coding gene	5	Sp'gonia	891	2.077	1.678	2.046	2.07	1.888	2.138	2.064	2.173	1.709	1.903	1.971	1.766	2.021	1.632	1.915	1.604	1.714	1.864	1.287	1.774	1.795	1.021	1.748	2.077	1.844	1.628	1.952	2.111
ENSMUSG00000019437	Tlcd1	protein coding gene	11	Sp'gonia	892	5.534	5.189	5.398	5.401	5.331	5.495	5.311	5.505	5.252	5.245	5.313	5.294	5.064	5.268	5.194	5.297	5.451	5.193	5.147	5.013	4.802	4.812	5.068	5.204	5.382	5.326	5.087	5.021
ENSMUSG00000009828	Ick	protein coding gene	9	Sp'gonia	893	4.763	4.745	4.835	4.847	4.767	4.712	4.861	4.781	4.223	4.438	4.427	4.098	4.706	4.336	4.307	4.468	4.482	4.549	4.181	3.989	4.259	4.125	4.014	4.203	4.233	4.162	4.098	4.286
NONMMUG039014	NA	NONCODE lncRNA	7	Sp'gonia	894	2.676	2.406	2.493	2.141	2.217	2.868	1.807	2.39	1.687	1.96	2.176	1.098	1.651	1.84	1.828	1.118	2.07	2.029	1.257	2.032	1.88	1.138	1.709	1.124	1.595	1.138	0.239	1.35
NONMMUG006050	NA	NONCODE lncRNA	11	Sp'gonia	895	2.852	2.947	3.113	3.043	2.967	3.147	3.104	2.897	2.195	2.848	3.016	2.606	2.454	2.302	2.671	2.365	2.913	2.644	2.611	2.462	2.573	2.333	2.134	2.101	2.248	1.926	2.296	1.761
NONMMUG027236	NA	NONCODE lncRNA	3	Sp'gonia	896	2.287	1.782	0.623	2.05	1.373	1.84	0.623	1.064	1.868	0.642	1.098	0.774	1.609	0	1.58	1.007	1.93	0.669	1.084	2.202	1.007	0.678	0.566	1.077	0.757	1.098	1.496	1.604
NONMMUG029549	NA	NONCODE lncRNA	4	Sp'gonia	897	4.265	3.818	4.183	4.26	4.036	4.149	3.939	4.058	3.346	3.583	3.803	3.651	3.474	3.597	3.381	3.753	3.471	3.45	3.269	3.249	3.315	3.184	3.223	3.316	3.399	3.129	2.924	3.128
ENSMUSG00000051469	Zfp191	protein coding gene	18	Sp'gonia	898	5.944	5.664	5.739	5.78	5.539	5.731	5.567	5.361	5.238	5.41	5.624	5.215	5.17	5.518	5.416	5.394	5.439	5.23	5.485	5.195	5.302	5.085	5.166	5.267	5.159	5.449	5.16	5.255
ENSMUSG00000078291	Gm3940	pseudogene	1	Sp'gonia	899	4.745	4.779	4.377	5.379	4.768	5.324	4.48	5.285	3.681	4.19	4.551	4.779	4.229	4.435	4.61	4.154	4.355	4.15	4.025	4.546	4.216	4.121	3.75	3.747	4.634	2.392	3.211	4.164
ENSMUSG00000044636	Csrnp2	protein coding gene	15	Sp'gonia	900	4.36	4.297	4.589	4.565	4.57	4.432	4.464	4.329	3.974	4.336	4.307	4.016	4.093	4.107	4.07	4.13	4.11	4.482	3.752	3.967	4.098	3.746	4.061	4.383	4.472	4.297	3.857	3.789
ENSMUSG00000078887	Gm6710	protein coding gene	2	Sp'gonia	901	2.269	2.558	2.217	2.676	2.903	2.893	2.874	1.683	2.167	1.541	0.824	2.16	1.411	1.084	1.531	1.832	2.48	2.362	1.356	1.007	1.345	1.281	1.438	1.257	0.766	2.316	0.816	0.74
ENSMUSG00000042460	C1galt1	protein coding gene	6	Sp'gonia	902	4.416	4.467	4.48	4.716	4.612	4.641	4.416	4.779	3.888	4.165	4.085	4.255	4.117	3.93	4.252	4.366	4.348	4.183	3.973	3.824	3.694	3.868	4.09	3.938	3.88	4.155	3.805	3.762
ENSMUSG00000045210	Vcpip1	protein coding gene	1	Sp'gonia	903	5.223	5.112	5.105	5.228	5.076	5.135	5.101	5.117	4.666	5.03	4.979	4.957	4.786	4.922	4.845	5.008	4.92	4.789	4.904	4.791	4.832	4.777	4.759	5.025	4.917	4.944	4.739	4.892
ENSMUSG00000090000	Ier3ip1	protein coding gene	18	Sp'gonia	904	6.621	6.358	6.521	6.331	6.348	6.515	6.373	6.324	6.286	6.303	6.348	6.185	6.469	6.042	6.226	6.361	6.119	6.018	6.327	6.198	6.178	6.191	6.12	6.124	6.004	6.108	6.201	6.15
ENSMUSG00000024270	Slc39a6	protein coding gene	18	Sp'gonia	905	7.112	7.2	7.163	7.327	7.128	7.093	7.114	7.01	6.895	7.042	7.036	6.931	6.903	6.898	6.903	6.996	6.765	6.716	6.753	6.658	6.913	6.546	6.626	6.856	6.75	6.786	6.654	6.637
ENSMUSG00000048154	Kmt2d	protein coding gene	15	Sp'gonia	906	5.105	4.932	4.769	5.486	4.856	4.931	4.883	4.542	4.136	4.471	4.593	4.563	4.523	4.459	4.344	4.626	4.437	4.51	4.012	4.103	4.526	4.233	4.124	4.68	4.051	4.106	4.007	3.997
NONMMUG010525	NA	NONCODE lncRNA	13	Sp'gonia	907	1.585	1.926	2.039	2.114	1.609	1.945	1.911	1.975	1.941	1.86	2.014	1.727	1.632	1.709	1.345	1.664	1.183	2.007	1.674	2.021	1.93	1.795	1.521	1.384	1.696	1.696	1.705	1.687
ENSMUSG00000031574	Star	protein coding gene	8	Sp'gonia	908	4.228	4.172	4.071	5.353	4.572	5.945	4.51	4.899	3.726	4.721	5.492	3.954	5.136	3.838	5.573	3.88	4.144	3.968	5.221	3.687	3.948	5.403	3.508	3.782	3.977	3.592	4.671	4.029
NONMMUG035418	NA	NONCODE lncRNA	6	Sp'gonia	909	1.956	1.623	2.379	2.233	2.192	2.637	2.064	2.004	1.971	1.937	1.422	1.761	1.96	1.496	1.982	1.316	1.949	1.17	1.757	1.714	1.655	1.599	1.692	2.257	1.727	1.876	1.195	1.84
ENSMUSG00000047632	Fgfbp3	protein coding gene	19	Sp'gonia	910	2.144	1.791	1.727	1.17	0.895	1.029	1.536	1.757	0.782	1.411	0.696	1.465	0.632	0.696	0.322	0.864	1.05	1.084	0.651	1.39	1.07	0.722	0.322	0	0.941	1.356	0.993	0.422
ENSMUSG00000052456	Asna1	protein coding gene	8	Sp'gonia	911	7.117	7.221	7.263	7.285	7.274	7.143	7.185	7.074	7.159	7.012	7.068	7.021	7.083	7.088	6.98	7.097	7.154	7.172	7.003	7.129	7.115	6.967	6.846	6.969	6.945	7.106	6.954	6.937
ENSMUSG00000051413	Plagl2	protein coding gene	2	Sp'gonia	912	4.621	4.499	4.654	4.738	4.62	4.489	4.57	4.452	4.01	4.39	4.352	4.279	4.372	4.269	4.302	4.26	4.556	4.467	4.067	4.145	4.152	3.987	4.013	4.291	4.146	4.15	4.164	4.32
NONMMUG040149	NA	NONCODE lncRNA	8	Sp'gonia	913	4.032	3.778	4.046	5.027	4.221	5.711	4.249	4.511	3.508	4.527	5.233	3.32	4.872	3.702	5.039	3.688	3.724	3.693	4.989	3.694	4.068	4.862	3.569	3.512	3.724	3.545	4.153	3.577
NONMMUG033743	NA	NONCODE lncRNA	5	Sp'gonia	914	1.864	1.604	1.66	1.501	1.692	1.438	1.511	1.868	1.614	1.566	0.84	2.118	1.007	1.744	1.189	1.091	1.39	1.036	1.084	1.007	1.438	1	1.585	1.124	0.963	1.428	1.057	0.595
NONMMUG020550	NA	NONCODE lncRNA	18	Sp'gonia	915	3.463	2.965	2.616	3.111	2.778	3.377	3.154	3.167	3.552	0.971	1.287	2.342	2.655	0.275	1.941	2.978	2.519	2.48	2.882	0	1.884	0	0.604	1.021	1.17	0.31	1.646	1.59
NONMMUG016068	NA	NONCODE lncRNA	16	Sp'gonia	916	4.703	4.485	4.848	4.632	4.776	4.718	4.759	4.489	4.11	4.58	4.149	4.739	4.522	4.125	4.478	4.493	4.302	4.318	4.271	3.747	4.251	3.928	4.021	4.232	4.27	4.301	3.875	3.793
ENSMUSG00000038174	Fam126b	protein coding gene	1	Sp'gonia	917	3.53	3.391	3.545	3.618	3.652	3.402	3.525	3.469	2.98	3.266	3.558	3.205	3.05	3.421	3.211	3.362	3.315	3.546	3.278	2.689	3.116	3.077	2.744	3.355	3.242	2.753	2.751	2.807
ENSMUSG00000078498	Gm13151	protein coding gene	4	Sp'gonia	918	1.263	1.836	1.245	1.239	1.868	1.526	2.189	1.888	1.406	1.163	0.799	1.683	0.824	1.118	1.245	1.227	1.609	1.131	1.449	1.257	0.971	1.245	1.043	0.832	0.496	0.824	0.824	0.941
ENSMUSG00000057236	Rbbp4	protein coding gene	4	Sp'gonia	919	8.219	8.212	8.3	8.219	8.263	8.182	8.305	8.195	8.137	8.245	8.091	8.106	8.048	8.164	8.154	8.181	8.164	8.071	8.213	8.185	8.123	7.966	8.031	8.002	8.152	8.277	8.091	8.147
NONMMUG019301	NA	NONCODE lncRNA	18	Sp'gonia	920	3.467	3.497	3.756	3.698	3.248	3.541	3.426	3.322	2.967	3.268	3.037	3.197	2.978	2.814	3.108	2.901	2.93	3.074	3.064	2.793	2.736	2.828	2.891	2.623	2.87	2.799	2.384	2.508
NONMMUG025486	NA	NONCODE lncRNA	2	Sp'gonia	921	2.513	1.48	1.384	1.556	2.057	2.406	1.911	1.655	0.345	2.018	1.692	2.114	1.963	1.575	0	1.59	0.903	2.004	1.736	0.963	0.848	1.491	0.138	0.903	0.791	0.367	2.053	0.993
ENSMUSG00000019301	Hsd17b1	protein coding gene	11	Sp'gonia	922	3.935	4.434	3.72	4.465	4.187	4.72	4.343	4.224	3.536	3.575	2.926	2.42	2.632	3.175	2.874	3.116	2.561	2.278	1.604	1.757	2.438	2.167	1.705	1.599	1.316	2.114	1.47	1.305
ENSMUSG00000055692	Tmem191c	protein coding gene	16	Sp'gonia	923	3.252	3.216	3.138	3.572	3.114	3.216	3.233	3.181	2.664	2.387	3.053	2.757	2.328	2.703	2.714	2.68	3.462	2.876	2.846	3.165	2.248	2.714	2.245	2.325	1.989	2.956	1.832	2.441
ENSMUSG00000094483	Purb	protein coding gene	11	Sp'gonia	924	5.448	5.281	5.207	5.456	5.247	5.445	5.302	5.356	4.728	5.022	4.916	5.107	4.866	4.73	4.853	4.875	4.937	5.033	4.621	4.446	4.574	4.496	4.584	4.503	4.45	4.346	4.493	4.318
ENSMUSG00000062209	Erbb4	protein coding gene	1	Sp'gonia	925	2.275	2.428	2.098	2.722	2.325	2.293	2.503	2.43	1.417	2.053	1.57	1.748	1.395	1.651	1.454	1.58	1.566	1.233	1.111	0.978	1.618	1.036	1.104	0.799	1.021	0.585	0.856	1.214
NONMMUG041926	NA	NONCODE lncRNA	8	Sp'gonia	926	1.888	1.66	1.774	1.356	1.692	1.816	2.151	1.531	0.678	0.799	1.328	1.433	1.521	1.293	1.59	1.245	1.937	1.77	1.021	1.575	0.651	1.293	1.021	1.316	1.189	1.433	1.339	1.281
ENSMUSG00000030978	Rrm1	protein coding gene	7	Sp'gonia	927	6.451	6.36	6.534	6.429	6.411	6.341	6.421	6.32	6.024	6.161	6.076	6.135	6.182	6.093	6.12	6.163	6.249	6.213	6.164	6.078	6.106	5.904	6.03	6.269	6.326	6.212	5.963	6.189
ENSMUSG00000032301	Psma4	protein coding gene	9	Sp'gonia	928	7.937	7.891	7.829	7.928	7.942	7.953	7.917	8.042	7.909	7.929	7.77	7.772	7.887	7.873	7.755	7.804	7.856	7.773	7.818	7.857	7.734	7.774	7.755	7.632	7.733	7.764	7.699	7.733
ENSMUSG00000072675	Duxbl2	protein coding gene	14	Sp'gonia	929	2.422	3.027	2.935	2.705	3.058	2.797	3.502	3.009	1.551	1.911	1.978	2.621	1.982	1.807	1.761	1.556	0.651	2.387	0	1.922	1.727	1.599	0.239	0	1.47	0	0	1.727
ENSMUSG00000047842	Diras2	protein coding gene	13	Sp'gonia	930	2.198	2.087	2.151	2.356	1.692	1.832	2.345	2.114	1.646	2.094	1.449	1.683	1.956	1.646	1.66	1.832	1.731	1.604	1.367	1.384	1.678	1.876	1.263	1.433	1.618	1.614	1.731	1.536
ENSMUSG00000078566	Bnip3	protein coding gene	7	Sp'gonia	931	6.516	6.416	6.665	6.47	6.522	6.532	6.325	6.393	5.983	5.907	5.938	5.896	5.894	6.217	5.847	5.883	6.041	6.031	5.943	5.768	5.932	5.759	5.638	5.296	5.653	5.434	5.654	5.685
ENSMUSG00000026031	Cflar	protein coding gene	1	Sp'gonia	932	4.918	4.933	4.945	5.209	5.201	5.401	5.061	5.183	4.511	4.74	4.671	5.087	4.827	4.724	4.982	4.657	4.653	4.533	4.43	4.228	4.545	4.574	4.216	4.213	4.234	4.296	4.132	4.076
NONMMUG038572	NA	NONCODE lncRNA	7	Sp'gonia	933	8.988	8.986	8.991	8.909	8.916	8.906	8.856	8.871	8.607	8.762	8.719	8.676	8.722	8.728	8.697	8.676	8.706	8.725	8.648	8.685	8.687	8.56	8.578	8.458	8.523	8.54	8.624	8.663
ENSMUSG00000052331	Ankrd44	protein coding gene	1	Sp'gonia	934	3.949	4.138	4.19	4.463	4.352	4.142	3.992	3.878	3.305	3.586	3.619	3.574	3.333	3.037	3.559	3.515	3.372	3.716	2.864	2.639	3.42	2.947	2.606	2.872	2.746	2.714	2.866	2.854
NONMMUG020667	NA	NONCODE lncRNA	19	Sp'gonia	935	5.314	5.508	5.445	5.235	5.307	5.255	5.303	5.159	5.197	5.085	5.082	5.287	5.133	5.085	5.135	5.019	5.097	5.056	4.811	5.058	5.271	4.858	4.762	4.884	4.758	4.935	4.741	4.935
NONMMUG031594	NA	NONCODE lncRNA	4	Sp'gonia	936	0.766	1.417	1.227	2.046	1.744	1.74	1.373	1.956	1.043	1.384	1.202	0.791	0	1.299	1.163	0.872	0.864	0.475	0.379	1.614	0.411	0	1.245	0	1.287	0.433	0.556	0
ENSMUSG00000097815	Gm26809	lincRNA gene	6	Sp'gonia	937	3.527	3.526	2.886	3.532	3.924	3.959	3.445	2.982	2.422	3.227	3.684	2.658	3.405	2.958	3.603	2.683	2.941	3.315	3.254	3.505	3.248	3.114	3.209	2.744	2.257	2.266	2.866	2.74
NONMMUG035419	NA	NONCODE lncRNA	6	Sp'gonia	938	3.463	3.32	3.399	3.37	3.296	3.081	3.086	3.069	2.93	2.976	3.362	3.016	2.498	2.901	2.805	3.055	2.664	2.74	2.791	2.915	3.213	2.446	2.296	2.729	2.621	2.592	2.06	2.353
NONMMUG035249	NA	NONCODE lncRNA	6	Sp'gonia	939	1.832	2.42	2.578	1.417	1.93	0.748	0	0.782	1.93	0	1.322	0.956	0.926	0	0.731	0.731	0	1.356	1.31	1.373	0.74	0.848	0	0	0	0.816	0	0.934
ENSMUSG00000050192	Eif5a2	protein coding gene	3	Sp'gonia	940	5.192	4.901	5.041	5.001	4.852	5.009	4.896	4.978	4.582	4.664	4.692	4.763	4.486	4.596	4.571	4.536	4.834	4.739	4.398	4.328	4.358	4.466	4.335	4.304	4.294	4.206	4.323	4.348
NONMMUG011568	NA	NONCODE lncRNA	13	Sp'gonia	941	3.539	3.316	3.411	3.213	3.163	3.332	3.322	3.471	3.082	3.041	3.041	3.181	3.16	3.093	3.07	3.191	3.037	3.099	3.189	2.836	2.975	3.002	2.976	2.755	2.95	2.856	3.004	2.935
NONMMUG009353	NA	NONCODE lncRNA	12	Sp'gonia	942	3.021	3.418	3.011	2.893	3.424	3.064	3.29	3.084	3.093	2.826	3.064	3.151	2.651	2.924	2.658	2.96	3.227	2.954	2.524	2.59	2.441	2.411	2.878	2.761	2.585	2.962	2.893	2.539
ENSMUSG00000000740	Rpl13	protein coding gene	8	Sp'gonia	943	10.283	10.286	10.404	10.214	10.371	10.171	10.247	10.36	10.139	10.226	10.24	10.249	10.149	10.199	9.998	10.032	10.328	9.999	10.132	10.105	10.112	9.919	10.033	10.017	10.151	9.894	9.807	9.964
ENSMUSG00000091898	Tnnc1	protein coding gene	14	Sp'gonia	944	1.014	1.239	1.888	1.239	1.31	2.087	2.06	0.824	0	0.575	0.84	0	0.678	0	1.036	0.433	1.124	0.864	0.84	0.614	0.918	0.614	0.74	0.575	1.144	1.007	0	0.604
NONMMUG017809	NA	NONCODE lncRNA	17	Sp'gonia	945	1.541	0.111	0.098	2	0.856	0.299	1.844	1.556	0	0	2.192	2.872	2.251	0	2.446	1.856	0	0	0.422	0.124	0	0.124	0.864	2.43	0	1.367	0.124	0.138
ENSMUSG00000029859	Epha1	protein coding gene	6	Sp'gonia	946	3.392	3.252	3.246	3.231	3.534	3.099	3.268	3.303	2.602	2.662	2.508	2.531	2.307	2.398	2.333	2.365	2.496	1.993	1.88	1.876	2.053	1.541	1.687	1.144	1.47	1.623	1.561	1.864
NONMMUG031119	NA	NONCODE lncRNA	4	Sp'gonia	947	1.623	1.556	1.761	2.014	2.043	1.811	1.949	1.395	1.07	0.888	1.333	1.551	1.356	1.541	1.438	0.824	1.444	1.575	1.07	1.239	1.433	1.454	1.239	1.176	1.214	1.05	1.07	0.949
ENSMUSG00000030172	Erc1	protein coding gene	6	Sp'gonia	948	4.527	4.279	4.442	4.573	4.238	4.39	4.41	4.252	3.971	4.356	4.249	4.501	4.112	4.017	4.082	3.992	4.112	4.259	4.005	3.804	3.818	3.957	3.696	3.934	3.874	3.746	3.675	3.761
ENSMUSG00000059878	Zfp422	protein coding gene	6	Sp'gonia	949	4.699	4.705	4.497	4.859	4.904	4.653	4.957	4.699	4.32	4.343	4.505	4.276	4.285	4.383	4.151	4.426	4.366	4.517	4.161	4.307	4.507	4.307	4.351	4.147	3.927	4.223	4.07	4.395
ENSMUSG00000044452	Zfp507	protein coding gene	7	Sp'gonia	950	3.945	3.986	4.002	4.259	3.958	4.064	4.089	3.956	3.598	3.862	3.931	3.804	3.94	3.782	3.563	3.788	4.013	3.95	3.884	3.666	3.842	3.531	3.706	3.884	3.772	3.768	3.706	3.698
ENSMUSG00000060798	Intu	protein coding gene	3	Sp'gonia	951	2.818	2.746	3.146	3.262	2.996	3.014	2.978	3.011	2.82	2.848	3.129	3.044	2.824	3.142	2.888	2.858	2.744	2.86	2.651	2.884	2.856	2.858	2.655	2.886	2.727	2.846	2.703	2.926
ENSMUSG00000033054	Npat	protein coding gene	9	Sp'gonia	952	5.106	4.693	4.957	4.865	4.892	4.968	4.721	4.684	4.462	4.608	4.84	4.637	4.631	4.547	4.612	4.709	4.749	4.772	4.669	4.521	4.432	4.41	4.353	4.487	4.378	4.558	4.389	4.525
ENSMUSG00000055240	Zfp101	protein coding gene	17	Sp'gonia	953	2.913	3.018	2.543	2.087	2.496	2.58	2.809	2.31	2.094	1.709	3.037	2.074	2.299	1.884	2.373	2.846	2.444	2.526	2.121	2.018	2.433	2.287	2.043	1.915	2.671	2.387	2.467	1.989
NONMMUG020372	NA	NONCODE lncRNA	18	Sp'gonia	954	4.243	4.207	4.336	4.35	4.063	4.042	4.027	4.262	3.654	3.63	3.64	3.764	3.465	3.745	3.51	3.711	3.597	3.748	3.197	3.512	3.494	3.254	3.391	3.094	3.326	3.256	3.485	3.124
ENSMUSG00000051550	Zfp579	protein coding gene	7	Sp'gonia	955	4.13	4.266	3.751	2.602	4.124	3.667	4.051	3.921	3.764	3.489	3.732	3.767	3.257	2.566	3.583	3.37	3.658	3.329	3.239	3.629	2.976	2.864	2.703	2.854	1.731	2.832	3.131	3.203
ENSMUSG00000015709	Arnt2	protein coding gene	7	Sp'gonia	956	4.907	5.049	4.854	5.237	5.18	5.011	4.949	4.856	3.715	4.221	3.963	3.738	3.914	3.828	3.663	3.709	3.789	3.898	2.945	3.296	3.667	2.993	2.797	2.551	2.307	2.35	2.384	2.585
ENSMUSG00000038112	AW551984	protein coding gene	9	Sp'gonia	957	0.934	1.05	1.183	1.595	1.856	1.696	1.449	2.032	1.151	0.941	0.956	1.07	1.014	1.05	0.546	0.791	1.036	1.696	0.526	1.496	0.485	1.057	0.604	1.029	0.546	0.623	0.263	0.536
ENSMUSG00000034135	Sik3	protein coding gene	9	Sp'gonia	958	5.739	5.659	5.799	5.754	5.665	5.568	5.673	5.592	5.487	5.502	5.62	5.648	5.401	5.552	5.67	5.555	5.529	5.557	5.542	5.404	5.595	5.401	5.368	5.502	5.41	5.48	5.327	5.347
ENSMUSG00000028954	Nub1	protein coding gene	5	Sp'gonia	959	6.186	5.936	6.116	5.827	5.902	5.931	5.843	5.927	5.852	5.857	5.876	5.909	5.866	5.897	5.8	5.868	5.903	5.874	5.828	5.888	5.812	5.662	5.808	5.815	5.897	5.873	5.693	5.811
ENSMUSG00000071793	2610005L07Rik	pseudogene	8	Sp'gonia	960	6.278	6.047	5.912	6.12	5.954	6.117	6.074	5.947	5.334	5.862	5.795	6.036	6.025	5.83	5.782	5.621	5.743	6.031	5.693	5.598	5.688	5.773	5.663	5.808	5.618	5.693	5.326	5.535
ENSMUSG00000004071	Cdip1	protein coding gene	16	Sp'gonia	961	6.219	6.258	6.207	6.517	6.354	6.372	6.487	6.511	6.185	6.107	6.3	6.346	6.099	6.028	6.303	6.084	6.195	6.236	6.041	6.112	6.206	6.078	6.056	6.033	6.128	5.962	5.885	5.981
ENSMUSG00000047407	Tgif1	protein coding gene	17	Sp'gonia	962	6.73	6.55	6.542	6.665	6.489	6.601	6.68	6.542	6.339	6.466	6.443	6.379	6.328	6.412	6.412	6.436	6.485	6.238	6.199	6.255	6.186	6.172	6.153	6.2	6.206	6.201	6.208	6.128
ENSMUSG00000100755	NA	NA	NA	Sp'gonia	963	10.112	9.859	9.932	9.878	9.753	10.003	10.069	10.166	9.676	9.868	9.794	9.635	9.862	9.857	9.728	9.656	9.862	9.717	9.728	9.588	9.644	9.712	9.553	9.438	9.675	9.458	9.722	9.678
NONMMUG004160	NA	NONCODE lncRNA	10	Sp'gonia	964	3.706	3.256	3.339	2.952	3.828	3.82	3.895	3.446	2.996	3.575	2.998	3.454	3.391	3.519	3.146	3.217	3.358	2.604	3.126	3.424	3.632	3.104	3.087	3.176	1.907	2.305	2.95	3.441
ENSMUSG00000049421	Zfp260	protein coding gene	7	Sp'gonia	965	4.219	4.622	4.203	4.524	4.564	4.366	4.766	4.621	4.282	4.144	4.177	4.309	3.948	4.479	4.285	4.005	4.419	4.299	4.233	4.124	3.541	4.001	4.109	3.845	4	3.958	3.852	4.019
NONMMUG002862	NA	NONCODE lncRNA	1	Sp'gonia	966	3.79	3.655	3.548	3.614	3.59	3.805	3.484	3.403	2.866	2.996	3.472	3.234	2.945	3.133	3.32	3.178	3.149	3.106	3.005	2.995	3.041	2.566	2.653	2.646	2.573	2.392	2.757	2.748
ENSMUSG00000038876	Rnf146	protein coding gene	10	Sp'gonia	967	5.976	5.631	5.726	5.779	5.78	5.523	5.802	5.661	5.373	5.444	5.714	5.421	5.471	5.545	5.448	5.404	5.537	5.566	5.543	5.28	5.483	5.369	5.27	5.293	5.399	5.093	5.309	5.562
ENSMUSG00000021703	Serinc5	protein coding gene	13	Sp'gonia	968	6.384	6.548	6.3	6.718	6.69	6.652	6.402	6.393	5.532	5.744	5.764	5.65	5.514	5.664	5.712	5.583	5.576	5.613	4.903	5.071	5.142	4.943	4.832	4.645	4.669	4.469	4.727	4.82
ENSMUSG00000094945	Rhox4a2	protein coding gene	X	Sp'gonia	969	2.195	1.384	0.748	0.433	0	1.58	1.339	1.138	0.816	0	0.956	0	0.465	0.566	0.475	0	1.411	1.151	0	0	1.007	0	0	0	0	0.705	1.007	0
NONMMUG031625	NA	NONCODE lncRNA	4	Sp'gonia	970	1.82	1.761	1.926	1.444	1.669	1.47	1.632	1.628	1.151	0.824	1.362	1.637	1.269	1.183	1.021	1.328	1.35	2.134	1.384	1.245	1.333	1.485	1.22	1.674	0.956	1.131	1.428	0.696
NONMMUG036395	NA	NONCODE lncRNA	6	Sp'gonia	971	1.945	1.967	2.014	1.956	1.926	1.96	1.993	1.888	1.696	1.876	1.82	1.884	1.907	1.791	1.787	1.836	1.926	1.888	1.74	1.683	1.782	1.678	1.678	2.014	1.903	1.888	1.848	1.705
ENSMUSG00000024248	Cox7a2l	protein coding gene	17	Sp'gonia	972	7.871	7.985	7.939	7.826	7.89	7.934	7.971	8.016	7.678	7.65	7.67	7.666	7.765	7.546	7.616	7.643	7.748	7.632	7.633	7.667	7.727	7.54	7.598	7.398	7.589	7.354	7.398	7.682
ENSMUSG00000042807	Hecw2	protein coding gene	1	Sp'gonia	973	2.888	3.159	2.85	2.895	2.844	2.692	2.644	2.818	2.348	2.506	2.233	2.278	1.646	2.307	2.167	2.376	2	2.167	1.722	1.731	2.007	2.167	1.868	1.709	1.748	1.705	2.134	1.157
ENSMUSG00000024101	Wash	protein coding gene	17	Sp'gonia	974	5.252	5.349	5.157	5.332	5.43	5.213	5.159	5.207	5.225	4.995	5.01	5.187	4.994	5.295	5.095	5.137	5.23	5.24	5.131	5.138	5.211	5.23	5.001	5.058	5.11	4.879	5.042	5.038
ENSMUSG00000026718	Stam	protein coding gene	2	Sp'gonia	975	4.607	4.452	4.7	4.919	4.535	4.662	4.51	4.542	4.19	4.369	4.674	4.209	4.145	4.326	4.444	4.282	4.323	4.471	4.288	4.497	4.39	4.376	4.022	3.883	4.013	4.054	4.119	4.18
ENSMUSG00000062006	Rpl34	protein coding gene	3	Sp'gonia	976	10.037	9.996	10.019	9.965	10.044	9.987	10	10.125	9.911	9.698	9.773	9.744	9.775	9.778	9.724	9.669	9.778	9.814	9.79	9.69	9.705	9.655	9.641	9.394	9.582	9.423	9.488	9.624
ENSMUSG00000033149	Phldb2	protein coding gene	16	Sp'gonia	977	4.791	4.816	4.894	5.413	5.206	5.035	4.754	4.901	3.52	3.602	3.651	3.769	3.686	3.414	3.718	3.887	3.792	4.007	3.074	2.98	3.181	3.209	3.152	2.302	2.254	2.387	2.822	3.16
ENSMUSG00000028370	Pappa	protein coding gene	4	Sp'gonia	978	3.703	3.564	3.442	3.997	3.536	3.76	3.963	3.717	2.541	3.329	2.583	2.546	2.987	2.59	2.899	2.689	2.838	2.676	1.876	1.864	2.322	2.108	2.108	1.57	1.852	1.526	2.233	1.465
ENSMUSG00000040612	Ildr2	protein coding gene	1	Sp'gonia	979	5.58	5.517	5.404	5.851	5.597	5.631	5.299	5.542	4.411	4.761	4.536	4.513	4.332	4.205	4.45	4.519	4.009	4.418	3.752	4.017	4.487	3.617	3.064	2.838	2.893	2.614	2.736	3.134
ENSMUSG00000061436	Hipk2	protein coding gene	6	Sp'gonia	980	3.961	3.987	3.929	4.337	4.123	4.388	4.048	3.966	3.216	3.531	3.654	3.616	3.598	3.414	3.557	3.666	3.415	3.687	3.414	3.233	3.661	3.168	3.151	2.846	2.553	2.989	2.984	3.346
ENSMUSG00000022992	Kansl2	protein coding gene	15	Sp'gonia	981	7.086	6.929	7.014	7.069	7.096	7.045	7.02	6.928	6.658	6.825	6.728	6.718	6.699	6.712	6.691	6.643	6.836	6.8	6.615	6.747	6.76	6.538	6.492	6.305	6.422	6.442	6.372	6.573
ENSMUSG00000051034	Zfp11	protein coding gene	5	Sp'gonia	982	2.192	1.722	1.941	2.077	2.242	2.007	2.227	2.077	2.195	1.93	2.004	1.599	1.609	1.872	1.84	2.029	1.989	2.29	1.86	1.551	1.406	1.727	1.844	1.655	1.982	1.937	1.922	1.521
ENSMUSG00000024544	Ldlrad4	protein coding gene	18	Sp'gonia	983	2.816	2.795	2.662	2.984	3.025	3.046	2.84	3.111	2.121	2.425	2.014	2.406	2.541	2.511	2.727	2.488	2.433	2.625	2.251	2.025	1.891	1.952	1.872	1.832	1.899	1.722	1.787	2.124
ENSMUSG00000035840	Lysmd3	protein coding gene	13	Sp'gonia	984	4.781	4.659	4.54	4.624	4.417	4.583	4.455	4.625	4.234	4.36	4.44	4.424	3.981	4.152	4.232	4.237	4.105	4.146	3.914	4.183	4.242	4.05	3.726	3.676	3.744	3.806	3.589	3.911
ENSMUSG00000041193	Pla2g5	protein coding gene	4	Sp'gonia	985	5.666	5.614	5.512	5.624	5.641	5.512	5.61	5.301	5.068	5.36	5.12	4.656	5.192	5.174	4.933	5.097	4.796	4.852	4.617	5.073	5.41	4.496	4.525	4.434	4.473	4.367	4.195	4.097
ENSMUSG00000019338	Zfp687	protein coding gene	3	Sp'gonia	986	6.554	6.346	6.476	6.498	6.495	6.545	6.436	6.241	6.177	6.362	6.288	6.202	6.363	6.267	6.186	6.013	6.201	6.363	6.082	5.985	6.338	5.817	6.041	5.95	5.9	5.905	5.88	5.855
ENSMUSG00000083004	Gm13413	pseudogene	2	Sp'gonia	987	1.618	1.263	0.485	1.88	2.205	1.465	1.245	2.245	0.934	0.566	0.978	1.774	1.459	0.614	1.189	1.195	0	0.585	0.566	2.025	0.516	1.836	1.401	1.281	0.66	1.305	0.604	1.454
NONMMUG008428	NA	NONCODE lncRNA	12	Sp'gonia	988	4.082	3.943	4.026	3.83	3.491	4.159	3.92	3.541	3.379	3.534	3.401	4.046	3.642	3.471	3.358	3.644	3.484	3.694	3.483	3.655	3.184	3.369	3.422	3.274	3.209	3.31	3.623	3.004
ENSMUSG00000070923	Klhl9	protein coding gene	4	Sp'gonia	989	5.201	5.095	5.193	5.179	5.199	5.208	5.134	5.108	4.944	5.121	5.154	5.058	4.905	4.861	5.018	5.111	5.148	4.927	4.977	5.013	5.041	4.914	5.013	5.053	5.005	5.186	5.017	4.851
ENSMUSG00000080316	Spaca6	protein coding gene	17	Sp'gonia	990	2.409	2.705	2.05	2.208	2.183	2.029	2.503	2.457	1.214	1.316	1.803	1.491	2.081	1.761	1.491	1.799	1.566	2.563	1.275	0.595	1.183	2.014	1.233	1.59	2.227	1.176	1.245	1.536
ENSMUSG00000078877	Gm14295	protein coding gene	2	Sp'gonia	991	3.411	3.338	3.293	3.457	3.149	3.597	3.51	3.589	2.74	3.32	3.067	3.214	2.969	2.797	3.069	3.335	3.414	2.963	3.234	3.385	2.778	2.989	3.119	2.7	2.852	2.787	2.893	2.776
ENSMUSG00000030880	Polr3e	protein coding gene	7	Sp'gonia	992	5.327	5.283	5.397	5.29	5.381	5.338	5.329	5.238	5.284	5.191	5.265	5.115	5.38	5.369	5.184	5.292	5.3	5.246	5.093	5.134	5.209	5.144	5.14	5.325	5.237	5.294	5.042	5.139
ENSMUSG00000028842	Ago3	protein coding gene	4	Sp'gonia	993	3.642	3.698	4.481	4.141	4.07	3.999	3.904	3.743	3.05	3.38	3.733	3.666	3.609	3.642	3.911	3.219	3.466	3.834	3.452	2.573	3.85	3.023	3.302	3.236	3.562	3.089	2.949	3.065
NONMMUG038069	NA	NONCODE lncRNA	7	Sp'gonia	994	4.505	4.431	4.382	4.81	4.647	4.65	4.39	4.491	4.302	3.875	3.924	4.698	4.147	4.212	4.033	4.209	4.194	4.216	3.685	3.885	4.243	3.95	3.626	3.677	3.743	3.616	3.757	3.866
NONMMUG036745	NA	NONCODE lncRNA	6	Sp'gonia	995	4.305	4.659	4.241	4.607	4.679	4.2	4.191	4.547	3.636	3.767	4.424	4.313	3.885	4.365	3.769	4.073	4.176	3.703	2.789	3.899	3.995	4.101	3.424	3.981	3.638	3.54	2.84	3.555
ENSMUSG00000026005	Rpe	protein coding gene	1	Sp'gonia	996	4.664	4.35	4.364	4.296	4.411	4.435	4.446	4.524	4.507	4.347	4.507	4.48	4.209	4.451	4.466	4.392	4.463	4.452	4.452	4.402	4.272	4.541	4.387	4.409	4.207	4.195	4.353	4.433
NONMMUG033455	NA	NONCODE lncRNA	5	Sp'gonia	997	2.521	2.599	2.348	2.465	1.604	1.922	3.032	1.384	2.425	2.556	2.192	1.163	2.094	2.381	2.664	0.287	2.653	0	2.029	2.935	1.007	2.746	0.632	0	1.131	0.411	2.501	1.118
NONMMUG036670	NA	NONCODE lncRNA	6	Sp'gonia	998	7.019	6.973	6.668	6.649	6.933	7.033	6.956	6.704	6.959	6.542	6.652	6.922	6.77	6.279	6.144	6.38	6.652	5.994	6.363	6.423	6.957	6.474	6.304	6.031	5.879	5.7	6.923	6.372
ENSMUSG00000057738	Sptan1	protein coding gene	2	Sp'gonia	999	8.529	8.425	8.434	8.595	8.269	8.317	8.251	8.008	7.761	7.885	8.01	7.961	7.946	7.98	7.856	7.948	7.914	8.088	7.676	7.742	7.772	7.647	7.608	7.746	7.594	7.519	7.572	7.409
NONMMUG003654	NA	NONCODE lncRNA	10	Sp'gonia	1000	1.293	2.284	1.345	1.57	1.915	1.35	1.96	2.121	0.379	1.029	1.623	2.032	1.718	1.59	1.316	1.305	0.941	1.47	0.66	0.687	1.322	0.872	0.918	0.926	1.395	0	1.501	0
ENSMUSG00000038290	Smg6	protein coding gene	11	Sp'gonia	1001	5.999	6.074	5.998	6.054	5.975	5.91	5.915	5.885	5.713	5.926	5.939	5.918	5.82	5.827	5.818	5.721	5.681	5.78	5.829	5.806	5.905	5.695	5.69	5.966	5.903	5.86	5.612	5.777
NONMMUG034835	NA	NONCODE lncRNA	6	Sp'gonia	1002	2.963	2.566	2.886	2.687	2.101	3.394	2.18	2.032	3.2	2.949	2.807	2.926	0	0.401	0	1.872	0	2.639	2.29	2.548	0	2.057	1.214	0	0.39	0	1.949	1.989
ENSMUSG00000026596	Abl2	protein coding gene	1	Sp'gonia	1003	5.197	4.896	5.13	5.091	5.109	4.932	4.943	4.826	4.484	4.71	4.809	4.792	4.552	4.679	4.529	4.915	4.777	4.772	4.55	4.285	4.755	4.439	4.406	4.815	4.396	4.31	4.033	4.36
ENSMUSG00000024421	Lama3	protein coding gene	18	Sp'gonia	1004	2.692	2.937	2.648	3.037	2.72	2.832	2.761	2.822	2.242	2.529	2.342	2.257	2.35	2.339	2.248	2.251	1.926	2.233	1.803	1.705	2.144	1.761	1.485	1.496	1.511	1.48	1.58	1.575
NONMMUG011501	NA	NONCODE lncRNA	13	Sp'gonia	1005	3.144	3.599	1.17	2.239	2.614	3.42	3.181	2.937	1.604	2.744	3.062	3.091	1.609	2.173	2.989	2.889	2.74	2.521	2.842	2.05	2.428	2.081	2.43	2.118	0.189	2.998	1.899	2.511
ENSMUSG00000057113	Npm1	protein coding gene	11	Sp'gonia	1006	10.04	9.79	9.839	9.775	9.914	9.878	9.886	9.925	9.706	9.803	9.734	9.703	9.723	9.708	9.616	9.702	9.799	9.736	9.816	9.734	9.621	9.642	9.644	9.438	9.583	9.502	9.578	9.638
ENSMUSG00000056268	Dennd1b	protein coding gene	1	Sp'gonia	1007	3.23	3.093	3.372	3.367	3.176	3.426	3.474	2.993	2.57	2.878	2.963	2.901	2.738	2.832	2.655	3.268	2.738	2.755	2.632	2.606	2.546	2.578	2.313	2.513	2.876	2.254	2.242	2.932
ENSMUSG00000049878	Rlf	protein coding gene	4	Sp'gonia	1008	5.927	5.683	5.863	5.761	5.534	5.619	5.448	5.411	4.904	5.253	5.422	5.188	5.051	5.163	5.074	5.167	5.205	5.216	5.009	4.969	5.009	4.798	4.871	4.859	4.738	4.678	4.65	4.681
ENSMUSG00000024924	Vldlr	protein coding gene	19	Sp'gonia	1009	2.036	2.084	2.18	2.007	1.848	1.744	1.934	1.982	1.239	1.395	1.506	1.646	1.131	1.727	1.245	0.526	2.098	1.287	0.496	1.305	1.176	1.566	0.687	0.722	0.379	1.328	0.714	1.362
ENSMUSG00000063077	Kif1b	protein coding gene	4	Sp'gonia	1010	5.377	5.187	5.38	5.682	5.448	5.581	5.457	5.239	4.861	5.194	5.244	5.146	5.135	4.99	5.183	5.217	5.36	5.242	4.985	4.978	5.116	4.88	4.778	4.865	4.968	4.593	4.854	4.851
ENSMUSG00000047085	Lrrc4b	protein coding gene	7	Sp'gonia	1011	2.189	2.475	2.183	2.66	2.506	2.96	2.275	2.091	1.511	1.791	1.475	1.07	0.963	1.356	1.406	1.637	1.945	1.22	0.766	0.84	1.043	1.333	0.651	0.251	0.556	0.485	0.614	0.516
ENSMUSG00000031561	Tenm3	protein coding gene	8	Sp'gonia	1012	4.955	4.906	4.774	5.46	5.097	4.914	5.195	5.075	4.161	4.403	4.425	4.485	4.211	4.5	4.248	4.394	4.075	4.448	3.578	3.561	3.951	3.799	3.51	3.505	3.376	2.975	3.47	3.17
NONMMUG035888	NA	NONCODE lncRNA	6	Sp'gonia	1013	2.805	2.496	2.47	2.975	2.662	2.791	2.491	2.698	2.551	2.651	2.618	2.381	2.716	2.141	2.611	2.621	2.353	2.05	2.333	2.31	2.198	2.299	2.22	2.345	2.014	2.325	2.359	2.248
NONMMUG014202	NA	NONCODE lncRNA	15	Sp'gonia	1014	1.915	1.937	1.678	1.844	1.541	2.157	1.077	1.433	1.07	1.727	1.124	0.791	1.043	0.714	1.021	1.74	0.66	0.934	1.111	0.696	1.208	0.696	0	0.367	1.043	0.918	0	1.036
ENSMUSG00000097760	6030442K20Rik	lincRNA gene	1	Sp'gonia	1015	1.551	1.787	1.438	2.242	2.263	1.963	1.888	2.356	1.406	2.053	2.007	1.39	1.438	1.96	1.761	1.536	2.032	1.774	1.333	1.444	1.561	1.595	1.803	1.485	1.057	1.646	1.618	1.043
NONMMUG029518	NA	NONCODE lncRNA	4	Sp'gonia	1016	2.183	1.986	1.766	1.556	1.604	1.356	2.064	1.844	1.098	1.753	1.029	0.872	1.245	0.774	0.816	1.036	1.57	1.417	0	0.379	0.422	1.269	0.816	0.566	1.176	0.275	1.07	0.748
ENSMUSG00000098688	Gm27820	unclassified non-coding RNA gene	8	Sp'gonia	1017	1.521	0	0	0	0	2.353	0	0	0	0	0	0	0	0	0	0	0	0	0	0	0	1.753	0	0	0	0	1.731	0
ENSMUSG00000024079	Eif2ak2	protein coding gene	17	Sp'gonia	1018	3.926	4.217	4.101	4.679	4.472	4.429	4.362	4.575	3.886	4.119	3.984	4.226	3.965	3.968	4.001	4.343	3.855	3.925	3.637	3.556	4.035	3.907	3.239	3.684	3.39	3.405	3.44	3.263
NONMMUG043113	NA	NONCODE lncRNA	9	Sp'gonia	1019	3.379	2.941	2.707	3.165	2.949	3.271	2.971	2.211	1.66	1.58	2.336	2.676	2.714	2.59	2.774	2.114	2.687	2.744	1.281	2.121	2.124	2.316	1.884	1.941	1.918	1.609	1.922	1.029
ENSMUSG00000032410	Xrn1	protein coding gene	9	Sp'gonia	1020	4.341	4.206	4.297	4.431	4.181	4.491	4.402	4.214	3.551	4.006	3.827	3.792	3.912	3.81	3.814	4.002	4.121	3.987	3.68	3.73	3.555	3.654	3.411	3.413	3.374	3.396	3.057	3.567
ENSMUSG00000021962	Dcp1a	protein coding gene	14	Sp'gonia	1021	4.905	4.781	4.755	4.925	4.826	4.861	4.757	4.613	4.172	4.544	4.494	4.59	4.574	4.666	4.655	4.485	4.639	4.639	4.378	4.339	4.495	4.36	4.287	4.431	4.172	4.267	4.288	4.275
ENSMUSG00000089716	Gm6264	pseudogene	1	Sp'gonia	1022	2.403	2.114	2.293	2.025	2.06	2.356	2.154	2.205	2.17	1.899	2.144	1.848	2.029	2.154	2.22	1.774	2.239	2.278	1.599	2.004	2.157	1.428	1.449	1.989	1.322	1.66	1.628	1.664
ENSMUSG00000021175	Cdca7l	protein coding gene	12	Sp'gonia	1023	5.507	5.548	5.586	5.563	5.489	5.213	5.471	5.342	5.047	5.211	5.111	4.751	5.215	4.975	4.882	5.086	5.094	5.35	4.817	4.957	4.827	4.989	4.775	4.68	4.839	4.705	4.72	4.779
ENSMUSG00000018501	Ncor1	protein coding gene	11	Sp'gonia	1024	6.92	6.814	6.824	6.958	6.668	6.827	6.724	6.798	6.404	6.807	6.558	6.584	6.551	6.687	6.606	6.636	6.549	6.618	6.456	6.375	6.601	6.546	6.377	6.588	6.487	6.398	6.181	6.456
ENSMUSG00000050565	Tor1aip2	protein coding gene	1	Sp'gonia	1025	6.778	6.674	6.583	6.921	6.807	6.849	6.927	6.776	6.426	6.597	6.786	6.62	6.468	6.476	6.689	6.578	6.622	6.474	6.392	6.446	6.459	6.479	6.309	6.093	6.074	6.214	6.245	6.237
ENSMUSG00000026469	Xpr1	protein coding gene	1	Sp'gonia	1026	5.235	5.064	5.272	5.32	5.223	5.261	5.039	5.059	4.641	5.064	5.011	4.962	4.873	4.772	4.874	5.03	4.936	4.889	4.836	4.64	4.963	4.679	4.741	5.17	5.101	4.901	4.769	4.862
ENSMUSG00000095253	Zfp799	protein coding gene	17	Sp'gonia	1027	2.275	2.06	2.575	2.157	2.004	2.395	2.449	2.236	1.888	1.618	2.134	1.872	2.104	1.669	2.104	2.014	1.895	2.094	1.367	1.637	1.526	1.575	1.475	1.485	1.31	1.39	1.157	1.208
ENSMUSG00000037754	Ppp1r16b	protein coding gene	2	Sp'gonia	1028	5.099	5.236	5.182	5.604	5.47	5.392	5.118	5.057	4.119	4.562	4.431	4.299	4.034	4.44	4.24	4.403	4.051	4.132	3.58	3.781	4.039	3.743	3.505	3.116	3.256	2.854	3.192	3.186
ENSMUSG00000037608	Bclaf1	protein coding gene	10	Sp'gonia	1029	6.983	6.828	6.856	6.881	6.897	6.887	6.942	6.91	6.433	6.655	6.729	6.535	6.528	6.584	6.573	6.604	6.706	6.738	6.53	6.432	6.459	6.381	6.454	6.177	6.29	6.21	6.325	6.403
NONMMUG024045	NA	NONCODE lncRNA	2	Sp'gonia	1030	2.498	2.331	2.43	2.573	2.628	2.725	2.511	2.978	1.963	2.353	2.039	1.642	2.501	1.744	2.183	2.319	2.488	2.417	2.025	2.091	2.202	2.35	2.183	2.356	2.35	2.205	2.37	2.233
ENSMUSG00000017221	Psmd3	protein coding gene	11	Sp'gonia	1031	7.236	7.327	7.417	7.234	7.268	7.162	7.196	7.172	7.238	7.131	7.106	7.154	7.164	7.191	7.113	7.054	7.166	7.177	7.047	7.097	7.103	7.108	6.972	7.005	6.99	7.038	6.992	7.065
ENSMUSG00000028995	Fam126a	protein coding gene	5	Sp'gonia	1032	6.296	6.256	6.236	6.5	6.294	6.369	6.116	6.179	5.552	5.83	5.753	5.932	5.593	5.619	5.644	5.784	5.741	5.646	5.608	5.423	5.761	5.391	5.511	6.21	6.047	5.963	5.499	5.638
ENSMUSG00000008575	Nfib	protein coding gene	4	Sp'gonia	1033	4.49	4.348	4.301	4.568	4.312	4.398	4.472	4.247	3.356	3.886	3.805	4.044	3.567	3.53	3.615	3.702	3.524	3.629	2.826	3.195	3.383	3.282	2.671	2.583	2.536	2.48	2.597	2.655
ENSMUSG00000029189	Sel1l3	protein coding gene	5	Sp'gonia	1034	6.091	6.554	5.949	6.857	6.641	6.762	6.416	6.407	4.869	5.079	4.728	4.758	4.594	4.48	4.46	4.71	4.155	4.506	2.625	2.995	3.515	2.558	2.488	1.787	1.888	1.595	1.88	2.134
NONMMUG042951	NA	NONCODE lncRNA	9	Sp'gonia	1035	3.004	2.714	2.566	2.014	2.157	2.167	1.945	2.087	1.753	1.47	1.609	2.046	1.454	1.687	1.373	1.832	1.86	2.128	1.541	1.401	1.795	1.774	0.941	0.556	0.903	1.561	1.422	1.367
ENSMUSG00000098789	Jmjd7	protein coding gene	2	Sp'gonia	1036	5.082	4.918	4.802	5.019	5.08	4.87	4.871	4.86	4.6	4.659	4.279	4.354	4.256	4.603	4.376	4.493	5.002	4.989	4.334	4.552	4.722	4.144	3.774	4.027	4.341	3.999	4.029	4.521
ENSMUSG00000044461	Shisa2	protein coding gene	14	Sp'gonia	1037	4.577	4.501	4.57	4.469	4.29	4.302	4.233	4.177	3.61	3.513	3.475	3.426	3.155	3.373	2.986	3.076	3.051	3.154	2.585	2.696	2.685	2.342	2.064	1.47	1.705	1.623	1.251	2.124
ENSMUSG00000074521	Gm14327	protein coding gene	2	Sp'gonia	1038	2.646	2.077	2.16	2.014	2.011	2.526	2.176	1.852	1.687	2.025	2.556	1.86	2.138	1.299	2.524	1.417	1.623	1.428	1.506	1.163	1.47	1.287	1.195	1.454	0.807	1.465	1.585	1.05
ENSMUSG00000009575	Cbx5	protein coding gene	15	Sp'gonia	1039	5.278	5.213	5.003	5.281	5.267	5.466	5.503	5.365	4.759	5.282	5.274	5.306	5.08	5.25	5.173	5.059	5.274	5.196	4.993	4.904	4.916	5.285	5.057	5.358	5.218	5.332	4.914	5.166
ENSMUSG00000022790	Igsf11	protein coding gene	16	Sp'gonia	1040	4.997	5.075	5.08	5.137	5.187	5.054	5.157	5.204	4.736	5.216	4.831	4.748	4.936	4.803	4.767	4.731	4.953	4.883	4.391	4.462	4.822	4.74	4.411	4.475	4.714	4.498	4.418	4.294
ENSMUSG00000037921	Ddx60	protein coding gene	8	Sp'gonia	1041	1.379	1.687	1.104	1.82	1.705	2.134	1.575	1.975	1.305	1.678	1.433	1.281	1.637	1.628	1.485	1.609	1.678	1.651	1.245	1.293	1.632	1.214	1.541	1.459	1.664	1.208	1.195	1.373
ENSMUSG00000027425	Csrp2bp	protein coding gene	2	Sp'gonia	1042	5.336	5.217	5.409	5.145	5.351	5.234	4.948	5.124	4.614	4.807	4.903	4.825	4.885	4.907	4.73	4.829	4.801	5.146	4.587	4.9	4.643	4.469	4.445	4.336	4.349	4.402	4.447	4.449
NONMMUG030479	NA	NONCODE lncRNA	4	Sp'gonia	1043	1.561	1.316	3.827	2.604	2.766	1.736	2.671	0	0	3.951	2.685	0	3.391	1.417	0.227	0.766	1.884	0	2.811	0.275	0.433	3.801	0.422	0.832	0.782	2.186	3.307	0
ENSMUSG00000010760	Phlda2	protein coding gene	7	Sp'gonia	1044	2.284	2.516	2.43	2.114	2.87	2.446	2.496	2.606	2.18	1.511	1.328	1.526	2.06	1.604	1.411	1.585	1.996	2.046	1.516	1.131	2.233	1.585	1.183	0.799	1.496	0.816	1.778	2.057
ENSMUSG00000054648	Zfp869	protein coding gene	8	Sp'gonia	1045	4.697	4.537	4.614	4.425	4.44	4.613	4.539	4.282	3.846	4.223	3.993	4.228	3.893	4.1	4.401	3.835	4.168	4.291	4.039	4.128	4.151	3.555	4.201	3.503	3.654	3.664	3.643	3.57
ENSMUSG00000044768	D1Ertd622e	protein coding gene	1	Sp'gonia	1046	5.039	4.988	4.87	4.767	4.434	4.631	4.572	4.197	3.799	3.838	4.102	3.928	4.074	4.078	3.869	4.019	3.75	3.782	3.237	3.432	3.803	3.48	3.162	3.272	3.225	2.971	2.884	2.789
ENSMUSG00000024059	Clip4	protein coding gene	17	Sp'gonia	1047	4.336	4.502	4.185	4.619	4.542	4.555	4.295	4.289	3.856	3.939	3.961	4.103	4.07	3.969	3.906	3.855	3.963	3.957	3.391	3.537	3.793	3.614	3.494	3.328	3.197	3.306	2.995	3.082
NONMMUG008430	NA	NONCODE lncRNA	12	Sp'gonia	1048	4.104	3.769	3.908	4.035	4.444	4.092	3.741	4.124	3.696	3.967	3.674	4.11	3.704	3.878	3.333	3.758	3.685	3.743	3.79	3.908	3.725	3.508	3.59	3.07	3.986	3.009	3.696	3.856
NONMMUG033320	NA	NONCODE lncRNA	5	Sp'gonia	1049	1.731	1.807	1.575	2.074	1.941	1.978	2.081	1.718	1.176	1.339	1.86	2.121	1.411	1.585	1.782	1.787	1.395	2.141	1.263	1.485	1.17	1.305	1.428	1.604	0.799	1.263	1.322	1.35
ENSMUSG00000016664	Pacsin2	protein coding gene	15	Sp'gonia	1050	6.282	6.209	6.289	6.351	6.175	6.307	6.204	6.197	5.866	6.009	5.887	6.031	5.875	5.893	5.836	5.952	5.861	5.975	5.732	5.735	5.901	5.595	5.647	5.431	5.347	5.524	5.526	5.566
NONMMUG015776	NA	NONCODE lncRNA	16	Sp'gonia	1051	0.669	1.05	0	0.978	0	2.789	1.989	2.541	1.876	0	0.151	0.31	1.82	0.475	1.595	2.101	1.475	0	0	1.585	1.144	0.824	0	0.251	0.401	0	0	1.454
ENSMUSG00000031647	Mfap3l	protein coding gene	8	Sp'gonia	1052	4.369	4.519	4.56	4.847	4.418	4.541	4.193	4.267	3.621	3.827	3.776	3.893	3.572	3.625	3.656	3.655	3.601	3.461	3.089	2.963	3.621	3.453	2.834	2.68	2.707	2.459	2.373	2.446
ENSMUSG00000073243	Gm9	protein coding gene	X	Sp'gonia	1053	2.524	2.004	1.848	2.384	2.379	2.053	2.485	2.007	1.848	2.441	1.623	1.449	1.971	1.526	1.333	1.915	1.444	2.31	0.422	2.22	1.664	1.07	1.975	1.245	1.628	1.93	1.084	1.623
NONMMUG040835	NA	NONCODE lncRNA	8	Sp'gonia	1054	2.454	2.331	2.637	1.884	1.971	1.945	1.989	1.884	1.202	1.766	1.922	1.852	1.811	1.709	2.403	0.949	1.449	1.96	1.251	1.978	1.803	1.84	1.305	0.757	1.422	1.269	0.807	1.417
ENSMUSG00000056952	Tatdn2	protein coding gene	6	Sp'gonia	1055	6.601	6.52	6.475	6.588	6.473	6.535	6.42	6.311	6.164	6.309	6.276	6.324	6.132	6.137	6.161	6.207	6.481	6.339	6.122	6.125	6.3	6.021	5.973	5.816	6.047	5.919	6.068	6.046
NONMMUG019661	NA	NONCODE lncRNA	18	Sp'gonia	1056	2.104	2.444	2.694	2.768	2.632	2.516	1.918	2.519	1.551	1.937	1.727	1.88	1.926	1.757	1.956	1.496	1.449	1.918	1.269	1.036	1.536	0.872	0.766	0.575	0.322	0.872	0.731	0.163
ENSMUSG00000029729	Zkscan1	protein coding gene	5	Sp'gonia	1057	4.114	3.884	4.013	4.045	3.947	4.01	3.977	3.799	3.411	3.589	3.626	3.664	3.677	3.484	3.72	3.617	3.622	3.756	3.307	3.228	3.475	3.5	3.32	3.271	3.058	3.123	2.982	3.282
ENSMUSG00000037112	Sik2	protein coding gene	9	Sp'gonia	1058	4.887	4.227	4.791	4.792	4.659	4.71	4.596	4.511	4.191	4.628	4.636	4.458	4.432	4.303	4.581	4.348	4.596	4.803	4.479	4.092	4.42	4.005	4.221	4.406	4.176	4.228	4.221	4.5
NONMMUG045184	NA	NONCODE lncRNA	X	Sp'gonia	1059	2.087	2.05	2.376	2.101	1.761	2.032	2.214	2.111	1.884	1.824	1.57	1.411	1.465	1.705	1.952	1.803	1.373	1.714	1.491	1.646	1.664	1.526	1.111	0.88	1.202	1.257	0.934	1.269
ENSMUSG00000044807	Zfp354c	protein coding gene	11	Sp'gonia	1060	3.181	3.398	3.202	3.23	3.352	3.621	3.561	3.134	2.943	2.822	3.186	3.18	3.259	3.268	2.996	3.133	3.385	3.209	2.561	2.763	3.044	3.039	2.98	3.06	2.78	3.069	2.828	3.252
ENSMUSG00000050229	Pigm	protein coding gene	1	Sp'gonia	1061	3.57	3.623	3.527	3.552	3.482	3.485	3.501	3.592	2.996	3.233	3.405	3.297	3.363	3.24	3.262	3.24	3.233	3.622	3.055	3.228	3.077	3.209	2.996	3.036	2.954	2.971	2.952	3.013
ENSMUSG00000085438	1700020I14Rik	lincRNA gene	2	Sp'gonia	1062	6.258	6.016	6.035	6.375	6.098	6.323	5.948	6.106	5.365	5.628	5.904	5.865	5.571	5.745	5.682	5.902	5.66	5.764	5.519	5.369	5.611	5.404	5.308	5.198	5.228	5.133	5.241	5.368
ENSMUSG00000022255	Mtdh	protein coding gene	15	Sp'gonia	1063	6.599	6.628	6.474	6.427	6.4	6.737	6.624	6.49	6.135	6.42	6.476	6.518	6.593	6.52	6.588	6.336	6.543	6.664	6.396	6.441	6.125	6.474	6.082	6.316	6.45	6.232	6.208	6.249
ENSMUSG00000071477	Zfp777	protein coding gene	6	Sp'gonia	1064	5.646	5.554	5.573	5.703	5.582	5.451	5.298	5.386	5.167	4.881	5.139	5.107	4.959	5.133	5.293	4.901	5.179	5.22	4.877	4.732	5.008	4.932	4.68	4.191	4.515	4.851	4.642	4.788
ENSMUSG00000037239	Spred3	protein coding gene	7	Sp'gonia	1065	1.844	1.84	1.722	2.104	1.778	1.454	1.787	1.856	1.58	1.35	1.696	1.7	1.411	1.163	1.899	1.561	1.599	2.007	1.281	1.642	1.536	1.899	1.077	1.811	1.454	1.787	1.88	1.384
ENSMUSG00000057933	Gsta2	protein coding gene	9	Sp'gonia	1066	6.716	6.337	6.502	6.447	6.634	6.711	6.571	6.88	6.802	6.695	6.7	6.435	6.455	6.609	6.631	6.522	6.111	6.197	6.627	6.572	6.489	6.789	6.495	6.248	6.302	6.093	6.639	6.754
ENSMUSG00000072762	4930522L14Rik	protein coding gene	5	Sp'gonia	1067	3.313	2.893	3.082	2.766	2.971	3.422	3.349	3.53	2.897	2.503	2.395	3.144	2.211	3.157	3.214	3.027	2.674	2.676	2.635	1.88	2.599	2.519	2.82	2.07	2.958	2.506	2.217	2.014
NONMMUG009321	NA	NONCODE lncRNA	12	Sp'gonia	1068	1.911	2.004	2.039	1.417	1.316	1.58	1.623	1.395	1.131	1.459	1.433	1.58	1.014	1.305	1.131	1.281	1.176	1.963	0.88	1.275	1.287	1.48	1	1.17	1.084	1.021	0.791	0.934
NONMMUG030722	NA	NONCODE lncRNA	4	Sp'gonia	1069	5.004	4.76	4.647	4.904	5.015	5.054	5.124	4.94	4.694	4.597	4.695	4.622	4.781	4.917	4.909	4.563	4.713	4.942	4.67	4.883	4.83	4.673	4.59	4.355	4.52	4.54	4.64	4.578
ENSMUSG00000017418	Arl5b	protein coding gene	2	Sp'gonia	1070	4.394	4.259	4.256	4.233	4.396	4.214	3.939	4.004	3.248	3.658	3.991	3.709	3.619	3.77	3.714	3.925	3.374	4.155	3.108	3.176	3.474	3.706	3.209	3.3	3.778	2.905	3.531	3.098
ENSMUSG00000044252	Osbpl1a	protein coding gene	18	Sp'gonia	1071	6.205	6.085	6.051	6.161	6.222	6.365	6.183	6.338	6.062	6.069	6.032	5.924	6.104	6.112	6.02	6.215	5.873	5.962	5.791	5.614	5.988	5.756	5.716	5.914	6.042	5.785	5.573	5.695
ENSMUSG00000077450	Rab11b	protein coding gene	17	Sp'gonia	1072	7.647	7.78	7.745	7.682	7.623	7.6	7.597	7.564	7.562	7.472	7.555	7.492	7.474	7.474	7.531	7.465	7.581	7.454	7.561	7.548	7.627	7.385	7.411	7.49	7.508	7.645	7.699	7.631
NONMMUG004023	NA	NONCODE lncRNA	10	Sp'gonia	1073	2.322	2.22	2.108	2.653	2.029	2.766	2.836	2.989	2.17	2.16	2.465	2.325	2.108	2.39	2.302	2.183	2.091	1.899	1.774	2.529	2.513	2.302	2.087	1.401	1.791	2.284	1.993	2.039
ENSMUSG00000005610	Eif4g2	protein coding gene	7	Sp'gonia	1074	9.501	9.416	9.435	9.507	9.406	9.478	9.421	9.483	9.183	9.43	9.375	9.305	9.322	9.323	9.353	9.345	9.306	9.256	9.279	9.173	9.257	9.184	9.208	9.149	9.187	9.149	9.194	9.221
ENSMUSG00000039221	Rpl22l1	protein coding gene	3	Sp'gonia	1075	7.218	7.268	7.304	7.228	6.991	7.148	7.172	7.327	7.454	7.024	6.864	7.182	6.709	6.867	6.984	6.899	6.877	6.706	7.119	6.773	6.817	6.786	6.867	7.242	6.961	6.985	7.028	7.109
ENSMUSG00000034312	Iqsec1	protein coding gene	6	Sp'gonia	1076	5.402	5.16	5.391	5.334	5.34	5.302	5.144	5.189	4.794	5.077	4.967	5.335	4.742	5.038	4.969	4.907	5.35	5.058	4.871	4.842	4.81	4.823	4.619	4.621	4.348	4.812	4.666	4.783
ENSMUSG00000028773	Fabp3	protein coding gene	4	Sp'gonia	1077	6.601	6.418	6.561	6.308	6.489	6.521	6.514	6.556	6.094	5.991	5.488	5.821	6.251	5.073	6.14	5.336	5.368	5.668	5.401	5.649	5.867	6.105	5.565	4.9	4.667	4.407	5.645	6.062
ENSMUSG00000052512	Nav2	protein coding gene	7	Sp'gonia	1078	4.566	4.537	4.469	4.879	4.697	4.502	4.599	4.432	4.125	4.301	4.394	4.325	3.998	4.083	4.35	4.266	3.944	4.014	3.658	3.755	4.14	3.932	3.402	3.616	3.461	3.262	3.203	3.16
ENSMUSG00000034158	Lrrc58	protein coding gene	16	Sp'gonia	1079	5.533	5.34	5.381	5.608	5.317	5.41	5.397	5.341	4.74	5.242	5.093	5.37	5.201	4.968	5.133	5.078	5.023	4.918	4.681	4.505	4.896	4.824	4.731	4.789	4.537	4.571	4.567	4.318
ENSMUSG00000034663	Bmp2k	protein coding gene	5	Sp'gonia	1080	6.347	6.279	6.223	6.563	6.321	6.362	6.048	5.985	5.492	5.824	5.856	5.773	5.525	5.658	5.668	5.822	5.624	5.48	5.402	5.441	5.569	5.289	5.206	4.929	5.021	5.016	5.127	5.21
ENSMUSG00000022652	Morc1	protein coding gene	16	Sp'gonia	1081	4.58	4.347	4.193	4.143	4.361	4.13	4.173	4.095	3.796	3.799	3.895	3.522	3.896	3.983	3.761	3.877	4.004	4.074	3.773	3.587	3.917	3.651	3.516	3.263	3.276	3.285	3.469	3.709
NONMMUG042196	NA	NONCODE lncRNA	9	Sp'gonia	1082	3.581	3.608	3.545	3.668	3.394	3.864	4.026	3.858	3.525	3.336	3.66	3.752	3.683	3.463	3.615	3.606	3.479	3.488	3.26	3.703	3.319	3.459	3.22	3.281	3.101	3.165	2.96	3.312
ENSMUSG00000014547	Wdfy2	protein coding gene	14	Sp'gonia	1083	4.115	3.891	3.743	3.845	3.899	4.078	4.02	3.896	3.425	3.625	3.835	3.962	3.796	3.98	4.06	3.826	3.661	4.037	3.498	3.66	3.747	3.865	3.595	3.783	3.335	3.626	3.385	3.414
NONMMUG002095	NA	NONCODE lncRNA	1	Sp'gonia	1084	2.373	2.233	2.091	2.454	2.478	2.457	2.039	1.604	0.934	1.227	1.449	1.618	1.731	1.521	1.531	1.623	1.275	1.669	0.687	1.176	0.949	0.88	0.705	0.651	0.782	0.536	0.379	0.516
ENSMUSG00000040715	Rsc1a1	protein coding gene	4	Sp'gonia	1085	4.358	4.192	4.21	4.642	4.13	4.13	3.666	3.639	3.963	3.608	3.362	4.042	4.002	3.401	3.89	3.763	3.859	4.192	4.17	3.568	3.663	4.269	2.891	3.531	3.413	3.836	2.278	3.501
ENSMUSG00000039756	Dnttip2	protein coding gene	3	Sp'gonia	1086	6.588	6.347	6.391	6.215	6.361	6.265	6.233	6.279	6.157	6.259	6.223	6.19	6.096	6.175	6.176	6.194	6.177	6.253	6.23	6.216	6.128	6.086	6.039	5.888	6.061	5.988	6.107	6.101
ENSMUSG00000054280	Prr14l	protein coding gene	5	Sp'gonia	1087	4.478	4.36	4.452	4.501	4.472	4.444	4.119	4.271	3.705	4.287	4.175	4.141	4.111	3.837	3.97	4.18	4.231	4.216	3.666	3.802	3.91	4.349	3.97	4.048	3.884	3.907	3.669	3.376
ENSMUSG00000041351	Rap1gap	protein coding gene	4	Sp'gonia	1088	4.05	4.395	4.504	4.339	4.527	4.383	3.936	4.003	3.961	3.516	3.855	3.614	3.759	3.92	3.877	3.539	4.077	4.052	3.53	3.415	3.471	3.433	3.527	3.269	3.198	3.246	2.973	3.384
NONMMUG000698	NA	NONCODE lncRNA	1	Sp'gonia	1089	2.692	2.782	2.878	2.947	2.797	2.905	2.585	2.907	2.539	2.648	2.918	2.78	2.313	2.381	2.566	2.536	2.86	2.87	2.541	2.774	2.566	2.094	2.768	2.778	2.738	2.632	2.68	2.606
ENSMUSG00000022865	Cxadr	protein coding gene	16	Sp'gonia	1090	5.187	5.091	5.203	5.208	5.009	5.071	4.755	4.892	3.799	4.453	4.081	4.178	3.961	4.114	3.825	4.133	3.903	3.591	3.57	3.757	3.862	3.302	3.146	2.307	2.553	2.797	2.742	3.064
NONMMUG008480	NA	NONCODE lncRNA	12	Sp'gonia	1091	3.186	3.275	3.23	3.503	3.394	3.761	3.227	3.129	2.753	3.121	3.076	3.055	3.039	3.187	3.323	2.986	3	2.986	3.146	3.151	2.934	2.88	2.744	2.543	2.642	2.508	2.646	2.642
NONMMUG034581	NA	NONCODE lncRNA	6	Sp'gonia	1092	2.965	2.438	2.587	1.971	1.208	1.546	1.941	1.339	1.214	0.903	1.722	1.459	1.74	1.444	1.35	1.444	1.157	1.595	1.546	0.454	1.275	0.251	0.536	0.766	0.714	0.918	0.816	0.506
NONMMUG010923	NA	NONCODE lncRNA	13	Sp'gonia	1093	4.018	3.826	3.684	3.842	3.743	3.844	3.804	3.608	3.231	2.886	3.417	3.281	3.363	3.106	3.484	3.234	3.198	3.51	3.023	3.355	3.243	2.632	3.242	2.316	2.832	2.444	3.032	2.984
ENSMUSG00000034275	Igsf9b	protein coding gene	9	Sp'gonia	1094	3.116	3.133	3.459	3.615	3.35	3.186	3.123	3.114	2.539	2.609	2.774	2.85	2.797	2.566	2.74	2.943	2.7	2.674	2.104	2.305	2.506	1.945	1.888	1.949	1.836	2.053	2.198	2.251
ENSMUSG00000038721	Hoxb7	protein coding gene	11	Sp'gonia	1095	1.907	1.406	2.011	1.748	1.757	1.816	1.275	1.799	1.485	1.176	1.438	1.22	1.614	1.628	1.091	0.963	1.824	1.077	1.642	1.485	1.632	1.604	0.782	0.88	1.021	1.202	0	1.48
ENSMUSG00000022221	Ripk3	protein coding gene	14	Sp'gonia	1096	4.384	4.353	4.402	4.531	4.418	4.489	4.446	4.279	4.023	4.08	4.068	3.612	4.065	4.055	3.787	3.96	3.897	4.085	3.469	3.596	3.666	3.564	3.643	3.139	3.424	3.396	3.779	3.291
ENSMUSG00000049303	Syt12	protein coding gene	19	Sp'gonia	1097	2.595	2.524	2.816	3.013	2.928	2.587	2.66	2.651	2.151	2.47	1.828	2.128	2.108	2.266	2.151	2.236	1.907	1.852	1.449	1.642	1.799	1.614	0.864	0.799	1.531	1.131	1.384	0.986
ENSMUSG00000035569	Ankrd11	protein coding gene	8	Sp'gonia	1098	6.396	6.294	6.277	6.573	6.298	6.327	6.299	6.188	5.774	6.063	6.103	5.982	6.031	6.008	5.925	6.032	6.022	6.166	5.67	5.709	5.888	5.761	5.681	5.746	5.527	5.514	5.429	5.536
ENSMUSG00000024580	Grpel2	protein coding gene	18	Sp'gonia	1099	4.173	4.053	4.051	4.074	4.166	3.947	4.086	3.989	3.708	3.84	3.925	3.628	4.001	3.945	3.953	3.887	3.89	3.907	3.825	3.922	3.856	3.709	3.728	3.577	3.652	3.506	3.655	3.694
ENSMUSG00000048039	Isg20l2	protein coding gene	3	Sp'gonia	1100	5.669	5.456	5.668	5.71	5.635	5.668	5.505	5.527	5.085	5.495	5.349	5.279	5.343	5.297	5.184	5.299	5.385	5.391	5.072	5.089	5.161	5.163	4.961	4.832	4.942	4.94	5.035	5.149
NONMMUG004099	NA	NONCODE lncRNA	10	Sp'gonia	1101	7.577	7.81	7.463	7.456	7.489	7.455	7.314	7.401	7.057	7.113	7.223	7.112	7.17	7.197	6.964	7.012	6.962	7.099	6.706	6.912	6.954	6.737	6.693	6.241	6.549	6.544	7	6.593
NONMMUG016310	NA	NONCODE lncRNA	16	Sp'gonia	1102	2.876	1.971	1.356	2.903	2.846	3.027	3.129	2.459	2.227	1.269	0.88	2.546	2.183	2.716	2.144	1.551	1.824	1.744	1.795	2.478	1.736	2.272	0.651	0	1.183	0.872	2.057	2.623
ENSMUSG00000053838	Nudcd3	protein coding gene	11	Sp'gonia	1103	5.683	5.405	5.575	5.642	5.764	5.609	5.69	5.721	5.445	5.556	5.588	5.292	5.584	5.528	5.414	5.323	5.551	5.664	5.626	5.3	5.457	5.232	5.5	5.386	5.313	5.371	5.381	5.348
ENSMUSG00000026024	Als2	protein coding gene	1	Sp'gonia	1104	5.019	4.867	5.024	4.947	5.013	4.849	4.843	4.637	4.551	4.645	4.836	4.894	4.767	4.742	4.647	4.712	4.811	4.822	4.388	4.498	4.589	4.447	4.265	4.622	4.54	4.497	4.365	4.344
ENSMUSG00000039741	Bahcc1	protein coding gene	11	Sp'gonia	1105	5.292	5.311	5.509	5.544	5.057	5	4.871	4.777	4.499	4.386	4.267	4.262	4.463	4.568	4.162	4.211	4.641	4.477	3.77	3.45	3.733	4.058	3.684	3.51	3.274	3.728	3.741	3.363
ENSMUSG00000020802	Ube2o	protein coding gene	11	Sp'gonia	1106	6.324	6.215	6.261	6.266	6.169	6.064	6.103	5.99	5.916	5.928	6.043	5.998	6.006	6.056	5.88	5.969	6.087	6.193	5.862	6.015	6.071	5.805	5.865	5.925	5.883	5.783	5.878	5.762
NONMMUG041851	NA	NONCODE lncRNA	8	Sp'gonia	1107	4.413	4.36	4.339	4.592	4.297	4.368	4.319	4.195	3.86	4.123	4.197	4.094	4.046	4.145	4.04	4.149	4.041	4.209	3.787	3.845	3.94	3.925	3.7	3.903	3.796	3.658	3.631	3.586
ENSMUSG00000070972	Dnajc25	protein coding gene	4	Sp'gonia	1108	4.426	4.235	4.35	4.18	4.191	4.291	4.261	4.51	4.021	4.012	4.23	4.116	4.132	4.115	4.061	4.202	4.214	4.126	4.111	4.237	4.238	3.874	3.978	3.752	4.026	3.901	3.97	4.035
NONMMUG011268	NA	NONCODE lncRNA	13	Sp'gonia	1109	3.535	3.426	3.036	3.411	3.142	3.291	3.129	3.021	2.7	2.828	3.104	3.07	2.844	3.034	2.846	2.998	3.279	3.168	3.051	3.157	3.245	2.801	2.95	2.585	2.742	2.993	3.332	2.449
NONMMUG004778	NA	NONCODE lncRNA	10	Sp'gonia	1110	0	2.239	0	0.333	0	1.58	0.911	0	0	0.39	0	0	0	0	2.111	0	1.604	0	0	1.31	1.014	0	0	0	0	0	0	0
ENSMUSG00000021319	Sfrp4	protein coding gene	13	Sp'gonia	1111	3.422	3.402	3.133	3.23	3.453	3.401	3.208	2.897	2.943	2.48	2.503	2.632	1.996	3.262	2.35	2.506	1.915	2.506	1.971	2.251	2.16	1.722	2.186	1.422	1.422	1.678	1.322	2.176
NONMMUG038220	NA	NONCODE lncRNA	7	Sp'gonia	1112	2.862	2.718	2.763	2.651	2.729	2.655	2.422	2.516	2.176	2.644	2.516	2.409	2.331	2.342	2.362	2.339	2.664	2.714	2.521	2.501	2.362	1.986	2.223	2.077	2.108	2.356	2.266	2.35
NONMMUG014596	NA	NONCODE lncRNA	15	Sp'gonia	1113	4.438	4.342	4.306	4.059	3.433	4.206	4.093	3.854	3.656	3.44	3.845	4.036	3.011	2.797	3.852	4.142	3.428	3.593	2.637	3.007	2.63	3.146	3.242	3.285	3.823	3.121	2.791	2.778
ENSMUSG00000038957	Edc3	protein coding gene	9	Sp'gonia	1114	5.04	5.01	5.137	5.051	5.1	4.99	5.092	4.896	4.987	4.825	4.969	4.958	4.953	4.923	4.917	4.971	4.947	5.007	4.85	4.83	4.823	4.733	4.771	4.815	4.763	4.78	4.781	4.8
NONMMUG003548	NA	NONCODE lncRNA	10	Sp'gonia	1115	3.883	3.845	4.377	4.611	4.766	4.448	4.312	4.34	4.436	3.912	3.973	3.184	4.054	3.726	4.428	3.852	3.96	3.506	3.836	3.469	4.047	4.011	3.822	3.372	2.22	3.291	3.898	3.643
NONMMUG023632	NA	NONCODE lncRNA	2	Sp'gonia	1116	2.491	1.937	2.543	3.333	2.563	2.811	2.478	2.546	2.147	2.101	3.002	2.06	2.707	2.23	1.356	2.811	2.848	1.903	2.768	2.436	1.438	2.546	1.428	1.956	1.651	2.094	1.417	2.428
ENSMUSG00000097491	Gm2366	lincRNA gene	8	Sp'gonia	1117	2.081	2.081	1.971	2.176	2.084	1.949	1.718	1.74	0.956	1.727	1.057	1.585	1.516	1.674	1.727	1.449	1.339	1.22	1.305	0.714	1.39	0.774	0.888	1.091	0.566	0.748	0.848	0.848
NONMMUG001748	NA	NONCODE lncRNA	1	Sp'gonia	1118	3.858	3.942	3.798	3.907	3.54	3.711	3.622	3.706	3.021	3.333	3.487	3.279	3.197	3.084	3.186	3.346	3.269	3.257	2.922	2.72	2.818	3.149	2.86	2.718	2.425	2.66	2.284	2.302
pi-ENSMUSG00000048732	pi-Klhl11.1	Hybrid piRNA precursor	11	Sp'gonia	1119	3.065	3.02	2.993	3.256	3.151	3.263	3.098	3.053	2.257	2.711	3.134	2.932	2.536	2.58	2.78	3.016	2.803	2.585	2.452	2.251	2.651	2.272	2.299	2.214	2.167	2.281	2.23	2.22
ENSMUSG00000050910	Cdr2l	protein coding gene	11	Sp'gonia	1120	4.398	4.42	4.187	4.762	4.497	4.587	4.469	4.469	3.578	3.731	3.949	3.635	3.52	3.956	3.783	3.832	3.505	3.415	3.216	2.753	3.309	3.413	2.836	2.328	2.438	2.356	2.438	2.667
ENSMUSG00000070047	Fat1	protein coding gene	8	Sp'gonia	1121	6.413	6.414	6.298	6.984	6.388	6.554	6.239	6.081	5.474	5.854	5.723	5.752	5.83	5.668	5.632	5.992	5.562	5.656	5.11	5.144	5.643	5.355	4.926	5.025	4.648	4.547	4.752	4.702
ENSMUSG00000032018	Sc5d	protein coding gene	9	Sp'gonia	1122	4.603	4.782	4.662	4.802	4.704	4.68	4.304	4.692	4.177	4.51	4.432	4.526	4.839	4.172	4.284	4.091	4.666	4.458	4.469	4.583	4.174	4.243	4.187	4.351	4.125	4.001	4.714	4.253
ENSMUSG00000022130	Tgds	protein coding gene	14	Sp'gonia	1123	3.425	3.461	3.482	3.963	3.817	3.913	3.75	3.835	3.454	3.577	3.213	3.633	3.522	3.734	3.687	3.625	3.53	3.366	3.234	3.31	3.452	3.522	3.291	3.243	3.287	3.004	3.546	3.418
ENSMUSG00000017453	Pipox	protein coding gene	11	Sp'gonia	1124	3.016	2.807	2.687	2.676	2.862	2.768	2.934	2.37	1.918	2.284	2.406	2.111	1.918	2.239	2.359	2.05	1.233	2.266	1.459	1.444	1.844	1.506	1.077	0.411	1.098	1.322	0.911	0.856
ENSMUSG00000035547	Capn5	protein coding gene	7	Sp'gonia	1125	3.947	4.024	3.833	4.065	4.005	3.746	3.79	3.608	3.155	3.398	3.099	3.231	3.064	3.167	3.02	3.222	3.023	3.163	2.566	2.642	3.173	2.417	2.58	2.057	1.918	2.189	2.373	2.411
NONMMUG012331	NA	NONCODE lncRNA	14	Sp'gonia	1126	2.916	2.882	2.746	2.982	2.703	3.116	3.126	2.86	2.57	2.417	2.639	2.92	2.583	2.401	2.597	2.409	2.736	2.772	2.114	2.319	2.42	2.287	2.441	2.111	2.239	2.053	2.272	2.23
ENSMUSG00000031709	Tbc1d9	protein coding gene	8	Sp'gonia	1127	4.752	4.619	4.681	4.924	4.557	4.724	4.326	4.289	3.209	3.606	3.482	3.602	3.118	3.614	3.319	3.45	3.274	3.173	2.325	2.899	3.077	2.485	2.379	1.406	1.876	1.766	1.556	2.025
ENSMUSG00000036371	Serbp1	protein coding gene	6	Sp'gonia	1128	6.236	6.193	6.263	6.229	6.218	6.16	6.225	6.186	6.107	6.057	6.086	6.121	6.109	6.047	6.11	6.17	6.205	6.077	6.259	6.086	6.126	6.033	6.087	6.116	6.176	6.19	6.117	6.012
ENSMUSG00000034290	Nek9	protein coding gene	12	Sp'gonia	1129	6.217	6.07	6.086	6.243	6.079	6.131	6.133	6.026	5.844	6.077	6.036	6.01	5.981	5.957	5.961	5.95	5.998	5.989	5.762	5.698	5.957	5.83	5.75	5.841	5.83	5.647	5.637	5.733
ENSMUSG00000025580	Eif4a3	protein coding gene	11	Sp'gonia	1130	7.806	7.705	7.757	7.705	7.794	7.72	7.692	7.665	7.696	7.535	7.559	7.43	7.525	7.557	7.397	7.59	7.718	7.691	7.571	7.493	7.534	7.516	7.456	7.295	7.432	7.379	7.472	7.441
ENSMUSG00000040464	Gtpbp10	protein coding gene	5	Sp'gonia	1131	5.076	4.892	5.03	4.771	4.991	5.251	5.028	4.903	4.821	4.857	4.491	4.942	4.79	4.753	5.023	4.664	4.907	4.862	4.455	4.304	4.481	4.612	4.667	4.476	4.648	4.501	4.389	4.365
ENSMUSG00000058351	Smim4	protein coding gene	14	Sp'gonia	1132	4.688	3.994	4.325	4.299	4.659	4.872	4.635	4.895	4.886	4.557	4.166	3.531	3.793	3.874	4.612	4.162	4.547	4.802	4.198	4.013	4.061	4.836	4.832	4.057	3.704	3.76	4.738	3.852
ENSMUSG00000019802	Sec63	protein coding gene	10	Sp'gonia	1133	6.518	6.489	6.362	6.424	6.393	6.543	6.298	6.268	6.067	6.392	6.311	6.415	6.242	6.149	6.237	6.205	6.139	6.262	6.327	6.224	6.187	6.077	6.182	6.32	6.321	6.369	6.047	6.276
NONMMUG033798	NA	NONCODE lncRNA	5	Sp'gonia	1134	2.29	2.118	1.417	1.305	1.945	1.22	1.176	1.35	1.757	1.803	1.227	1.58	0.971	1.526	1.043	1.05	1.131	0.978	1.131	1.422	1.281	1.183	1.305	1.506	0.714	0.496	0.895	1.077
ENSMUSG00000074121	Ntf5	protein coding gene	7	Sp'gonia	1135	3.8	4.121	4.102	4.143	4.146	4.379	3.972	4.191	3.492	3.787	3.139	3.183	2.976	3.187	3.087	3.335	2.976	2.876	2.43	2.501	2.822	2.716	2.163	1.189	1.937	1.93	1.459	1.989
ENSMUSG00000052812	Atad2b	protein coding gene	12	Sp'gonia	1136	4.074	4.051	3.981	4.227	3.967	4.045	3.956	3.84	3.379	3.772	4.019	3.799	3.85	3.577	3.698	3.873	3.825	3.809	3.734	3.458	3.675	3.37	3.391	3.508	3.366	3.246	3.29	3.5
NONMMUG031526	NA	NONCODE lncRNA	4	Sp'gonia	1137	6.681	6.64	6.63	6.608	6.595	6.603	6.49	6.415	6.374	6.289	6.407	6.362	6.41	6.416	6.351	6.298	6.249	6.362	5.942	6.296	6.224	6.067	5.945	5.994	5.965	5.766	5.775	5.733
NONMMUG028849	NA	NONCODE lncRNA	4	Sp'gonia	1138	2.96	2.838	2.801	3.032	2.698	2.84	2.858	2.746	2.529	2.553	2.625	2.395	2.428	2.491	2.319	2.766	2.614	2.534	2.29	2.087	2.356	2.189	2.05	2.176	2.186	1.975	1.876	2.124
ENSMUSG00000020647	Ncoa1	protein coding gene	12	Sp'gonia	1139	4.887	4.78	4.826	5.071	4.841	4.951	4.789	4.816	4.463	4.659	4.625	4.609	4.487	4.545	4.753	4.698	4.613	4.679	4.513	4.496	4.612	4.496	4.275	4.241	4.105	4.082	4.15	4.164
ENSMUSG00000097562	Gm26639	lincRNA gene	13	Sp'gonia	1140	1.891	1.844	0.993	1.705	1.31	1.941	1.82	0.526	1.269	1.956	0.918	2.425	0.848	0.546	0.748	1.084	1.872	0.516	1.138	0.263	0	1.151	0.687	1.807	0	0	0.566	0.903
ENSMUSG00000033715	Akr1c14	protein coding gene	13	Sp'gonia	1141	2.874	2.846	2.937	2.901	2.644	3.206	2.93	3.159	2.991	2.48	2.738	2.7	2.536	2.348	2.776	2.245	3.007	2.602	2.558	3.312	2.467	2.353	2.578	2.365	2.322	1.7	3.013	3.124
NONMMUG033041	NA	NONCODE lncRNA	5	Sp'gonia	1142	5.559	5.54	5.336	5.998	5.681	5.687	5.503	5.513	5.107	5.352	5.292	5.254	4.997	5.046	5.269	5.365	5.164	5.231	4.706	4.862	4.942	4.993	4.748	4.571	4.658	4.59	4.718	4.513
ENSMUSG00000042121	Ssh1	protein coding gene	5	Sp'gonia	1143	5.121	5.244	5.074	5.416	5.192	5.165	4.948	4.844	4.155	4.434	4.454	4.344	4.407	4.313	4.447	4.401	4.365	4.505	3.692	3.724	4.155	3.773	3.852	3.469	3.328	3.173	3.184	3.568
ENSMUSG00000042323	Pbrm1	protein coding gene	14	Sp'gonia	1144	5.92	5.827	5.833	6.045	5.825	5.851	5.865	5.831	5.299	5.705	5.825	5.757	5.601	5.592	5.601	5.759	5.778	5.746	5.451	5.318	5.486	5.324	5.442	5.567	5.435	5.319	5.323	5.323
NONMMUG017592	NA	NONCODE lncRNA	17	Sp'gonia	1145	4.511	4.173	4.355	4.622	4.315	4.537	4.195	4.267	3.812	4.09	4.155	4.013	3.935	3.875	4.16	4.187	3.999	4.106	4.003	3.619	3.908	3.89	3.692	3.717	3.536	3.355	3.36	3.737
NONMMUG022208	NA	NONCODE lncRNA	2	Sp'gonia	1146	4.483	4.28	4.803	5.579	4.917	5.677	4.009	3.651	2.909	4.093	4.413	3.702	4.272	4.354	4.791	3.688	4.303	3.294	3.841	3.676	4.005	4.139	2.949	2.858	3.686	2.901	4.259	2.438
ENSMUSG00000040021	Lats1	protein coding gene	10	Sp'gonia	1147	5.39	5.326	5.343	5.506	5.324	5.374	5.18	5.155	4.608	4.945	5.071	4.85	4.844	4.87	4.94	4.996	4.85	5.008	4.471	4.418	4.703	4.618	4.422	4.484	4.219	4.183	4.255	4.188
ENSMUSG00000020875	Hoxb9	protein coding gene	11	Sp'gonia	1148	4.613	4.555	4.436	5.026	4.695	4.997	4.298	4.302	3.525	3.967	3.603	3.667	3.119	3.574	3.77	3.626	3.373	3.342	2.818	3.388	3.426	2.472	2.918	1.84	1.709	2.269	1.546	2.128
ENSMUSG00000020516	Rps6kb1	protein coding gene	11	Sp'gonia	1149	5.213	5.145	5.239	5.172	5.34	5.139	5.059	5.191	4.755	4.836	4.979	4.869	4.636	4.926	4.994	5.053	4.76	4.996	4.762	4.643	4.876	4.856	4.79	4.543	4.735	4.421	4.465	4.464
ENSMUSG00000036693	Nop14	protein coding gene	5	Sp'gonia	1150	6.228	6.102	6.103	6.067	6.08	6.035	6.067	5.982	5.891	5.952	6.149	5.972	5.916	6.04	5.918	6.047	6.08	6.234	5.947	5.817	5.804	5.755	5.873	6.043	6.196	5.988	5.902	5.933
ENSMUSG00000081249	Gm11517	pseudogene	11	Sp'gonia	1151	1.655	0	2.131	2.189	2.151	1.163	0	1.918	2.111	1.157	1.949	0	0	0.705	1.536	0	1.17	0.774	0	0.411	0	1.227	0.888	0	0	1.007	0.536	0.39
ENSMUSG00000029249	Rest	protein coding gene	5	Sp'gonia	1152	5.991	5.894	5.845	5.87	5.731	5.793	5.842	5.74	5.186	5.615	5.525	5.402	5.363	5.336	5.423	5.438	5.349	5.347	4.93	4.995	5.243	4.926	4.868	4.743	4.542	4.539	4.651	4.647
ENSMUSG00000032846	Zswim6	protein coding gene	13	Sp'gonia	1153	5.001	4.824	4.925	4.933	4.699	4.724	4.716	4.596	4.39	4.705	4.54	4.48	4.573	4.415	4.478	4.453	4.581	4.6	4.246	4.213	4.369	4.211	4.35	4.316	4.259	4.104	4.163	4.057
NONMMUG005099	NA	NONCODE lncRNA	11	Sp'gonia	1154	2.098	2.077	2.094	2.057	2.091	2.108	2.036	1.907	1.778	1.795	1.748	1.888	1.963	1.967	1.816	1.911	1.876	1.852	1.651	1.57	1.632	1.646	1.556	1.637	1.561	1.599	1.58	1.516
ENSMUSG00000038533	Cbfa2t2	protein coding gene	2	Sp'gonia	1155	5.328	5.097	5.22	5.024	5.051	5.224	5.145	4.917	4.925	5.173	4.959	5.15	4.948	5.202	4.858	4.989	5.024	4.956	5.06	5.017	5.24	4.7	4.948	4.86	5.094	4.921	4.906	4.905
ENSMUSG00000033209	Ttc28	protein coding gene	5	Sp'gonia	1156	3.498	3.479	3.398	3.569	3.548	3.558	3.713	3.721	3.048	3.144	3.376	3.285	3.448	2.939	3.231	3.086	3.318	3.595	2.893	2.866	3.356	3.128	2.982	3.062	2.78	2.787	2.952	3.096
ENSMUSG00000029625	Cpsf4	protein coding gene	5	Sp'gonia	1157	5.787	5.6	5.924	5.628	5.943	5.782	5.769	5.853	5.665	5.706	5.746	5.449	5.676	5.679	5.648	5.624	5.7	5.993	5.447	5.795	5.572	5.547	5.427	5.494	5.429	5.534	5.589	5.587
ENSMUSG00000035274	Tpbg	protein coding gene	9	Sp'gonia	1158	1.856	1.884	1.722	1.884	1.986	1.714	2.081	1.683	1.367	1.449	1.506	1.58	1.506	1.736	1.595	1.433	1.57	1.963	1.531	1.293	1.753	1.475	1.275	1.281	1.195	1.395	1.31	1.401
ENSMUSG00000056476	Med12l	protein coding gene	3	Sp'gonia	1159	3.29	3.381	3.63	3.654	3.569	3.696	3.516	3.717	2.705	3.02	3.203	3.142	3.044	2.978	3.296	3.454	3.016	3.106	2.685	2.639	2.872	3.084	2.742	2.543	2.379	2.29	2.459	2.669
NONMMUG017102	NA	NONCODE lncRNA	16	Sp'gonia	1160	4.594	4.037	4.195	4.007	4.042	4.032	4.042	4.338	3.632	3.88	3.812	3.876	3.677	4.042	3.702	3.928	3.833	3.358	3.535	3.089	3.506	3.384	3.328	3.192	3.315	2.809	3.403	2.395
ENSMUSG00000034463	Scara3	protein coding gene	14	Sp'gonia	1161	5.721	5.763	5.542	5.607	5.559	5.692	5.637	5.472	5.377	5.478	5.198	5.117	5.002	5.36	5.311	5.304	5.017	5.073	4.864	5.205	5.581	5.074	4.609	4.405	4.391	4.31	4.348	4.531
ENSMUSG00000006335	Tfpt	protein coding gene	7	Sp'gonia	1162	5.706	5.611	5.461	5.67	5.521	5.438	5.429	5.468	5.575	5.235	5.289	5.077	5.309	5.546	5.325	5.319	5.315	5.241	5.167	4.913	5.259	5.119	5.096	5.006	5.122	5.04	5.166	5.233
ENSMUSG00000038594	Cep85l	protein coding gene	10	Sp'gonia	1163	3.643	3.484	3.438	3.027	3.076	3.149	3.103	2.878	2.534	3.178	2.949	2.774	2.995	2.293	2.787	2.597	2.86	2.791	3.077	2.465	2.583	2.578	2.72	3.274	2.782	3.104	2.834	2.941
ENSMUSG00000063314	Gm12657	pseudogene	4	Sp'gonia	1164	2.68	2.331	2.958	2.644	2.963	2.945	2.943	2.897	2.376	2.18	1.903	2.121	2.818	2.195	2.403	2.536	2.186	2.121	3.002	2.245	2.108	2.367	2.046	1.138	2.101	1.899	1.74	2.325
NONMMUG013228	NA	NONCODE lncRNA	14	Sp'gonia	1165	4.605	4.575	4.748	4.865	4.649	4.776	4.726	4.507	3.767	4.103	4.035	4.064	3.949	4.039	3.787	4.328	4.005	3.771	3.524	3.838	3.75	3.466	3.645	3.084	3.284	2.95	2.763	3.128
ENSMUSG00000009030	Pdcl	protein coding gene	2	Sp'gonia	1166	5.361	4.832	4.903	4.967	5.098	5.151	5.233	5.402	4.816	4.87	5	4.792	5.004	4.843	4.91	5.071	4.884	4.649	4.603	4.533	4.677	4.428	4.451	4.213	4.463	4.537	4.271	4.372
ENSMUSG00000033454	Zbtb1	protein coding gene	12	Sp'gonia	1167	2.836	2.826	2.609	2.731	2.521	2.725	2.733	2.616	2.373	2.524	2.516	2.365	2.163	2.478	2.503	2.459	2.403	2.359	2.134	2.379	2.296	2.387	2.26	2.032	2.018	1.941	2.06	2.046
NONMMUG036886	NA	NONCODE lncRNA	6	Sp'gonia	1168	2.498	2.534	2.236	2.78	2.47	2.441	2.822	1.444	1.22	1.674	2.687	2.248	1.791	1.926	2.406	1.82	1.642	1.88	1.599	0.949	1.58	1.971	1.77	1.506	1.651	1.287	1.449	0.888
NONMMUG021718	NA	NONCODE lncRNA	19	Sp'gonia	1169	1.832	2.108	1.757	1.48	1.618	1.66	1.183	1.836	1.561	1.975	1.637	1.678	1.384	1.098	1.506	0.941	1.131	0.941	0.993	1.516	1.269	1.322	0.956	1.014	0.614	0.807	0.575	0.444
ENSMUSG00000046792	Zfp787	protein coding gene	7	Sp'gonia	1170	5.002	5.09	5.036	5.39	5.471	5.284	5.194	5.22	5.262	5.284	5.238	5.255	4.935	5.049	5.119	4.99	5.147	4.793	5.013	5.099	5.116	4.982	4.969	4.874	4.617	4.754	4.858	4.907
ENSMUSG00000026283	Ing5	protein coding gene	1	Sp'gonia	1171	4.211	4.232	4.12	4.397	4.357	4.383	4.243	4.158	3.921	4.178	4.133	3.977	4.236	4.078	4.242	4.159	4.276	4.199	3.884	3.838	4.041	4.038	3.943	4.151	3.85	3.808	3.877	3.789
ENSMUSG00000028681	Ptch2	protein coding gene	4	Sp'gonia	1172	4.512	4.564	4.378	4.202	4.491	4.512	4.751	5.045	4.521	4.059	4.29	4.581	4.178	4.152	4.506	4.123	4.628	4.524	3.884	4.228	4.221	3.961	3.955	4.129	3.738	3.826	3.808	4.101
ENSMUSG00000078143	Gm17344	unclassified non-coding RNA gene	8	Sp'gonia	1173	3.025	3.046	2.23	2.449	3.067	1.345	3.586	3.8	2.348	2.669	0.189	2.467	0	2.524	2.176	2.134	2.669	2.379	2.98	2.526	2.85	0.556	1.761	2.108	0.941	2.227	3.353	1.836
NONMMUG017807	NA	NONCODE lncRNA	17	Sp'gonia	1174	1.345	1.696	1.945	1.104	2.098	1.88	1.406	1.084	0	1.328	1.299	1	0.903	2.186	1.202	0	1.824	1.091	1.551	1.233	2.287	0	0.556	0	0	1.227	0	0
NONMMUG044278	NA	NONCODE lncRNA	9	Sp'gonia	1175	1.731	1.778	1.911	2.211	2.124	1.986	2.114	2.236	1.22	1.757	1.551	1.678	1.59	1.84	1.7	1.637	1.88	1.872	1.245	1.646	1.444	1.546	1.287	1.287	1.077	1.157	1.183	1.362
NONMMUG011396	NA	NONCODE lncRNA	13	Sp'gonia	1176	2.989	2.973	3.101	2.844	3.175	1.915	2.275	3.22	2.263	2.454	2.186	2.602	1.501	2.82	2.043	2.457	2.328	2.646	2.004	1.05	1.491	2.406	1.438	1.803	1.787	1.345	2.42	1.501
ENSMUSG00000020431	Adcy1	protein coding gene	11	Sp'gonia	1177	2.007	1.281	1.637	1.316	1.718	1.356	1.795	1.782	1.401	1.401	1.449	1.465	1.395	1.618	1.561	1.401	1.7	1.669	1.339	1.316	0.956	1.501	1.39	1.299	1.269	1.395	1.485	1.263
ENSMUSG00000028701	Lurap1	protein coding gene	4	Sp'gonia	1178	2.731	2.459	2.475	2.568	2.604	2.387	2.57	2.379	1.934	2	2.395	1.811	2.043	2.064	2.373	2.138	2.192	1.848	1.395	1.736	1.956	1.233	2.043	1.449	1.7	1.422	1.852	1.379
ENSMUSG00000048490	Nrip1	protein coding gene	16	Sp'gonia	1179	5.24	5.201	5.176	5.381	5.12	5.098	4.995	5.037	4.326	4.704	4.58	4.637	4.531	4.627	4.741	4.73	4.483	4.507	4.114	4.122	4.41	4.28	3.989	3.726	3.772	3.605	3.958	3.922
ENSMUSG00000036097	Fam178a	protein coding gene	19	Sp'gonia	1180	5.886	5.793	5.901	6.358	6.215	6.263	6.028	6.109	5.551	5.867	5.976	5.939	5.825	5.982	5.987	6.062	5.905	5.925	5.794	5.723	5.791	5.705	5.706	5.663	5.758	5.618	5.637	5.701
ENSMUSG00000055024	Ep300	protein coding gene	15	Sp'gonia	1181	5.619	5.489	5.491	5.655	5.449	5.514	5.432	5.299	4.907	5.271	5.295	5.198	5.173	5.183	5.094	5.274	5.23	5.206	4.825	4.865	5.198	4.916	4.845	4.921	4.712	4.666	4.632	4.826
ENSMUSG00000034118	Tpst1	protein coding gene	5	Sp'gonia	1182	6.345	6.247	6.275	6.275	6.378	6.207	6.342	6.342	6.354	6.145	6.152	6.125	6.426	6.175	6.096	6.107	6.287	6.248	5.964	6.04	6.061	6.014	6.077	6.162	6.287	6.018	5.982	6.091
NONMMUG029484	NA	NONCODE lncRNA	4	Sp'gonia	1183	2.053	2.227	2.114	1.465	2.521	2.376	2.529	2.35	1.856	1.449	0.911	1.696	1.844	2.398	1.956	2.157	1.189	1.899	0.057	1.824	1.31	1.459	0.856	0.766	0.189	0.84	1.151	1.411
NONMMUG044889	NA	NONCODE lncRNA	X	Sp'gonia	1184	4.912	4.686	4.953	4.946	4.488	4.838	4.955	4.512	4.173	4.397	4.267	4.258	3.77	4.128	4.126	4.285	4.413	3.958	3.645	4.057	3.848	3.825	3.831	3.041	3.391	3.406	3.543	3.445
ENSMUSG00000028403	Zdhhc21	protein coding gene	4	Sp'gonia	1185	3.655	3.722	3.72	4.143	4.147	3.992	4.012	3.82	3.187	3.47	3.892	3.731	3.231	3.459	3.583	3.331	3.711	3.449	3.297	3.387	3.574	3.465	3.53	3.949	3.771	3.737	3.559	3.547
NONMMUG019222	NA	NONCODE lncRNA	18	Sp'gonia	1186	4.976	4.801	4.968	4.795	4.7	4.885	4.869	4.916	4.323	4.567	4.677	4.81	4.647	4.667	4.838	4.539	4.73	4.802	4.16	4.394	4.65	4.543	4.513	4.379	4.535	4.451	4.346	4.545
NONMMUG043464	NA	NONCODE lncRNA	9	Sp'gonia	1187	7.318	7.287	7.211	7.151	7.081	7.306	7.389	7.4	7.001	7.249	7.043	6.938	7.282	7.172	7.154	7.308	7.214	6.843	6.917	6.691	6.894	6.928	7.082	7.034	7.255	6.961	6.893	6.807
NONMMUG024068	NA	NONCODE lncRNA	2	Sp'gonia	1188	1.58	1.891	1.934	1.367	1.876	1.918	2.053	1.556	1.526	2.134	1.937	1.595	1.239	1.501	1.604	1.637	1.637	1.74	1.722	1.664	1.362	1.444	1.541	1.48	0.986	1.373	1.566	1.59
ENSMUSG00000025986	Slc39a10	protein coding gene	1	Sp'gonia	1189	5.094	5.195	5.086	5.364	5.239	5.25	5.352	5.239	5.03	5.259	5.045	5.042	5.093	5.163	4.893	5.183	4.769	4.693	4.592	4.601	4.77	4.385	4.51	4.792	4.741	4.462	4.338	4.243
ENSMUSG00000027660	Skil	protein coding gene	3	Sp'gonia	1190	5.97	5.778	5.721	5.806	5.632	5.771	5.623	5.402	4.986	5.358	5.459	5.642	5.364	5.319	5.337	5.294	5.31	5.183	4.957	4.941	5.147	5.061	4.89	4.728	4.721	4.608	4.681	4.902
ENSMUSG00000024052	Lpin2	protein coding gene	17	Sp'gonia	1191	6.336	6.257	6.155	6.066	6.152	6.034	5.751	5.856	5.533	5.702	5.714	6.025	5.595	5.807	5.701	5.762	5.818	5.692	5.424	5.462	5.702	5.527	5.373	5.369	5.22	5.323	5.212	5.281
NONMMUG007439	NA	NONCODE lncRNA	11	Sp'gonia	1192	1.599	0.986	1.57	1.852	1.678	2.131	2.07	1.852	1.367	1	1.599	1.637	1.599	1.07	0.669	1.138	1.007	1.791	1.227	1.05	1.144	1.05	0.895	0.74	1.787	0.422	1.064	0.856
ENSMUSG00000016554	Eif3d	protein coding gene	15	Sp'gonia	1193	8.016	7.934	7.951	7.865	7.911	7.809	7.825	7.847	7.784	7.716	7.712	7.633	7.831	7.83	7.627	7.718	7.882	7.835	7.731	7.646	7.796	7.67	7.668	7.59	7.684	7.683	7.67	7.639
NONMMUG003326	NA	NONCODE lncRNA	10	Sp'gonia	1194	1.93	1.996	1.844	2.021	2.014	2.236	2.091	1.945	1.428	1.903	1.401	1.782	1.66	2.007	1.595	2.163	1.848	1.683	1.202	1.696	1.674	1.257	1.077	1.551	1.362	0.993	1.556	1.561
ENSMUSG00000091754	Gm3636	protein coding gene	14	Sp'gonia	1195	0.941	1.163	1.305	1.316	1.014	2.151	1.516	1.35	1.202	0.632	0.824	1.58	1.257	1.531	1.144	1.305	1.57	1.454	0.239	1.531	1.131	1.832	0.993	1.609	1.214	0.485	1.05	1.021
ENSMUSG00000035139	Secisbp2	protein coding gene	13	Sp'gonia	1196	4.82	4.886	4.527	4.847	4.76	4.933	4.896	4.491	4.502	4.542	4.709	4.652	4.629	4.688	4.896	4.651	4.738	4.897	4.468	4.542	4.45	4.236	4.489	4.561	4.807	4.45	4.512	4.629
ENSMUSG00000078208	Gm5634	protein coding gene	X	Sp'gonia	1197	3.891	2.903	3.579	3.021	3.299	3.537	3.537	4.086	3.064	3.051	3.843	3.326	0	2.718	3.377	3.256	3.326	3.648	3.899	2.757	3.154	3.385	2.658	2.759	2.807	3.219	4.299	2.766
ENSMUSG00000000532	Acvr1b	protein coding gene	15	Sp'gonia	1198	4.398	4.458	4.447	4.808	4.771	4.862	4.619	4.552	4.101	4.463	4.383	4.263	4.345	4.303	4.32	4.309	4.28	4.379	4.371	4.249	4.237	4.133	4.251	4.635	4.374	4.609	4.315	4.086
ENSMUSG00000045193	Cirbp	protein coding gene	10	Sp'gonia	1199	8.575	8.502	8.562	8.445	8.533	8.485	8.37	8.457	8.059	8.078	8.123	7.991	8.092	8.329	7.953	8.109	8.362	8.633	8.174	8.397	8.129	7.893	7.895	7.688	7.865	7.876	7.867	7.981
NONMMUG034708	NA	NONCODE lncRNA	6	Sp'gonia	1200	6.31	6.3	6.373	6.742	6.221	6.725	6.12	6.258	5.919	6.286	6.211	6.18	6.144	6.314	6.503	6.176	6.01	6.013	6.052	6.039	6.26	6.062	5.825	5.886	5.964	5.888	5.829	5.791
NONMMUG014343	NA	NONCODE lncRNA	15	Sp'gonia	1201	3.907	4.386	3.964	4.305	4.328	4.288	3.705	4.437	4.116	3.873	4.491	4.643	2.195	4.074	4.155	4.242	4.081	4.333	3.946	3.644	4.251	3.971	3.846	3.849	2.834	3.858	3.975	3.512
NONMMUG017323	NA	NONCODE lncRNA	17	Sp'gonia	1202	1.941	2.284	2.398	2.319	2.778	2.425	2.92	2.26	2.387	2.356	2.138	2.503	2.211	2.832	2.313	2.472	2.373	2.17	2.236	1.828	2.548	2.167	2.205	2.373	1.7	2.478	2.084	2.313
NONMMUG005100	NA	NONCODE lncRNA	11	Sp'gonia	1203	1.531	1.618	1.31	2.293	1.465	1.757	1.705	1.339	1.428	1.333	1.646	1.202	1.511	1.66	1.551	1.48	1.705	1.281	1.183	1.328	1.585	1.111	0.993	1.189	1.091	1.275	1.057	0.888
ENSMUSG00000049470	Aff4	protein coding gene	11	Sp'gonia	1204	6.206	6.142	6.196	6.362	5.975	6.314	5.923	6.101	5.601	6.087	6.04	5.913	6.02	5.846	5.987	6.055	5.958	5.975	5.873	5.621	5.908	5.862	5.581	5.721	5.532	5.725	5.601	5.674
ENSMUSG00000030465	Psd3	protein coding gene	8	Sp'gonia	1205	3.949	3.908	3.732	4.126	3.819	3.961	3.709	3.396	3.372	3.7	3.766	3.679	3.487	3.546	3.428	3.553	3.651	3.442	3.318	3.086	3.016	3.138	3.005	3.081	3.736	3.18	2.836	3.077
NONMMUG034478	NA	NONCODE lncRNA	6	Sp'gonia	1206	2.893	2.935	2.84	2.373	3.065	2.597	3.016	2.971	2.602	2.738	2.536	2.651	2.868	3.009	2.475	2.842	2.478	2.409	2.128	2.828	2.77	2.293	2.566	2.296	2.398	2.573	2.774	1.982
NONMMUG018921	NA	NONCODE lncRNA	17	Sp'gonia	1207	4.733	3.777	4.318	3.926	3.92	3.146	4.018	3.931	4.082	3.855	2.822	3.97	3.713	4.432	4.176	3.979	3.705	3.748	3.787	3.739	3.776	2.72	2.245	3.272	3.493	2.848	3.944	4.057
ENSMUSG00000004591	Pkn2	protein coding gene	3	Sp'gonia	1208	6.432	6.427	6.34	6.553	6.348	6.458	6.286	6.284	5.95	6.287	6.315	6.309	6.193	6.138	6.304	6.276	6.136	5.963	5.926	5.865	6.09	5.953	5.899	5.883	5.955	5.895	5.771	5.853
ENSMUSG00000010392	Gosr1	protein coding gene	11	Sp'gonia	1209	4.868	4.695	4.691	4.927	4.829	4.833	4.68	4.828	4.532	4.778	4.692	4.636	4.769	4.674	4.767	4.679	4.806	4.791	4.746	4.556	4.795	4.719	4.644	4.659	4.746	4.539	4.572	4.586
ENSMUSG00000078497	Gm13145	protein coding gene	4	Sp'gonia	1210	2.266	2.186	1.395	0.585	1.245	1.257	1.778	2.014	1.438	0.669	0.401	1.384	1.623	1.521	1.036	1.251	1.084	1.293	1.674	1.595	1.551	0.824	1.551	0.816	0	1.379	0	0.595
NONMMUG020085	NA	NONCODE lncRNA	18	Sp'gonia	1211	2.772	2.797	2.409	2.768	2.876	2.628	2.623	2.718	2.411	2.611	2.566	2.446	2.501	2.345	1.989	2.111	2.683	2.678	2.281	2.305	2.111	2.151	1.575	1.774	2.198	2	1.506	2.328
NONMMUG038442	NA	NONCODE lncRNA	7	Sp'gonia	1212	1.876	1.816	1.757	1.356	1.151	2.534	1.561	1.245	0.379	0.856	2.067	1.373	1.345	1.233	0.956	1.305	1.438	1.803	2.032	2.284	1.17	0.895	1.214	1.748	1.305	0.918	1.618	0.678
ENSMUSG00000024294	Mib1	protein coding gene	18	Sp'gonia	1213	6.029	5.801	5.916	5.857	5.822	5.805	5.664	5.81	5.277	5.64	5.626	5.536	5.426	5.52	5.466	5.556	5.486	5.659	5.312	5.177	5.466	5.357	5.208	5.927	5.776	5.751	5.328	5.334
ENSMUSG00000060301	2610008E11Rik	protein coding gene	10	Sp'gonia	1214	4.295	4.109	3.943	4.057	3.933	3.811	3.718	3.653	3.335	3.894	3.612	3.561	3.149	3.322	3.696	3.728	3.696	3.453	3.647	3.281	3.208	3.077	3.186	2.949	3.303	2.707	2.986	3.039
NONMMUG037107	NA	NONCODE lncRNA	7	Sp'gonia	1215	1.31	1.744	1.485	1.884	2.398	2.254	1.895	0.978	0.74	1.091	1.401	1.281	1.138	1.17	1.766	1.88	1.511	1.316	0.189	1.239	1.021	1.151	0.888	0.993	1.144	0.903	0.696	1.245
ENSMUSG00000009112	Bcl2l13	protein coding gene	6	Sp'gonia	1216	4.233	4.206	4.157	4.547	4.362	4.452	4.39	4.555	4.261	4.246	4.216	4.361	4.307	4.309	4.277	4.24	4.409	4.432	4.103	4.068	4.24	4.22	4.098	4.381	4.16	4.119	4.103	4.111
ENSMUSG00000068966	Zbtb34	protein coding gene	2	Sp'gonia	1217	4.247	3.884	3.879	4.103	3.929	4.181	3.988	3.978	3.592	3.7	3.667	3.457	3.385	4.151	3.893	3.975	3.839	3.887	3.225	3.331	3.578	3.352	3.43	3.343	3.498	3.711	3.43	3.136
NONMMUG032630	NA	NONCODE lncRNA	5	Sp'gonia	1218	2.805	2.465	2.897	2.822	2.425	3.02	2.623	2.004	1.967	2.978	1.736	1.566	2.248	2.134	2.838	2.154	2.493	1.774	1.727	1.799	2.556	1.799	1.86	1.722	0.963	2.05	0.872	0
NONMMUG010786	NA	NONCODE lncRNA	13	Sp'gonia	1219	0.687	2.727	1.459	1.93	2.176	3.331	1.692	1.345	2.342	0	0.669	1.098	1	0	1.433	1.305	0	0.872	0.07	1.379	0.444	2.381	0.214	1.963	1.176	1.541	1.151	2.433
ENSMUSG00000028426	Rad23b	protein coding gene	4	Sp'gonia	1220	7.501	7.522	7.534	7.558	7.534	7.401	7.496	7.296	7.185	7.253	7.302	7.355	7.348	7.366	7.216	7.261	7.18	7.164	7.14	7.186	7.3	7.102	7.011	7.477	7.443	7.436	7.145	7.102
ENSMUSG00000059173	Pde1a	protein coding gene	2	Sp'gonia	1221	3.892	3.761	3.563	4.239	3.851	3.949	4.296	4.047	3.237	3.66	3.5	3.414	3.591	3.64	3.632	3.433	3.575	3.227	3.553	3.615	3.662	2.967	3.535	4.185	3.891	3.605	3.223	2.907
NONMMUG016673	NA	NONCODE lncRNA	16	Sp'gonia	1222	4.467	4.894	4.563	3.913	4.312	4.376	4.802	4.432	4.691	4.18	4.705	4.249	4.773	4.392	4.771	3.887	3.938	3.502	3.782	4.494	4.061	4.398	4.647	3.686	4.024	4.025	4.477	4.474
NONMMUG025211	NA	NONCODE lncRNA	2	Sp'gonia	1223	0	0	0	0	0	2.284	0	0	0	0	0	0	0	0	0	0	0	0	0	0	0	0	0	0	0	0	0	1.144
NONMMUG031729	NA	NONCODE lncRNA	5	Sp'gonia	1224	2.78	2.886	1.17	0	0	0	1.674	0	2.48	0.993	0	0.766	2.496	0	2.703	0.239	0	0	0	0.782	0	1.401	0.251	0.766	0	0.678	1.674	0
NONMMUG031092	NA	NONCODE lncRNA	4	Sp'gonia	1225	1.428	1.761	1.449	1.551	1.595	1.373	1.305	1.485	1.293	1.551	1.714	1.189	1.084	1.233	1.669	1.007	1.401	1.263	1.454	1.895	1.687	2.098	1.362	1.501	1.084	1.475	1.59	1.157
NONMMUG024078	NA	NONCODE lncRNA	2	Sp'gonia	1226	1.844	1.93	2.214	2.121	2.227	1.967	2.16	1.963	1.907	1.683	2.195	1.669	2.018	2.118	1.705	2.157	1.949	2.31	2.06	2.154	1.744	1.864	1.367	1.74	1.795	1.824	1.609	1.848
ENSMUSG00000039826	Trub2	protein coding gene	2	Sp'gonia	1227	4.319	4.848	4.135	4.706	4.341	4.527	4.723	4.54	4.383	4.307	4.405	4.722	4.133	4.223	4.188	4.305	4.767	4.507	4.142	4.165	4.429	4.233	3.997	4.246	4.281	4.046	4.082	4.051
ENSMUSG00000024911	Fibp	protein coding gene	19	Sp'gonia	1228	5.944	5.79	5.9	5.97	6.046	6.001	5.96	5.876	5.954	5.885	5.742	5.637	5.854	5.86	5.65	5.862	6.01	5.941	5.701	6.04	5.936	5.752	5.794	5.68	5.737	5.844	5.878	5.811
ENSMUSG00000027957	Slc35a3	protein coding gene	3	Sp'gonia	1229	4.23	4.112	4.144	4.317	4.291	4.387	4.071	4.339	3.619	4.45	3.938	4.313	4.209	3.955	3.9	3.963	3.932	3.812	3.934	3.643	3.672	3.536	3.733	4.318	4.2	4.16	3.917	3.825
NONMMUG002930	NA	NONCODE lncRNA	10	Sp'gonia	1230	1.58	1.556	1.233	2.417	1.465	0	2.189	1.356	2.403	0.84	1.546	2.217	1.131	1.021	1.007	0.66	1.17	0.31	0	2.587	0	2.524	1.316	1.982	1.856	0.356	1.744	0.444
NONMMUG001781	NA	NONCODE lncRNA	1	Sp'gonia	1231	4.148	3.391	3.539	3.129	2.868	3.579	2.809	3.496	3.772	3.457	3.23	1.561	2.575	1.245	0.536	0.687	1.084	2.365	2.975	4.023	1.7	1.678	2.138	2.449	1.614	2.828	3.817	2.521
ENSMUSG00000093598	A730085K08Rik	unclassified non-coding RNA gene	9	Sp'gonia	1232	3.016	3.07	2.7	3.053	2.611	2.92	2.809	3.023	2.962	3.023	2.606	2.63	2.411	2.381	2.66	2.751	2.709	2.263	2.733	2.676	2.367	2.496	2.63	2.797	2.488	2.958	3.165	2.774
ENSMUSG00000064068	Mtx1	protein coding gene	3	Sp'gonia	1233	7.066	6.961	7.145	6.836	7.011	7.032	7.016	7.071	6.712	6.772	6.607	6.764	7.067	6.626	6.429	7.012	7.172	6.806	6.765	6.891	6.639	6.522	6.8	7.143	6.87	6.955	6.43	6.696
NONMMUG014759	NA	NONCODE lncRNA	15	Sp'gonia	1234	2.556	1.766	2.278	2.053	2.409	1.705	1.888	2.036	2.587	1.926	1.281	1.22	1.651	2.163	1.526	2.353	2.18	2.233	2.483	2.131	0.971	1.328	0.926	2.173	2.004	1.66	2.021	1.996
ENSMUSG00000032462	Pik3cb	protein coding gene	9	Sp'gonia	1235	4.13	3.979	4.087	4.142	3.952	3.994	3.715	3.972	3.68	3.951	3.968	3.944	3.832	3.862	3.913	3.721	4.042	3.849	3.785	3.805	3.823	3.713	3.822	4.109	4.086	3.922	3.659	3.756

## Sheet: PL
gene_id	gene_name	feature_type	chr	substage	rank	8_1	8_2	8_3	10_1	10_2	10_3	10_4	10_5	12_1	12_2	12_3	12_4	12_5	14_1	14_2	14_3	14_6	14_7	16_1	16_2	16_3	16_4	16_5	18_1	18_2	18_3	18_4	18_5
ENSMUSG00000050106	Tmc8	protein coding gene	11	Prelep	1	1.546	1.373	1.345	1.678	1.07	0.705	1.299	1.39	1.077	1.422	1.384	0.872	2.202	0.911	1.084	1.263	2.091	1.422	1.345	1.202	1.417	1.678	1.043	1.098	1.401	0.799	1.227	1.551
ENSMUSG00000079017	Ifi27l2a	protein coding gene	12	Prelep	2	1.787	2.046	2.491	1.934	2.689	2.452	3.284	2.43	2.637	1.941	2.281	2.091	2.293	1.88	2.77	2.646	2.531	3.234	3.539	2.467	3.06	2.151	3.109	1.269	2.074	2.223	2.909	3.457
NONMMUG043532	NA	NONCODE lncRNA	9	Prelep	3	2.816	1.971	2.22	1.911	2.293	1.888	2.563	2.236	1.438	1.183	3.021	3.151	2.381	2.367	2.77	1.982	2.709	3.043	1.975	2.526	2.422	2.503	2.493	2.356	1.856	1.93	2.18	2.858
NONMMUG041126	NA	NONCODE lncRNA	8	Prelep	4	1.48	1.036	1.293	2.06	2.021	1.251	1.714	0.963	0	1.655	1.963	1.417	2.392	0.66	1.595	0.669	1.131	2.313	1.257	0.949	2.501	2.025	2.021	1.275	1.88	1.47	0	2.018
ENSMUSG00000019143	Hars2	protein coding gene	18	Prelep	5	4.758	4.57	4.713	4.874	4.632	4.795	4.952	4.418	4.852	4.455	4.968	4.873	4.894	4.868	4.707	4.902	4.717	5.179	4.86	4.965	4.764	5.217	4.777	4.665	4.923	4.438	5.087	4.809
ENSMUSG00000088378	Gm25184	snRNA gene	2	Prelep	6	0	0	0	1.934	0	0	0	0	1.718	0	0	0	0	0	0	0	0	2.602	0	0	0	1.864	0	0	0	0	0	0
NONMMUG007280	NA	NONCODE lncRNA	11	Prelep	7	2.561	1.39	3.183	2.791	2.454	2.956	2.736	1.888	1.585	2.189	2.899	2.876	3.237	2.091	2.108	2.516	2.573	3.018	2.662	2.356	1.884	2.57	2.828	2.29	2.553	2.131	2.151	1.35
ENSMUSG00000036304	Zdhhc23	protein coding gene	16	Prelep	8	1.77	2.046	1.915	2.621	2.336	1.705	1.864	1.506	1.952	1.727	2.154	2.759	2.496	1.491	2.138	1.852	2.26	2.729	2.084	1.687	2.114	1.651	2.039	1.367	1.766	1.585	1.22	2.202
NONMMUG005860	NA	NONCODE lncRNA	11	Prelep	9	3.345	2.913	3.384	3.776	3.37	3.409	3.547	3.206	3.06	3.471	3.29	3.539	3.647	3.329	3.249	3.376	3.44	3.566	3.558	3.593	3.2	3.23	3.539	3.428	3.322	3.438	3.575	3.209
ENSMUSG00000087516	Tbx3os1	unclassified gene	5	Prelep	10	0	0	0.971	0	0	0	0	1.091	1.064	0	0	0.816	0.411	0.367	0	0	1.104	1.774	0	0	0.623	1.163	0.556	0	0	0	0.722	2.192
NONMMUG026707	NA	NONCODE lncRNA	3	Prelep	11	1.692	0	0.926	0.766	0	0	0.465	1.496	1.692	0	2	0	0	0.422	0	0.888	1.328	1.251	0.138	1.098	0	0.832	1.208	0.345	0	1.281	0.824	1.531
ENSMUSG00000090210	Itga10	protein coding gene	3	Prelep	12	1.646	1.31	1.189	1.151	1.345	1.449	1.58	1.58	1.299	0.911	1.406	1.66	1.077	1.506	1.895	1.417	1.782	2.551	1.501	1.566	1.7	1.501	1.956	1.17	0.963	1.316	1.731	1.328
ENSMUSG00000098872	Loxl2	protein coding gene	14	Prelep	13	2.696	1.899	2.822	2.943	2.597	2.742	3.323	3.007	3.037	2.842	2.826	3.096	3.287	2.698	3.2	2.934	3.175	3.134	3.383	3.595	2.978	2.973	3.405	2.844	1.971	2.098	3.405	3.044
ENSMUSG00000093593	Gm20683	protein coding gene	17	Prelep	14	2.173	2.956	2.43	2.58	2.195	2.395	2.744	2.011	2.971	2.433	2.014	3.084	2.644	2.108	2.82	2.205	2.838	3.037	2.57	2.84	2.718	2.88	2.907	2.676	1.595	2.48	2.77	2.373
ENSMUSG00000078554	Fam229a	protein coding gene	4	Prelep	15	1.86	1.766	1.651	2.138	1.566	1.937	1.774	1.287	2.546	2.036	0	1.521	2.98	0.623	1.692	2.223	2.74	2.077	1.322	1.996	2.457	3.131	2.322	0.872	1.799	1.59	2.07	1.996
NONMMUG034091	NA	NONCODE lncRNA	5	Prelep	16	0.696	0.433	1.138	0.848	0.422	0.986	1.239	0.433	1.007	0.433	0.782	1.233	2.011	0.832	1.536	0.714	1.475	0.807	0.444	1.098	1.551	1.339	1.151	1.275	0	0.444	1.111	1.449
ENSMUSG00000079033	Mef2b	protein coding gene	8	Prelep	17	0	0	0	0	0	0	1.163	3.014	0	0	0	0	0	1.263	0	0	3.577	0	0	1.176	0	0	3.406	0	0	0	0	0
NONMMUG027335	NA	NONCODE lncRNA	3	Prelep	18	0	0	0.575	0.978	0	0	0	0	0.623	0	0	0.475	2.173	0	0	0	0	0.748	0	0	0.176	0	0.227	0	0	0	0.696	0
NONMMUG017178	NA	NONCODE lncRNA	16	Prelep	19	1.655	0	0.903	0.322	0	0.903	1.967	1.084	1.585	0.263	0.678	1.07	1.868	1.748	0.848	1.007	1.799	1.536	0.963	1.098	1.655	2.098	2.526	0	0.496	2.118	0	1.952
ENSMUSG00000023367	Tmem176a	protein coding gene	6	Prelep	20	4.004	4.183	3.945	3.777	4.052	3.632	4.294	4.374	4.383	4.249	3.618	4.513	4.492	3.872	4.566	3.709	4.096	4.363	4.543	4.325	4.624	4.518	4.462	3.823	4.013	3.662	3.86	4.835
ENSMUSG00000033377	Palmd	protein coding gene	3	Prelep	21	1.536	1.546	1.744	2.47	1.915	2.227	2.064	2	2.077	2.373	1.637	2.541	1.766	1.604	2.236	1.982	2.578	2.711	1.628	1.632	2.06	2.214	2.459	1.57	1.646	2.128	2.655	2.774
ENSMUSG00000035754	Wdr18	protein coding gene	10	Prelep	22	5.448	5.464	5.651	5.59	5.546	5.419	5.527	5.425	5.463	5.477	5.598	5.496	5.534	5.605	5.445	5.43	5.59	5.551	5.482	5.354	5.647	5.533	5.426	5.539	5.42	5.516	5.577	5.501
NONMMUG017810	NA	NONCODE lncRNA	17	Prelep	23	0	0	0.356	0	1.438	0	0.856	0	0	0	0	0.299	0	0.595	0	1.176	1.501	1.926	0.057	2.362	0.176	1.664	0	0.239	0	0.043	0	1.299
NONMMUG037323	NA	NONCODE lncRNA	7	Prelep	24	0.986	0.687	1.511	1.511	1.227	0.757	1.251	1.202	0.485	1.007	1.104	1.433	0.872	1.406	1.305	0.614	1.546	2.154	0.411	0.454	1.88	0.791	1.299	0.941	1.239	1.536	0.791	1.47
NONMMUG010850	NA	NONCODE lncRNA	13	Prelep	25	3.635	2.411	3.096	3.418	3.228	3.176	2.74	3.099	2.551	2.526	2.928	3.446	3.243	3.463	3.482	2.995	3.149	3.751	2.744	3.373	3.362	3.521	3.562	2.913	3.309	3.128	3.266	2.47
ENSMUSG00000039994	Timeless	protein coding gene	10	Prelep	26	4.869	4.519	4.895	4.683	4.741	4.553	4.754	4.583	4.656	4.534	4.856	4.65	4.672	4.993	4.558	4.6	4.938	5.036	4.972	4.785	4.642	4.873	4.722	4.525	4.706	4.358	4.615	4.768
NONMMUG045379	NA	NONCODE lncRNA	X	Prelep	27	0	1.585	1.595	1.014	0	0	1.516	1.82	0.88	1.029	1.214	0.585	0.816	1.82	0	1.189	1.014	1.895	1.299	2.809	0.848	1.465	1.362	0	0.345	1.669	1.043	1.064
ENSMUSG00000092252	Gm20499	protein coding gene	5	Prelep	28	0.934	0	1.144	0	0	0	0	0	0	0	0	0	0	0	0	0	2.108	1.084	0	0	0	0	0	1.163	0	0	0	0
ENSMUSG00000070691	Runx3	protein coding gene	4	Prelep	29	3.099	3.099	3.044	3.422	3.296	3.211	3.372	3.417	3.173	3.208	3.163	2.976	3.266	3.628	3.287	3.329	3.548	3.67	3.098	3.252	3.312	3.306	3.362	3.391	3.183	3.274	2.797	3.087
ENSMUSG00000031380	Figf	protein coding gene	X	Prelep	30	2.214	1.722	2.316	2.121	1.832	1.546	2.362	2.583	2.094	2.176	2.018	2.154	3.03	1.96	2.29	2.018	2.305	2.104	2.39	2.485	2.223	2.694	2.595	1.287	1.459	1.454	2.746	2.26
ENSMUSG00000028049	Scamp3	protein coding gene	3	Prelep	31	5.845	5.813	5.985	5.655	5.933	5.804	5.873	5.58	5.605	5.846	5.931	6.022	5.852	5.855	5.806	5.618	5.805	6.019	5.611	5.934	5.837	6.094	5.949	5.763	5.777	5.889	5.892	5.861
ENSMUSG00000029759	Pon3	protein coding gene	6	Prelep	32	2.575	2.278	2.519	2.558	2.526	2.503	2.862	3.281	3.217	2.903	2.597	2.943	3.585	2.48	3.259	2.807	3.013	3.36	2.934	3.254	2.956	3.593	3.22	2.223	1.57	2.293	2.838	3.475
NONMMUG044366	NA	NONCODE lncRNA	5	Prelep	33	2.198	2.491	2.475	2.307	2.606	2.406	2.763	2.662	2.124	2.077	2.141	2.928	2.864	2.602	2.824	2.503	2.58	3.124	2.151	2.266	2.621	2.753	2.597	2.134	2.322	2.302	2.72	2.362
ENSMUSG00000058440	Nrf1	protein coding gene	6	Prelep	34	5.378	5.318	5.243	5.509	5.681	5.489	5.445	5.652	5.338	5.452	5.435	5.266	5.384	5.498	5.469	5.483	5.994	5.673	5.349	5.577	5.423	5.366	5.581	5.088	5.464	5.263	5.485	5.618
ENSMUSG00000014592	Camta1	protein coding gene	4	Prelep	35	5.178	4.82	5.028	5.026	5.164	4.82	5.063	4.878	5.062	5.166	5.023	4.969	5.008	4.652	4.917	4.843	5.174	4.916	4.908	4.799	4.909	4.821	5.274	4.858	4.944	5.147	5.093	5.075
ENSMUSG00000034981	Parm1	protein coding gene	5	Prelep	36	2.036	1.996	2.134	2.379	2.58	2.138	2.319	2.299	1.836	2.362	2.248	2.239	2.534	2.319	2.561	2	2.755	2.766	2.548	2	2.211	2.566	2.543	1.868	1.66	1.915	2.381	2.325
ENSMUSG00000047875	Gpr157	protein coding gene	4	Prelep	37	2.245	1.876	2.032	2.018	1.82	2.17	2.299	1.774	2.111	2.094	2.081	1.86	2.263	2.004	2.025	1.945	2.307	2.376	2.257	2.239	2.141	2.299	2.272	1.84	1.803	1.683	2.319	1.766
ENSMUSG00000000247	Lhx2	protein coding gene	2	Prelep	38	2.014	2.011	1.945	2.496	2.284	1.664	2.118	2.018	2.151	1.993	2.422	2.036	2.101	2.381	2.17	2.098	2.333	2.614	2.154	2.604	2.108	1.93	2.074	1.864	1.39	1.945	2.287	2.524
NONMMUG042560	NA	NONCODE lncRNA	9	Prelep	39	1.683	1.305	1.911	1.989	1.782	1.718	1.599	2.118	1.632	1.227	1.651	1.714	2.35	1.978	2.081	1.637	1.84	2.021	1.444	1.744	1.417	2.081	1.922	1.852	2.091	1.566	2.395	1.618
NONMMUG038401	NA	NONCODE lncRNA	7	Prelep	40	2.154	2.563	2.342	2.738	2.556	0	1.956	2.814	2.727	2.971	3.089	1.401	3.285	3.005	1.678	1.208	3.134	1.57	2.47	2.787	2.674	2.74	3.305	0.918	0.356	2.05	3.516	2.242
ENSMUSG00000003299	Mrpl4	protein coding gene	9	Prelep	41	6.056	6.14	6.189	5.945	6.015	5.911	6.103	5.925	6.083	5.974	6.007	6.165	6.28	5.831	6.002	6.089	6.39	6.09	6.07	6.067	6.104	6.118	6.159	5.922	5.692	5.868	6.206	6.182
ENSMUSG00000051232	Tmem199	protein coding gene	11	Prelep	42	6.266	5.961	6.263	6.192	6.248	6.067	6.069	6	6.014	5.99	6.078	6.082	6.126	6.203	6.073	6.069	6.295	6.42	6.288	6.437	6.321	6.074	6.114	5.856	6.245	6.007	6.279	6.476
ENSMUSG00000018570	2810408A11Rik	protein coding gene	11	Prelep	43	3.101	3.058	3.027	2.795	2.655	2.678	3.103	3.087	2.729	2.836	3.009	2.648	3.299	3.032	3.041	2.748	2.962	3.297	3.187	3.233	3.194	3.276	3.034	2.852	2.967	2.173	2.782	2.838
ENSMUSG00000028766	Alpl	protein coding gene	4	Prelep	44	4.57	4.944	4.887	4.618	5.009	4.602	4.823	4.924	4.66	4.677	4.704	4.907	5.421	4.862	5.061	4.658	5.279	5.564	4.59	4.512	4.861	5.58	5.156	4.258	4.23	4.404	4.865	4.786
NONMMUG012556	NA	NONCODE lncRNA	14	Prelep	45	0	0	0	2.025	0.918	0.74	1.401	1.22	0.496	0	2.039	1.714	0.993	0.669	0.454	2.104	0	2.272	1.245	1.722	0	0	1.459	0	0	0.084	2.446	0
ENSMUSG00000030486	Zfp108	protein coding gene	7	Prelep	46	1.362	0.856	1.422	1.664	1.433	1.263	1.585	1.541	1.043	1.623	1.269	1.546	1.339	1.251	2.121	1.526	1.566	2.173	1.628	1.551	1.595	1.227	1.417	0.978	1.516	0.774	1.333	1.328
NONMMUG013108	NA	NONCODE lncRNA	14	Prelep	47	2.144	0.516	1.31	0.986	1.163	0.485	1.816	1.195	1.411	0.526	1.687	1.077	1.876	2.541	1.118	1.124	1.678	1.911	1.465	1.74	0.84	1.934	1.521	1.856	0.623	1.233	2.642	1.646
ENSMUSG00000030733	Sh2b1	protein coding gene	7	Prelep	48	6.022	5.966	6.056	5.961	6.065	5.916	6.052	5.919	5.923	5.863	6.009	6.002	5.945	6.05	5.949	6.036	6.021	6.134	5.981	5.959	6.076	5.957	5.901	5.939	5.973	5.982	5.939	6.071
NONMMUG012105	NA	NONCODE lncRNA	13	Prelep	49	1.077	1.678	1.496	2.06	2.336	2.381	2.625	1.05	1.269	1.411	0	2.307	1.811	1.696	2.444	1.803	2.733	2.563	1.501	1.449	2.409	2.138	1.74	1.48	2.131	1.422	1.22	1.646
ENSMUSG00000045281	Gpr20	protein coding gene	15	Prelep	50	1.131	0.791	1.111	0.872	0.766	0.848	1.485	1.305	0.872	0.993	1.257	0.956	2.014	0.971	1.787	0.926	1.465	1.438	0.911	1.299	1.163	1.521	1.7	1.39	1.245	0.926	1.395	1.891
ENSMUSG00000027474	Ccm2l	protein coding gene	2	Prelep	51	1.275	1.669	0.84	1.333	0.911	0.888	1.299	1.646	1.269	1.281	1.05	1.516	1.566	2.104	0.88	1.227	1.491	1.401	1.465	1.459	0.888	1.623	1.293	1.118	1.438	1.287	1.941	1.506
NONMMUG027814	NA	NONCODE lncRNA	3	Prelep	52	2.805	2.585	2.635	2.648	2.573	2.658	2.674	2.698	2.452	2.678	2.748	2.59	2.678	2.658	2.683	2.639	2.698	2.77	2.705	2.587	2.635	2.583	2.674	2.625	2.709	2.58	2.58	2.625
NONMMUG018145	NA	NONCODE lncRNA	17	Prelep	53	0.536	0	1.233	0.66	0.556	0	0	0.978	0	0.585	1.007	1.753	1.084	0	0.926	0	0.978	0	1.007	0	1.021	1.406	1.269	0	0.696	1.029	0.774	2.217
ENSMUSG00000067929	Gm10226	protein coding gene	17	Prelep	54	0	0	0.575	0	2.536	0	0	0	0	0	0	0.556	1.907	0	0	0	0.454	0	0	0	0	0	0.978	0	0	0	2.379	0
NONMMUG027474	NA	NONCODE lncRNA	3	Prelep	55	0.189	0.585	0	1.674	0	1.316	0.791	0.566	0	1.118	0	0	1.454	0	0	1.322	1.438	1.807	1.287	1.214	0	0	0.506	0.345	1.58	0.202	0	2.067

## Sheet: EL
gene_id	gene_name	feature_type	chr	substage	rank	8_1	8_2	8_3	10_1	10_2	10_3	10_4	10_5	12_1	12_2	12_3	12_4	12_5	14_1	14_2	14_3	14_6	14_7	16_1	16_2	16_3	16_4	16_5	18_1	18_2	18_3	18_4	18_5
ENSMUSG00000091498	Mpc1-ps	pseudogene	12	Early Lep	1	2.018	2.07	1.791	0	1.836	0	0	0	1.736	2.217	0	2.635	0	3.315	0	0	0	0	0	0	0	0	1.748	0	0	0	0	0
NONMMUG007637	NA	NONCODE lncRNA	11	Early Lep	2	0.918	1.59	1.293	1.546	1.202	2.057	0.411	1.007	0.986	1.609	1.454	0.903	1.176	1.328	1.339	0.696	1.911	1.057	1.251	1.506	0	0.454	1.614	0.748	1.176	0.766	0.454	0.506
ENSMUSG00000003541	Ier3	protein coding gene	17	Early Lep	3	6.398	6.941	6.656	6.147	6.17	6.265	5.483	6.144	6.096	6.462	6.011	6.291	5.821	6.5	6.664	6.2	5.737	5.822	5.743	6.162	6.216	6.314	6.199	5.515	5.344	5.268	5.743	6.182
NONMMUG037921	NA	NONCODE lncRNA	7	Early Lep	4	3.16	3.383	3.658	2.729	3.377	2.66	3.291	0	1.275	2.956	3.513	3.294	0	2.911	3.428	3.383	2.198	3.005	1.911	1.986	0	2.07	2.17	1.454	0	0	1.86	2.22
ENSMUSG00000035356	Nfkbiz	protein coding gene	16	Early Lep	5	5.236	5.787	5.457	4.976	5.006	5.028	4.328	4.465	4.463	5.103	5.078	4.827	4.367	5.363	5.515	4.952	4.24	4.279	4.339	4.879	4.74	5.057	4.811	4.141	3.91	4.087	4.467	4.415
NONMMUG011130	NA	NONCODE lncRNA	13	Early Lep	6	2.662	2.422	2.475	2.111	2.007	2.493	1.963	1.77	1.828	2.104	2.59	2.245	2.302	2.025	2.759	2.592	1.868	1.963	2.134	2.211	1.655	2.094	2.266	1.876	2.074	1.828	1.915	2.118
NONMMUG019628	NA	NONCODE lncRNA	18	Early Lep	7	1.541	1.609	2.993	0	2.503	0	0	0	0	1.731	1.778	0	0	0	0	1.864	0	0	0	0	0	1.722	0	0	0	0	0	0
ENSMUSG00000073478	D730003I15Rik	unclassified non-coding RNA gene	1	Early Lep	8	1.868	2.084	2.367	1.57	2.134	2.07	0.422	0	1.195	1.705	0.731	1.395	0.799	0.485	0.934	1.687	0.526	1.949	0.911	0.669	1.227	1.683	1.599	1.687	0.098	1.628	0	0
NONMMUG036271	NA	NONCODE lncRNA	6	Early Lep	9	2.114	0.807	0	0	0	0.774	0	0	0	0.816	0	0	0	0	1.609	0	0	0.856	0	0	0	0	0.731	0	0	0	0	0
NONMMUG022727	NA	NONCODE lncRNA	2	Early Lep	10	2.091	3.313	2.411	2.751	0.832	2.208	2.727	2.084	3.004	2.483	3.275	0.993	2.114	2.746	1.864	2.205	0	2.604	1.091	3.147	2.23	1.963	2.642	0.485	2.444	1.091	2.907	1.993
ENSMUSG00000028300	3110043O21Rik	protein coding gene	4	Early Lep	11	5.552	5.551	5.533	5.503	5.283	5.492	5.336	5.397	5.247	5.491	5.334	5.371	5.33	5.515	5.658	5.51	5.275	5.298	5.435	5.443	5.501	5.279	5.318	5.215	4.916	5.22	5.289	5.414
NONMMUG044947	NA	NONCODE lncRNA	X	Early Lep	12	2.021	2.053	1.585	1.884	1.604	1.986	1.731	1.144	1.202	1.406	1.757	2.011	2.07	2.018	2.192	2.074	1.227	1.82	0.536	1.84	1.322	1.74	1.449	1.428	0.632	1.163	1.718	1.098
NONMMUG026774	NA	NONCODE lncRNA	3	Early Lep	13	2.975	2.897	3.091	2.996	2.637	3.089	2.909	1.692	2.42	2.365	2.922	2.7	2.37	2.563	3.388	3.242	2.778	2.195	1.795	2.987	2.322	2.991	2.907	1.911	1.623	1.566	2.039	2.35
NONMMUG025233	NA	NONCODE lncRNA	2	Early Lep	14	1.963	2.084	1.828	1.604	1.118	1.599	1.227	0.986	0.986	1.669	1.47	1.651	1.131	1.422	1.669	1.406	1.47	1.88	1.163	1.485	1.07	1.05	1.401	1.22	0.872	0.888	1.322	1.251
ENSMUSG00000038894	Irs2	protein coding gene	8	Early Lep	15	6.009	6.421	6.064	5.695	5.488	5.331	5.194	5.137	5.11	5.697	5.586	5.444	4.927	5.653	5.725	5.6	4.817	4.904	4.888	5.366	5.726	5.288	5.358	4.921	4.561	4.682	4.82	5.119
ENSMUSG00000083672	Kpna2-ps	pseudogene	17	Early Lep	16	2.496	2.635	2.462	2.157	1.971	2.163	2.575	1.333	1.856	2.536	2.425	2.529	2.379	1.941	2.705	2.414	2.266	2.467	1.356	2.384	1.521	2.111	1.982	2.257	1.531	1.937	1.618	2.367
NONMMUG023785	NA	NONCODE lncRNA	2	Early Lep	17	1.595	2.011	0.722	0.903	1.299	1.379	1.084	0.816	0.941	1.345	1.57	0.791	0.31	1.316	1.144	1.362	0.978	0.864	0.978	1.293	0.766	1.411	0.872	0.475	0.963	0.485	1.536	1.401
ENSMUSG00000059005	Hnrnpa3	protein coding gene	2	Early Lep	18	7.92	7.725	7.667	7.862	7.611	7.698	7.63	7.682	7.659	7.777	7.751	7.645	7.654	7.666	7.781	7.626	7.654	7.5	7.588	7.506	7.51	7.632	7.697	7.532	7.848	7.586	7.688	7.821
NONMMUG018214	NA	NONCODE lncRNA	17	Early Lep	19	6.185	6.583	6.266	5.789	5.813	5.974	5.295	5.35	5.625	6.06	5.614	5.771	5.342	5.993	6.212	5.555	5.222	5.066	5.262	5.669	5.789	5.7	5.652	5.027	4.635	4.432	5.208	5.651
NONMMUG004796	NA	NONCODE lncRNA	10	Early Lep	20	3.662	4.304	4.145	4.282	3.424	3.903	3.708	3.648	3.436	3.819	4.044	3.633	3.381	3.611	4.316	4.017	3.262	3.081	3.128	3.44	3.465	3.645	3.583	3.072	2.618	3.26	3.211	3.119
ENSMUSG00000003545	Fosb	protein coding gene	7	Early Lep	21	8.496	8.968	8.651	8.783	8.743	8.514	8.361	8.454	8.32	8.776	9.02	8.864	8.343	8.959	9.097	8.634	8.176	8.281	8.195	8.761	8.725	8.828	8.807	7.92	7.848	7.776	8.215	8.469
ENSMUSG00000019850	Tnfaip3	protein coding gene	10	Early Lep	22	4.283	4.898	4.721	3.599	4.01	3.971	2.687	2.753	2.787	3.68	3.59	3.355	3.014	3.616	4.393	3.051	3.152	2.854	2.832	3.661	3.134	3.617	3.248	2.755	2.543	2.774	3.189	3.406
NONMMUG029033	NA	NONCODE lncRNA	4	Early Lep	23	2.331	2.091	2.087	2.17	1.214	1.705	1.774	1.305	1.903	2.176	2.37	1.844	1.417	1.585	1.551	1.709	1.628	2.114	1.632	1.727	1.511	1.516	1.891	1.454	1.521	1.546	1.39	1.401
ENSMUSG00000062116	Zfp954	protein coding gene	7	Early Lep	24	2.842	2.785	2.92	3.205	2.82	2.958	2.651	2.414	2.606	2.991	2.888	3.103	2.478	2.587	2.826	2.862	2.763	2.501	2.58	2.685	2.797	2.409	2.916	1.978	2.299	2.671	2.578	2.667
NONMMUG037642	NA	NONCODE lncRNA	7	Early Lep	25	1.884	1.926	2.239	1.84	2.186	2.651	0.888	0.832	1.131	0.941	1.465	0	0	1.428	2.472	2.108	1.428	0	0	0.872	1.333	0	1.465	0.748	0	0	0.88	0
NONMMUG021484	NA	NONCODE lncRNA	19	Early Lep	26	4.32	4.066	4.257	3.539	3.279	3.191	3.149	2.398	2.365	3.197	3.505	3.167	2.958	3.385	3.552	3.239	2.66	2.888	2.239	2.637	2.379	2.965	2.963	2.621	2.503	2.134	2.414	2.124
NONMMUG043900	NA	NONCODE lncRNA	9	Early Lep	27	5.908	6.377	6.262	6.042	6.173	5.963	5.66	5.727	5.921	6.133	5.917	6.099	5.717	6.238	5.81	6.111	5.608	5.54	5.55	5.935	6.104	5.901	5.742	4.997	5.09	5.268	5.227	5.694
NONMMUG008865	NA	NONCODE lncRNA	12	Early Lep	28	2.519	3.318	3.309	3.039	2.578	2.585	2.345	2.272	2.239	2.436	3.134	2.761	1.618	2.986	2.967	2.521	2.198	1.884	1.963	2.516	2.029	2.524	2.217	2.111	1.59	1.546	1.692	1.795
ENSMUSG00000018899	Irf1	protein coding gene	11	Early Lep	29	6.607	7.214	6.913	6.306	6.344	6.436	6.023	6.186	5.984	6.35	6.335	5.866	5.424	6.644	6.573	6.329	5.507	5.456	5.706	6.551	6.246	6.015	6.149	5.433	5.432	5.263	5.591	6.054
ENSMUSG00000028680	Plk3	protein coding gene	4	Early Lep	30	3.237	3.433	3.099	2.862	3.173	2.801	2.227	2.356	2.452	2.772	3.067	3.316	3.266	3.111	3.254	2.958	2.742	2.392	2.039	2.683	2.998	2.916	2.95	1.844	1.816	2.157	2.814	2.689
NONMMUG043085	NA	NONCODE lncRNA	9	Early Lep	31	2.353	2.541	2.457	2.828	2.333	2.42	2.801	2.642	2.632	3.142	2.66	2.776	2.575	2.678	2.791	2.87	2.257	2.449	2.521	2.546	2.29	2.467	2.543	2.503	1.982	2.29	2.004	2.467
ENSMUSG00000096807	Hist1h2bm	protein coding gene	13	Early Lep	32	1.623	2.05	0.74	0.934	1.35	1.31	0.824	0.84	0	1.373	0.856	0	0.986	0.911	1.945	0	1.384	0	1.401	0	0	0	2.353	0	0	1.791	0.903	0
ENSMUSG00000079737	3110001I22Rik	protein coding gene	16	Early Lep	33	3.057	2.987	2.848	3.262	3.202	2.763	2.891	2.539	3.103	3.175	3.233	2.556	2.905	3.197	2.926	2.828	2.878	3.111	2.727	2.452	3.202	2.866	2.848	2.941	2.508	2.398	2.761	2.846
NONMMUG009320	NA	NONCODE lncRNA	12	Early Lep	34	2.689	3.013	3.203	3.037	2.508	2.104	2.57	1.475	2.939	2.43	2.183	2.011	2.233	2.592	1.422	2.498	1.888	1.926	2.186	2.242	1.59	2.157	2.147	2.384	2.173	1.47	2.296	1.848
ENSMUSG00000034640	Tiparp	protein coding gene	3	Early Lep	35	5.942	5.95	5.873	5.609	5.469	5.717	5.404	5.473	5.203	5.534	5.726	5.578	5.271	5.632	5.448	5.589	5.469	5.365	5.654	5.673	5.619	5.536	5.595	5.377	5.195	5.351	5.498	5.574
ENSMUSG00000015087	Rabl6	protein coding gene	2	Early Lep	36	6.567	6.459	6.448	6.53	6.536	6.468	6.481	6.212	6.235	6.3	6.466	6.301	6.421	6.516	6.486	6.407	6.235	6.373	6.333	6.313	6.266	6.467	6.394	6.373	6.256	6.259	6.441	6.202
NONMMUG020821	NA	NONCODE lncRNA	19	Early Lep	37	1.88	1.832	2.176	2.036	1.599	1.646	1.475	0.934	0.791	1.057	1.744	1.82	0.956	1.239	1.614	1.556	1.35	1.202	0.832	1.575	1.345	1.214	1.642	1.433	1.214	0.84	1.124	1.208
NONMMUG001069	NA	NONCODE lncRNA	1	Early Lep	38	1.856	1.077	1.824	1.637	1.646	1.257	1.064	0	1.05	1.322	1.88	1.757	1.036	1.163	1.227	2.018	0.872	1.757	0	1.774	0	1.778	1.384	1.322	1.251	0.895	0.941	0.546
NONMMUG031912	NA	NONCODE lncRNA	5	Early Lep	39	3.013	3.553	2.886	2.444	2.66	2.398	2.926	2.694	2.736	2.85	2.709	3.183	2.965	3.198	2.772	3.018	1.975	2.546	2.543	1.895	2.836	2.06	2.975	2.387	2.709	2.339	2.438	2.425
NONMMUG011706	NA	NONCODE lncRNA	13	Early Lep	40	2.824	2.313	2.254	2.064	2.16	2.319	1.646	1.566	1.907	1.614	2.454	2.436	1.807	2.163	2.163	2.245	2.31	2.118	1.245	1.521	1.604	1.778	2.039	1.614	2.248	1.761	1.77	2.214
ENSMUSG00000078651	Aoc2	protein coding gene	11	Early Lep	41	2.098	2.16	2.465	2.59	2.281	1.975	1.971	1.791	1.918	2.084	2.48	2.144	2.192	2.485	2.353	2.134	2.348	2.144	2.018	2.359	2.014	1.795	1.884	2.313	1.604	1.884	2.454	1.907
NONMMUG020368	NA	NONCODE lncRNA	18	Early Lep	42	0.566	1.496	1.937	0.299	1.722	2.104	1.566	0	0	1.868	1.566	0	0.864	1.245	0.687	1.036	1.257	0.748	0	0.379	0	0.214	0.791	0	0.993	0.556	0.84	1.367
NONMMUG008852	NA	NONCODE lncRNA	12	Early Lep	43	1.7	2.134	1.963	2.558	2.353	2.539	1.803	0.888	2.098	2.151	1.856	1.683	2.06	1.952	2.029	1.736	1.454	0.934	0	1.521	0.832	1.516	2.628	1.844	1.646	1.47	1.521	1.043
NONMMUG017936	NA	NONCODE lncRNA	17	Early Lep	44	1.373	1.778	2.036	1.485	1.585	1.356	1.687	0.299	1.104	1.651	1.227	1.705	1.57	1.736	1.433	0.993	1.07	1.438	0.963	1.021	1.176	1.157	1.287	1.257	1.251	1.021	0.832	1.084
NONMMUG035955	NA	NONCODE lncRNA	6	Early Lep	45	1.646	1.761	1.975	1.646	1.748	1.595	1.692	1.367	1.465	1.506	1.778	1.731	1.496	2.004	1.651	1.551	1.774	1.836	1.516	1.718	1.233	1.803	1.536	1.632	1.816	1.531	1.744	1.287
NONMMUG039042	NA	NONCODE lncRNA	7	Early Lep	46	1.77	2.556	0.993	2.183	1.778	2.198	1.22	1.189	0.84	1.183	1.556	1.926	1.599	2.553	2.444	1.807	1.422	1.86	0.941	1.986	1.176	1.111	1.281	0.872	0	0.872	1.956	1.59
NONMMUG021950	NA	NONCODE lncRNA	2	Early Lep	47	2.462	2.036	2.35	1.856	1.816	1.506	1.836	0.986	1.459	1.417	2.081	1.82	1.787	1.761	1.316	2.157	1.884	1.718	1.511	1.384	1.144	0.623	1.722	1.322	1.395	1.444	1.299	0.856
ENSMUSG00000037816	Fbxw17	protein coding gene	13	Early Lep	48	4.503	4.386	4.78	4.538	4.668	4.457	4.459	4.423	4.755	4.672	4.213	4.779	4.337	4.376	4.5	4.582	4.112	4.56	4.181	4.739	4.223	4.356	4.576	4.404	4.369	4.274	4.353	4.422
ENSMUSG00000052584	Serp2	protein coding gene	14	Early Lep	49	2.782	2.709	2.753	3.367	2.519	2.29	2.004	2.053	2.852	2.48	2.05	2.87	2.138	2.609	2.35	2.954	2.29	2.558	2.485	3.421	2.98	2.239	2.104	2.491	1.642	2.202	1.333	1.978
ENSMUSG00000083405	Gm15725	pseudogene	16	Early Lep	50	3.24	3.437	2.531	3.546	3.865	3.023	3.547	0.66	2.47	3.487	3.013	0	3.637	2.004	3.778	3.593	0	1.731	0	3.365	2.78	2.671	2.506	0	0	0	1.66	2.501
NONMMUG028424	NA	NONCODE lncRNA	4	Early Lep	51	2.195	1.986	2.163	1.856	1.506	1.888	1.934	1.104	1.144	1.655	1.674	2.029	1.417	2.151	1.632	1.864	1.417	1.35	0.918	1.852	0.986	1.367	1.595	1.411	1.208	1.077	1.379	1.411
NONMMUG025246	NA	NONCODE lncRNA	2	Early Lep	52	3.434	3.41	3.279	3.664	2.824	3.312	2.848	1.836	2.144	2.491	3.067	3.208	2.683	2.818	3.172	3.22	2.782	3.089	2.449	2.895	2.359	2.498	2.539	2.563	2.111	2.134	2.746	2.205
ENSMUSG00000022142	Nup155	protein coding gene	15	Early Lep	53	4.963	4.83	4.967	5.091	4.915	4.827	4.846	4.638	4.535	4.915	4.895	4.828	4.863	4.899	4.892	4.877	4.98	4.997	4.79	4.66	4.645	4.67	4.721	4.967	4.795	4.705	4.689	4.639
NONMMUG014034	NA	NONCODE lncRNA	15	Early Lep	54	1.007	1.104	1.561	0	1.687	1.064	1.696	0	0	0	1.124	0	0	0	0	2.639	1.74	0	0	0	0	1.176	1	0	0	1.131	0	0
NONMMUG011556	NA	NONCODE lncRNA	13	Early Lep	55	4.519	4.785	4.822	4.18	4.727	4.688	4.434	4.838	4.494	4.885	4.691	4.422	4.453	4.291	4.428	4.715	4.86	4.603	4.548	4.289	3.996	4.155	4.84	4.254	4.123	4.781	4.624	4.736
NONMMUG018738	NA	NONCODE lncRNA	17	Early Lep	56	2.467	2.516	2.046	2.032	1.692	1.848	1.918	1.183	1.281	1.7	2.266	2.064	1.585	2.449	2.007	2.124	1.433	2.147	1.609	2.074	1.907	1.848	1.876	1.214	1.251	1.496	1.287	1.422
NONMMUG031487	NA	NONCODE lncRNA	4	Early Lep	57	0.642	0.971	0	2.475	0	1.043	0	0	0.949	0	0	1.036	0	0.791	0.651	1.144	0.903	0	0	1.124	0.526	1.251	0	0	0	0	0	0
ENSMUSG00000093954	Gm28049	protein coding gene	14	Early Lep	58	2.384	3.249	2.272	1.623	2.272	1.05	0.556	1.428	0.993	1.585	0.895	2.108	2.192	1.828	2.422	2.081	0.856	1.485	1.501	0.31	1.692	2.254	1.104	0.084	1.696	0.774	0.411	1.208
NONMMUG037262	NA	NONCODE lncRNA	7	Early Lep	59	2.651	2.96	3.099	2.897	2.628	2.66	3.087	2.539	2.275	2.818	3.06	2.852	2.878	3.307	3.467	2.905	2.733	3.426	2.422	2.78	2.05	3.025	2.513	3.036	2.339	2.446	2.965	2.101
ENSMUSG00000020847	Rph3al	protein coding gene	11	Early Lep	60	1.367	1.595	2.104	1.922	1.664	1.356	0.949	1.214	1.449	0.872	1.941	1.263	1.22	1.339	1.131	1.911	1.151	1.305	1.299	1.029	1.47	0.934	1.546	0.687	1.526	0.454	1.163	1.021
NONMMUG026426	NA	NONCODE lncRNA	3	Early Lep	61	1.989	0	0.971	1.202	2.692	1.646	0	0	1.064	0	1.111	0	0	1.183	0	1.614	0	1.77	1.104	1.163	1.029	0	0.986	0	0	0	0	1.269
NONMMUG003106	NA	NONCODE lncRNA	10	Early Lep	62	2.895	3.285	1.952	2.157	2.501	3.069	1.753	1.496	2.081	1.915	2.154	2.173	1.864	2.438	1.678	2.29	2.036	1.975	1.163	2.211	2.124	1.868	2.151	1.157	1.864	2.263	1.422	2.128
ENSMUSG00000047534	Mis18bp1	protein coding gene	12	Early Lep	63	4.711	4.675	4.848	4.637	4.578	4.614	4.631	4.631	4.44	4.583	4.755	4.644	4.343	4.644	4.601	4.716	4.745	4.581	4.556	4.476	4.331	4.411	4.64	4.587	4.366	4.395	4.517	4.437
NONMMUG016240	NA	NONCODE lncRNA	16	Early Lep	64	1.59	1.406	1.856	1.333	0.941	1.233	1.77	1.678	1.787	0.911	1.736	0.202	1.362	2.07	1.379	1.956	1.687	1.669	0.422	1.257	0.496	0	1.239	1.233	1.459	0	1.029	0.926
ENSMUSG00000042622	Maff	protein coding gene	15	Early Lep	65	5.059	5.422	5.188	4.484	4.879	4.596	3.857	4.263	4.51	4.705	4.797	4.323	4.203	4.435	4.91	4.525	3.916	3.685	4.402	4.841	5.124	4.877	4.558	3.783	3.648	3.511	4.284	4.222
ENSMUSG00000037405	Icam1	protein coding gene	9	Early Lep	66	4.957	5.396	5.227	4.23	4.535	4.276	4.381	4.229	4.512	4.821	4.721	4.65	4.538	5.005	5.252	4.424	4.296	4.288	4.356	5.032	4.746	4.886	4.68	3.773	3.729	3.556	4.371	4.573
NONMMUG034290	NA	NONCODE lncRNA	5	Early Lep	67	1.541	1.098	1.48	2.029	1.245	1.275	0.299	0	0	0.546	1.263	1.183	0.88	0.595	0.485	1.043	0.934	0.604	0.333	1.345	1.057	0.872	0.669	0.31	0.678	0.516	0.345	0.367
NONMMUG006746	NA	NONCODE lncRNA	11	Early Lep	68	2.916	3.209	2.888	3.189	3.104	2.993	2.692	2.275	2.275	2.632	3.294	3.144	2.787	3.246	3.391	2.901	3.094	3.139	2.134	2.703	2.293	2.852	2.671	2.465	2.319	2.409	2.441	2.472
ENSMUSG00000073197	5730507C01Rik	protein coding gene	12	Early Lep	69	3.072	2.475	2.646	2.625	1.748	2.336	3.023	2.496	2.797	2.548	2.818	2.776	2.039	2.858	2.173	2.939	3.157	2.296	2.242	2.302	1.836	2.242	2.546	2.763	2.138	1.915	2.202	2.128
NONMMUG006067	NA	NONCODE lncRNA	11	Early Lep	70	2.824	3.328	3.062	3.391	2.716	2.947	2.381	1.84	1.551	1.993	2.411	2.907	2.795	2.889	3.322	2.655	2.57	2.838	0.963	2.114	1.844	2.462	1.623	2.563	2.606	1.757	1.807	2.433
ENSMUSG00000022020	Naa16	protein coding gene	14	Early Lep	71	3.904	4.058	3.872	4.12	3.839	3.967	3.917	3.932	3.692	3.803	3.965	3.888	3.684	4.308	4.127	4.053	3.817	4.017	4.002	3.975	3.644	4.04	3.676	3.515	4.18	3.802	3.656	4.048
NONMMUG007321	NA	NONCODE lncRNA	11	Early Lep	72	3.113	3.133	3.016	3.234	2.727	2.915	2.685	2.516	2.257	2.313	3.062	3.02	2.755	3.352	2.967	3.077	3.065	2.799	2.671	2.791	2.524	2.703	2.848	2.485	2.31	2.546	2.621	2.101
NONMMUG035752	NA	NONCODE lncRNA	6	Early Lep	73	4.008	3.118	3.847	0.791	3.54	4.602	3.55	3.323	2.901	3.101	3.608	3.067	3.787	2.874	3.974	3.702	3.325	2.716	3.721	4.008	2.483	3.305	4.257	2.807	2.913	2.501	3.436	4.543
ENSMUSG00000043467	Zbtb37	protein coding gene	1	Early Lep	74	3.586	3.348	3.259	3.453	3.338	3.312	3.785	2.822	2.939	3.655	3.3	3.142	3.195	3.119	3.449	3.573	2.909	3.739	3.142	3.346	3.297	3.426	3.07	3.35	3.172	2.95	3.141	3.22
ENSMUSG00000011960	Ccnt1	protein coding gene	15	Early Lep	75	4.674	4.69	4.504	4.769	4.547	4.546	4.245	4.539	3.853	4.348	4.571	4.569	4.513	4.515	4.667	4.744	4.213	4.392	4.138	3.766	4.507	4.424	4.233	4.338	4.04	4.177	3.71	4.115
NONMMUG022796	NA	NONCODE lncRNA	2	Early Lep	76	1.949	1.967	2.345	1.888	1.623	2.254	2.064	1.521	0.856	1.22	2.081	1.609	1.811	2.325	1.899	2.359	1.899	2.272	0.595	1.757	1.084	1.832	1.208	1.918	2.157	1.551	1.208	1.333
ENSMUSG00000048911	Rnf24	protein coding gene	2	Early Lep	77	4.336	4.124	4.226	4.277	4.024	4.031	4.011	4.009	3.858	4.169	4.245	4.233	4.154	4.232	4.172	4.291	3.97	4.024	4.23	3.967	4.14	4.238	3.953	3.856	3.891	3.831	3.802	3.839
NONMMUG015474	NA	NONCODE lncRNA	15	Early Lep	78	5.39	5.168	5.329	5.303	5.269	5.056	4.975	5.232	4.877	5.24	5.391	5.305	4.933	5.271	5.084	5.211	5.511	5.172	5.285	5.113	5.027	4.961	5.046	5.068	5.106	5.006	5.287	5.13
NONMMUG044477	NA	NONCODE lncRNA	X	Early Lep	79	1.151	1.506	0.926	1.163	0.934	0.993	0.903	0.74	0.669	0.731	0.956	0.595	0.766	2.021	1.475	1.251	0.971	0.88	0.475	0.766	0.714	0.722	0.556	0.963	0.39	1.428	0.275	0.604
NONMMUG006614	NA	NONCODE lncRNA	11	Early Lep	80	3.365	3.299	3.433	3.319	3.309	3.069	2.941	2.59	2.83	2.678	3.178	2.907	2.676	3.195	3.129	3.025	2.975	3.189	2.513	2.915	2.973	2.789	2.801	2.651	2.676	2.799	2.787	2.595
ENSMUSG00000091294	Glis3	protein coding gene	19	Early Lep	81	1.202	2.281	0	0.401	0	1.202	0	0	1.322	1.239	0	1.084	1.227	0	0	1.459	0	0	1.322	0	0.687	0.963	0.444	1.021	0	0	0	0.651
ENSMUSG00000003032	Klf4	protein coding gene	4	Early Lep	82	6.729	7.094	6.773	6.77	6.69	6.542	6.648	6.863	6.754	7.006	7.184	7.087	6.559	7.047	7.169	6.846	6.535	6.408	6.708	7.12	7.002	7.053	7.082	6.308	6.131	6.027	6.439	6.799
NONMMUG027113	NA	NONCODE lncRNA	3	Early Lep	83	2.778	3.296	2.918	3.05	2.694	2.478	2.778	2.616	2.491	2.768	3.379	2.733	2.632	3.162	2.642	2.872	2.68	2.561	2.965	3.121	2.353	2.662	2.646	2.642	2.809	2.63	2.872	2.331
NONMMUG037379	NA	NONCODE lncRNA	7	Early Lep	84	1.899	2.141	1.614	1.566	1.214	1.96	1.744	1.021	1.22	0.433	0.774	1.465	1.993	1.727	1.521	1.811	1.263	1.305	0.766	0.454	0.401	1.091	2.101	1.036	1.646	1.48	1.098	0
ENSMUSG00000025739	Gng13	protein coding gene	17	Early Lep	85	4.223	4.162	4.219	4.013	4.23	4.005	3.383	3.328	3.999	3.58	3.556	3.577	3.644	3.644	3.65	4.303	3.98	4.183	3.336	3.525	3.896	3.302	3.637	2.782	3.271	3.415	3.636	3.187
NONMMUG000241	NA	NONCODE lncRNA	1	Early Lep	86	0	0.485	0	0.299	0.475	0	0	0	0.322	0.057	0	0	0.422	2.134	0.669	0	0	0	0	0	0	0	0	0	0	0	0	0
ENSMUSG00000038560	Sp6	protein coding gene	11	Early Lep	87	1.848	2.021	1.876	1.531	1.678	1.7	1.566	1.623	1.941	1.795	1.82	1.766	1.844	1.696	2.296	1.651	1.714	1.816	1.214	1.705	1.47	1.791	1.722	1.459	0.963	1.465	1.506	1.832
NONMMUG004098	NA	NONCODE lncRNA	10	Early Lep	88	2.485	2.457	2.414	2.401	2.147	2.406	2.551	1.595	1.664	1.888	2.893	2.529	2.353	2.834	2.848	2.353	2.467	2.669	1.844	2.22	1.956	2.167	2.239	2.087	1.891	1.623	1.57	1.96
ENSMUSG00000026628	Atf3	protein coding gene	1	Early Lep	89	6.006	6.375	6.154	6.133	5.958	6.158	5.519	6.146	6.197	6.721	6.526	6.328	5.697	6.633	6.592	6.39	5.397	5.175	6.038	6.807	6.676	6.329	6.354	5.533	5.664	5.311	5.504	6.275
NONMMUG002558	NA	NONCODE lncRNA	1	Early Lep	90	4.407	3.921	4.32	4.725	4.379	4.278	4.33	3.738	3.705	3.873	4.629	4.711	3.949	4.261	4.508	4.691	4.388	4.623	3.814	3.98	3.596	4.143	4.245	3.95	4.128	3.763	3.921	3.728
NONMMUG030884	NA	NONCODE lncRNA	4	Early Lep	91	1.945	2.077	2.254	0.848	0.918	1.475	0.31	0.642	0.098	0.748	0.604	1.521	0.084	0.832	0.911	0.956	0.748	1.144	0.824	0.623	0.556	0.433	0.496	0.356	0.263	0.642	0.816	0.239
NONMMUG037470	NA	NONCODE lncRNA	7	Early Lep	92	3.736	3.693	3.379	3.297	3.111	3.359	3.213	1.17	2.585	2.585	3.307	3.013	1.911	2.92	3.22	3.666	2.671	3.432	2.866	2.529	2.43	2.876	2.866	3.172	3.374	2.47	1.692	2.406

## Sheet: LL+Z
gene_id	gene_name	feature_type	chr	substage	rank	8_1	8_2	8_3	10_1	10_2	10_3	10_4	10_5	12_1	12_2	12_3	12_4	12_5	14_1	14_2	14_3	14_6	14_7	16_1	16_2	16_3	16_4	16_5	18_1	18_2	18_3	18_4	18_5
ENSMUSG00000050201	Otop2	protein coding gene	11	Late Lep/Zyg	1	0.536	1.367	0	1	1.007	1.091	1.692	1.367	2.991	2.922	3.259	2.832	2.926	3.246	3.236	3.2	3.167	2.87	3.181	3.172	3.306	3.35	3.197	3.057	2.566	2.655	3.281	2.971
NONMMUG004730	NA	NONCODE lncRNA	10	Late Lep/Zyg	2	0.888	0.799	0.807	1.872	1.664	1.963	1.239	1.799	1.66	2.084	2.195	1.795	2.05	1.828	2.217	2.101	2.227	1.937	1.816	1.683	1.59	1.411	1.836	1.856	1.696	2.333	1.96	2.333
ENSMUSG00000022113	Trim52	protein coding gene	14	Late Lep/Zyg	3	3.077	2.93	3.123	2.678	3.155	2.891	2.785	3.067	3.924	4.184	4.305	4.491	4.138	4.197	3.844	4.184	4.566	4.32	4.385	4.472	4.193	4.07	4.182	4.042	4.116	4.147	4.203	4.545
ENSMUSG00000025208	Mrpl43	protein coding gene	19	Late Lep/Zyg	4	5.826	5.823	5.942	6.025	5.896	5.85	5.948	5.945	6.304	6.181	6.149	6.068	5.996	6.019	6.04	6.091	6.111	6.108	6.245	6.22	6.218	6.034	6.094	5.988	6.065	6.205	6.056	6.083
ENSMUSG00000026864	Hspa5	protein coding gene	2	Late Lep/Zyg	5	9.513	9.296	9.392	9.269	9.291	9.355	9.264	9.363	9.952	9.989	10.062	9.927	10.078	10.088	9.894	10.015	10.153	10.004	10.082	10.056	10.122	10.087	10.04	9.921	10.063	10.007	10.086	10.085
ENSMUSG00000021285	Ppp1r13b	protein coding gene	12	Late Lep/Zyg	6	5.269	5.128	5.259	5.054	5.198	5.159	5.235	5.111	5.295	5.502	5.432	5.537	5.528	5.35	5.343	5.472	5.362	5.443	5.417	5.391	5.522	5.304	5.436	5.405	5.399	5.419	5.534	5.487
ENSMUSG00000070336	Fbxo47	protein coding gene	11	Late Lep/Zyg	7	3.445	3	3.45	3.103	3.392	3.333	3.124	3.149	4.065	4.424	4.644	4.548	4.4	4.323	4.142	4.153	4.452	4.368	4.62	4.499	4.535	4.31	4.32	4.259	4.072	4.191	4.372	4.394
ENSMUSG00000087146	Gm15205	lincRNA gene	X	Late Lep/Zyg	8	1.888	0.356	1.07	0.978	1.989	2.098	1.642	1.678	3.381	3.034	3.579	3.065	2.924	3.573	2.782	3.309	3.096	4.013	2.776	2.755	3.31	2.757	3.246	3.552	3.524	2.467	3.297	4.029
ENSMUSG00000084883	Ccdc85c	protein coding gene	12	Late Lep/Zyg	9	3.918	3.921	3.978	3.815	3.967	3.79	4.218	4.109	4.303	4.394	4.334	4.692	4.364	4.082	4.155	4.472	4.158	4.133	4.142	4.105	4.611	4.599	4.291	4.335	4.303	4.398	4.088	4.245
ENSMUSG00000031532	Saraf	protein coding gene	8	Late Lep/Zyg	10	6.871	6.786	6.721	6.578	6.741	6.828	6.779	6.794	7.273	7.233	7.281	7.204	7.458	7.357	7.368	7.248	7.363	7.283	7.368	7.363	7.445	7.419	7.364	7.172	7.379	7.22	7.442	7.495
ENSMUSG00000086863	Gm15543	unclassified gene	6	Late Lep/Zyg	11	2.444	1.417	0.782	2.954	1.778	2.707	2.744	2.121	3.624	4.169	4.601	4.203	4.448	3.622	4.618	4.715	4.485	4.096	4.368	4.41	4.889	4.584	4.731	4.299	3.767	4.334	4.643	4.307
ENSMUSG00000022898	Dscr3	protein coding gene	16	Late Lep/Zyg	12	4.082	4.215	3.956	4.331	4.472	4.449	4.632	4.744	4.683	4.814	5.099	4.748	4.935	5.057	4.993	4.861	5.015	4.902	4.923	4.9	4.891	4.986	4.883	4.863	4.879	4.776	4.72	4.964
NONMMUG039621	NA	NONCODE lncRNA	7	Late Lep/Zyg	13	1.305	0	0	0	0.098	2.269	0	0	0.556	1.918	0	1.757	0	1.239	0	0	0	1.74	1.322	1.687	0.782	1.996	1.551	0	0.926	1.454	0	0.516
ENSMUSG00000000318	Clec10a	protein coding gene	11	Late Lep/Zyg	14	0.401	1.157	1.281	0.176	0.84	0.614	1.014	0.832	1.411	1.651	1.952	2.101	1.157	1.828	1.66	0.963	2.293	1.77	1.993	2.635	2.029	1.35	1.496	1.428	1.239	1.536	1.66	1.57
ENSMUSG00000040713	Creg1	protein coding gene	1	Late Lep/Zyg	15	5.402	5.245	5.102	5.061	5.23	5.406	5.217	5.422	5.787	5.973	5.828	5.847	5.74	5.868	6.052	5.951	6.01	5.851	6.096	6.146	6.173	6.128	6.082	5.679	5.799	5.849	6.082	6.239
ENSMUSG00000045942	BC049762	protein coding gene	11	Late Lep/Zyg	16	1.96	2.208	2.66	1.642	1.628	2.526	1.941	2.319	2.803	2.733	2.757	3.236	3.24	2.785	2.57	2.854	2.635	2.799	2.716	2.952	3.067	2.625	2.795	2.862	2.491	2.96	2.543	2.774
ENSMUSG00000025931	Paqr8	protein coding gene	1	Late Lep/Zyg	17	4.085	4.195	4.317	4.498	4.465	4.343	4.578	4.676	4.927	5.093	4.98	4.908	5.009	4.989	5.088	5.199	5.02	4.966	4.93	4.732	5.088	4.924	4.923	5.19	5.026	5.067	4.774	4.776
NONMMUG038820	NA	NONCODE lncRNA	7	Late Lep/Zyg	18	0.986	0.526	0.642	0.401	1.064	0.748	1.077	1.036	2.359	2.362	2.595	2.816	2.958	2.63	2.945	2.85	2.729	2.381	2.888	2.952	3.094	3.206	3.121	2.506	2.278	2.548	2.772	2.92
ENSMUSG00000032171	Pin1	protein coding gene	9	Late Lep/Zyg	19	4.902	4.688	4.995	5.018	5.075	4.935	4.944	4.867	5.287	5.272	5.031	5.111	5.24	5.262	5.156	5.284	5.357	5.255	5.167	5.185	5.466	5.303	5.221	5.261	5.248	5.161	5.282	5.13
ENSMUSG00000086022	Rad51ap2	protein coding gene	12	Late Lep/Zyg	20	2.604	1.151	2.501	2.057	2.05	1.911	2.154	2.275	3.558	3.975	4.025	3.819	3.745	3.752	3.406	3.844	4.167	3.971	4.096	4.057	3.877	3.608	3.825	3.471	3.733	3.993	4.061	4.491
ENSMUSG00000004069	Dnaja3	protein coding gene	16	Late Lep/Zyg	21	5.018	5.154	5.305	5.417	5.484	5.553	5.354	5.453	5.642	5.729	5.823	5.772	5.846	5.712	5.854	5.766	5.906	5.82	5.828	5.799	5.886	5.739	5.777	5.613	5.75	5.832	5.812	5.889
ENSMUSG00000027446	9230104L09Rik	protein coding gene	2	Late Lep/Zyg	22	0	0	0.444	1.551	0.496	0.84	0	0	0.864	0.895	1.459	1.669	1.367	0.556	1.722	1.111	1.57	1.491	1.202	0.941	1.561	1.727	0.799	0.895	1.036	1.868	2.098	1.036
ENSMUSG00000015966	Il17rb	protein coding gene	14	Late Lep/Zyg	23	1.257	0.556	0.536	0.433	1.07	0.872	1.195	0.918	1.546	2.06	1.714	1.727	1.459	2.242	1.811	1.722	1.433	1.86	1.48	1.84	2.322	1.934	1.852	1.521	2.05	1.526	1.328	1.632
ENSMUSG00000047866	Lonp2	protein coding gene	8	Late Lep/Zyg	24	5.738	5.651	5.623	5.693	5.808	5.645	5.496	5.76	6.211	6.214	6.226	6.215	6.284	6.209	6.331	6.384	6.312	6.205	6.367	6.436	6.612	6.356	6.276	6.182	6.218	6.105	6.201	6.373
ENSMUSG00000025789	St8sia2	protein coding gene	7	Late Lep/Zyg	25	2.965	3.004	2.891	3.24	3.016	3.259	3.635	3.638	4.385	4.636	4.764	4.687	4.937	4.898	5.115	4.869	4.818	4.662	4.718	4.768	4.939	5.056	4.949	4.526	4.567	4.602	4.972	4.807
ENSMUSG00000060791	Gmfg	protein coding gene	7	Late Lep/Zyg	26	0.475	1.144	0.604	0.766	0.669	0.872	0.669	1.465	1.189	1.541	1.82	2.313	0.807	1.986	2.053	1.918	1.888	2.104	2.084	2.42	1.941	1.551	2.157	1.718	1.07	2.06	1.614	1.401
NONMMUG018358	NA	NONCODE lncRNA	17	Late Lep/Zyg	27	2.88	1.876	3.643	1.491	1.895	2.242	2.585	3.693	5.393	5.831	5.877	5.554	5.823	5.807	5.315	5.888	6.203	5.941	5.559	5.771	5.673	5.755	5.455	5.052	5.385	5.519	5.557	6.163
ENSMUSG00000009013	Dynll1	protein coding gene	5	Late Lep/Zyg	28	8.58	8.469	8.528	8.466	8.651	8.391	8.641	8.788	9.07	8.977	8.993	8.906	8.984	9.04	8.985	9.04	9.009	8.867	9.001	9.122	9.062	9.055	9.116	8.85	9.047	9.073	9.18	9.015
ENSMUSG00000034591	Slc41a2	protein coding gene	10	Late Lep/Zyg	29	3.291	3.24	2.958	3.619	3.522	3.525	3.54	3.775	4.276	4.618	4.679	4.71	4.854	4.885	4.855	4.854	4.802	4.694	5.017	4.764	5.12	5.141	4.928	4.73	4.821	4.614	4.779	4.738
ENSMUSG00000031118	1700080O16Rik	protein coding gene	X	Late Lep/Zyg	30	1.811	1.585	2.053	1.299	1.714	1.526	1.915	1.757	2.868	3.409	2.367	2.296	2.793	2.406	1.911	2.599	2.457	2.623	1.731	2.328	2.791	2	2.548	2.239	2.88	2.483	2.86	3.291
ENSMUSG00000040446	Rprd1a	protein coding gene	18	Late Lep/Zyg	31	4.02	3.718	3.869	4.247	4.072	4.17	4.139	4.246	4.315	4.64	4.787	4.678	4.628	4.731	4.75	4.776	4.812	4.632	4.916	4.651	4.789	4.63	4.585	4.588	4.684	4.699	4.763	4.708
ENSMUSG00000024078	Ttc27	protein coding gene	17	Late Lep/Zyg	32	5.261	5.06	5.323	5.25	5.056	5.113	5.195	5.275	5.606	5.472	5.664	5.63	5.618	5.591	5.524	5.528	5.555	5.48	5.714	5.5	5.568	5.48	5.58	5.534	5.647	5.55	5.681	5.518
ENSMUSG00000057388	Mrpl18	protein coding gene	17	Late Lep/Zyg	33	5.85	5.731	5.85	5.822	5.866	5.946	5.788	5.741	6.031	5.799	5.834	5.975	5.899	5.844	5.955	6	6.089	5.979	6.019	5.92	5.9	5.958	5.912	5.919	6.059	5.863	6.069	5.852
ENSMUSG00000050195	Scd4	protein coding gene	19	Late Lep/Zyg	34	0.934	1.014	1.057	1.333	1.491	1.465	1.305	1.744	1.333	1.832	2.183	2.077	1.899	1.718	2.077	1.971	1.934	1.696	1.852	2.17	2.233	1.907	1.856	1.585	1.864	1.651	1.993	2.411
ENSMUSG00000034563	Ccpg1	protein coding gene	9	Late Lep/Zyg	35	5.759	5.455	5.618	5.587	5.688	5.716	5.697	5.665	5.742	5.978	5.877	6.037	5.918	5.959	5.989	5.912	5.946	5.808	6.036	5.907	5.961	5.939	5.832	5.827	5.944	5.787	5.801	5.906
NONMMUG009540	NA	NONCODE lncRNA	12	Late Lep/Zyg	36	4.275	3.977	4.118	4.091	4.668	4.216	4.597	4.39	4.567	4.746	5.053	4.614	4.586	4.77	4.791	4.576	4.823	4.808	4.644	4.575	4.545	4.737	4.923	4.592	4.677	4.839	4.587	4.401
ENSMUSG00000030287	Itpr2	protein coding gene	6	Late Lep/Zyg	37	1.417	1.791	1.189	1.618	1.546	1.803	1.604	2.039	2.131	2.632	2.444	2.561	2.731	2.516	2.937	2.714	2.805	2.82	2.664	2.433	2.886	3.493	2.585	2.687	2.689	2.422	2.392	2.628
ENSMUSG00000079476	1700011M02Rik	protein coding gene	X	Late Lep/Zyg	38	5.679	6.375	5.751	5.98	6.133	6.111	6.094	6.558	7.852	7.254	7.376	7.162	7.513	7.573	7.628	7.709	7.638	7.568	7.489	7.501	7.757	8.021	7.751	7.329	7.242	7.26	7.685	7.34
ENSMUSG00000089996	Tmsb15b2	protein coding gene	X	Late Lep/Zyg	39	5.223	5.306	5.191	5.336	5.486	5.518	5.53	5.869	6.583	6.434	6.191	6.377	6.3	6.523	6.399	6.641	6.638	6.285	6.709	6.525	6.353	6.57	6.525	6.388	6.164	6.021	6.365	6.579
ENSMUSG00000021975	Ints9	protein coding gene	14	Late Lep/Zyg	40	4.664	4.583	4.655	4.587	4.683	4.658	4.674	4.844	4.896	5.12	5.084	5.218	5.09	5.158	5.18	5.063	5.216	5.204	5.294	4.976	5.149	5.089	5.053	4.984	5.174	5.085	5.101	5.242
NONMMUG001389	NA	NONCODE lncRNA	1	Late Lep/Zyg	41	1.59	1.48	1.546	1.39	1.48	1.293	1.496	1.422	1.967	1.941	2.036	2.014	2.007	2.154	2.144	2.057	2.223	1.96	2.138	1.941	2.186	1.96	1.96	2.084	1.782	2.064	2.087	1.971
ENSMUSG00000000103	Zfy2	protein coding gene	Y	Late Lep/Zyg	42	1.556	0.774	1	1.144	0.978	1.057	1.043	1.245	2.26	2.403	1.989	2.004	2.057	2	2.245	2.57	2.141	2.655	2.098	1.744	2.35	1.856	2.07	2.29	2.057	2.269	2.417	2.766
ENSMUSG00000017132	Cyth1	protein coding gene	11	Late Lep/Zyg	43	4.346	4.216	4.32	4.588	4.438	4.289	4.416	4.517	4.707	4.967	4.948	4.789	4.713	4.821	5.012	4.921	4.953	4.966	4.965	4.896	4.878	5.035	4.92	4.7	5.078	4.819	4.746	4.835
ENSMUSG00000048826	Dact2	protein coding gene	17	Late Lep/Zyg	44	3.206	3.329	3.35	2.935	3.025	2.824	3.348	3.134	4.041	4.075	3.912	4.208	4.397	4.016	3.883	3.887	4.371	4.057	3.985	4.046	4.373	3.984	4.015	4.076	3.946	4.09	4.098	3.987
ENSMUSG00000063975	Slco1a5	protein coding gene	6	Late Lep/Zyg	45	1.064	1.281	1.043	0.807	1.118	1.021	1.379	1.632	2.83	2.551	3.269	2.729	2.47	3.138	2.864	3.23	2.714	2.331	3.406	2.909	3.118	2.952	3.265	2.472	2.711	2.82	2.993	2.907
ENSMUSG00000003269	Cyth2	protein coding gene	7	Late Lep/Zyg	46	7.542	7.527	7.533	7.418	7.485	7.397	7.418	7.389	7.909	7.803	7.929	7.834	8.006	7.963	7.863	7.938	7.863	7.873	7.888	7.815	8.031	7.918	7.901	7.875	7.914	7.869	7.962	7.823
NONMMUG041750	NA	NONCODE lncRNA	8	Late Lep/Zyg	47	2.018	2.07	1.915	2.336	2.653	2.376	2.727	3.06	3.291	3.418	3.363	3.461	3.761	3.413	3.517	3.617	3.593	3.441	3.633	3.793	3.551	3.852	3.529	3.2	3.476	3.18	3.986	3.502
ENSMUSG00000021264	Yy1	protein coding gene	12	Late Lep/Zyg	48	5.954	5.909	5.988	6.07	6.076	6.137	5.961	5.984	6.047	6.14	6.184	6.228	6.267	6.126	6.165	6.245	6.296	6.185	6.253	6.228	6.259	6.127	6.211	6.179	6.182	6.207	6.158	6.249
ENSMUSG00000020003	Pex7	protein coding gene	10	Late Lep/Zyg	49	4.548	4.662	4.612	4.937	4.913	4.746	4.788	4.912	5.144	5.275	5.233	5.222	5.001	5.256	5.137	5.247	5.231	5.123	5.311	5.326	5.25	5.006	5.216	5.166	5.023	5.208	5.202	5.525
ENSMUSG00000032575	Manf	protein coding gene	9	Late Lep/Zyg	50	8.218	8.023	8.208	8.113	8.194	8.22	8.231	8.108	8.719	8.567	8.607	8.734	8.868	8.652	8.591	8.656	8.778	8.666	8.796	8.696	8.869	8.689	8.728	8.565	8.686	8.612	8.732	8.733
ENSMUSG00000031879	Fam96b	protein coding gene	8	Late Lep/Zyg	51	5.259	5.145	5.087	5.129	5.446	5.039	5.085	5.225	5.65	5.567	5.618	5.492	5.712	5.527	5.424	5.721	5.678	5.591	5.525	5.534	5.685	5.458	5.631	5.66	5.554	5.781	5.672	5.641
ENSMUSG00000009092	Derl3	protein coding gene	10	Late Lep/Zyg	52	4.485	4.424	4.715	4.155	4.596	4.48	4.754	4.331	5.769	5.714	5.939	6.091	6.033	6.15	6.031	5.939	5.991	5.814	6.164	6.262	6.331	6.334	6.319	6.017	5.816	6.093	6.302	6.103
ENSMUSG00000075232	Amd1	protein coding gene	10	Late Lep/Zyg	53	6.812	6.695	6.584	6.587	6.567	6.593	6.712	6.707	6.82	7.036	7.016	6.671	6.951	6.91	6.899	7.028	7.013	6.871	7.107	6.919	6.974	6.969	6.848	6.885	6.892	6.953	6.933	6.925
ENSMUSG00000005378	Wbscr22	protein coding gene	5	Late Lep/Zyg	54	5.556	5.559	5.616	5.686	5.664	5.616	5.656	5.508	5.922	5.823	5.972	5.988	6.046	5.907	5.889	5.847	5.906	5.691	5.931	5.713	6.028	5.824	5.877	5.826	5.951	5.765	6.007	5.95
ENSMUSG00000005609	Ctr9	protein coding gene	7	Late Lep/Zyg	55	6.036	5.855	5.928	5.889	5.865	5.832	5.93	5.85	6.144	6.298	6.355	6.297	6.433	6.408	6.313	6.345	6.286	6.228	6.315	6.272	6.434	6.277	6.232	6.358	6.308	6.189	6.214	6.132
ENSMUSG00000030987	Stim1	protein coding gene	7	Late Lep/Zyg	56	7.282	7.219	7.168	7.187	7.097	7.192	7.163	7.011	7.403	7.588	7.475	7.45	7.552	7.532	7.482	7.43	7.467	7.37	7.498	7.421	7.703	7.579	7.386	7.501	7.533	7.427	7.426	7.374
ENSMUSG00000000320	Alox12	protein coding gene	11	Late Lep/Zyg	57	1.561	1.454	1.138	1.202	1.417	1.872	1.556	1.251	2.121	2.23	2.211	2.186	2.084	2.131	2.104	2.316	2.694	2.534	2.472	2.66	2.462	2.296	2.381	2.192	2.223	2.331	1.891	2.733
NONMMUG037914	NA	NONCODE lncRNA	7	Late Lep/Zyg	58	1.632	2.63	2.694	2.621	1.84	2.217	2.39	2.587	3.121	3.081	3.149	3.353	3.608	3.05	3.07	3.173	3.114	3.093	3.442	3.223	3.069	3.103	3.209	3.077	3.413	3.134	2.92	2.738
ENSMUSG00000042350	Arel1	protein coding gene	12	Late Lep/Zyg	59	4.448	4.267	4.367	4.598	4.618	4.421	4.758	4.605	4.764	5.012	5.052	4.768	4.816	4.931	4.928	4.952	4.825	5.013	4.946	4.7	4.951	4.871	4.937	4.988	5.076	4.887	4.869	4.834
NONMMUG013507	NA	NONCODE lncRNA	14	Late Lep/Zyg	60	0.367	1.551	0.986	1.195	1.163	1.417	2.114	1.195	1.811	1.57	1.744	2.114	1.856	1.748	2.18	1.989	2.217	1.454	1.934	1.718	1.884	2.067	2.091	1.727	1.774	1.824	2.144	1.379
ENSMUSG00000072694	1500011B03Rik	protein coding gene	5	Late Lep/Zyg	61	5.427	5.615	5.495	5.169	5.296	5.492	5.491	5.552	5.612	5.646	5.472	5.621	5.656	5.731	5.6	5.563	5.592	5.708	5.728	5.574	5.787	5.653	5.576	5.676	5.479	5.616	5.722	5.595
ENSMUSG00000020523	Fam114a2	protein coding gene	11	Late Lep/Zyg	62	5.591	5.54	5.583	5.579	5.692	5.686	5.815	5.456	5.805	5.96	5.907	5.97	5.911	6.029	5.973	5.851	5.858	5.881	5.926	5.964	5.885	5.889	5.955	5.907	5.912	5.85	5.882	5.979
ENSMUSG00000059325	Hopx	protein coding gene	5	Late Lep/Zyg	63	4.271	4.463	4.204	4.416	4.394	4.285	4.694	4.466	5.921	5.934	5.604	5.967	5.854	5.994	6.002	5.841	5.965	5.834	5.77	6.08	6.017	6.06	5.961	5.708	5.282	5.773	5.858	5.748
ENSMUSG00000055691	Gja6	protein coding gene	X	Late Lep/Zyg	64	2.519	1.844	2.516	2.189	1.952	2.141	2.725	3.116	4.48	4.679	4.573	4.894	5.004	4.73	4.885	4.705	4.937	4.439	4.59	4.688	4.722	5.09	4.941	4.412	4.156	4.529	4.995	4.685
ENSMUSG00000028447	Dctn3	protein coding gene	4	Late Lep/Zyg	65	6.102	5.939	5.887	5.945	6.052	6.123	5.911	5.743	6.283	6.032	5.951	6.319	6.16	6.136	6.127	6.148	6.195	6.028	6.248	6.277	6.241	6.126	6.064	6.055	5.986	6.256	6.144	6.158
ENSMUSG00000040813	Tex264	protein coding gene	9	Late Lep/Zyg	66	5.477	5.664	5.537	5.546	5.477	5.465	5.5	5.284	6.066	5.86	5.998	6.002	5.879	5.896	5.843	5.809	6.073	5.807	5.973	6.059	6.196	6.173	6.034	5.899	5.951	6.022	5.96	6.041
ENSMUSG00000084372	Gm13988	pseudogene	2	Late Lep/Zyg	67	0.575	0.614	0.322	0	1.043	0.227	0	1.937	2.907	2.513	3.453	3.029	3.099	3.516	2.223	3.074	3.585	3.213	2.763	2.223	3.534	2.991	2.599	1.949	2.967	2.96	3	3.213
NONMMUG024479	NA	NONCODE lncRNA	2	Late Lep/Zyg	68	0.575	0.614	0.322	0	1.043	0.227	0	1.937	2.907	2.513	3.453	3.029	3.099	3.516	2.223	3.074	3.585	3.213	2.763	2.223	3.534	2.991	2.599	1.949	2.967	2.96	3	3.213
ENSMUSG00000038860	Garnl3	protein coding gene	2	Late Lep/Zyg	69	6.656	6.438	6.393	6.607	6.445	6.487	6.486	6.401	6.653	6.934	7.015	7.104	7.041	7.05	6.945	6.946	7.04	7.035	6.891	6.941	7.057	6.842	6.804	7.061	6.792	6.904	6.794	6.76
ENSMUSG00000092558	Med20	protein coding gene	17	Late Lep/Zyg	70	4.769	4.442	4.227	4.434	4.676	4.535	4.675	4.735	4.94	4.697	4.922	4.643	4.967	4.942	4.987	4.973	5.147	4.999	5.004	4.986	4.947	4.902	4.974	4.743	4.981	4.787	5.143	5.046
NONMMUG016861	NA	NONCODE lncRNA	16	Late Lep/Zyg	71	0.978	0.872	1.531	0.88	0.848	1.269	1.281	1.628	2.935	3.714	3.396	3.284	3.64	3.532	3.341	3.515	3.857	3.679	3.043	3.41	2.897	3.366	3.086	2.907	3.275	3.271	3.113	3.737
ENSMUSG00000009090	Ap1b1	protein coding gene	11	Late Lep/Zyg	72	5.902	5.888	6.023	5.938	6.125	5.824	6.059	5.915	6.088	6.107	6.192	6.087	6.336	6.133	6.14	6.215	6.282	6.245	6.173	6.218	6.157	6.123	6.129	6.232	6.169	6.132	6.184	6.16
ENSMUSG00000052738	Suclg1	protein coding gene	6	Late Lep/Zyg	73	7.503	7.482	7.274	7.422	7.423	7.417	7.399	7.433	8.061	7.856	7.826	7.898	8.117	7.88	7.948	7.953	7.864	7.751	7.929	7.818	8.091	7.927	7.845	7.951	7.949	7.975	7.921	8.018
ENSMUSG00000021792	Fam213a	protein coding gene	14	Late Lep/Zyg	74	7.429	7.275	7.13	7.383	7.389	7.508	7.664	7.659	7.858	7.899	7.847	7.962	7.841	7.879	7.818	7.808	7.556	7.591	7.798	7.814	7.742	7.793	7.735	7.677	7.946	7.578	7.64	7.646
ENSMUSG00000052712	BC004004	protein coding gene	17	Late Lep/Zyg	75	6.084	5.944	6.116	5.899	5.889	6.033	5.955	6.027	6.658	6.638	6.693	6.449	6.667	6.62	6.539	6.606	6.761	6.611	6.741	6.818	6.726	6.573	6.589	6.32	6.502	6.485	6.631	6.815
ENSMUSG00000070814	6330408A02Rik	protein coding gene	7	Late Lep/Zyg	76	2.893	2.924	3.082	3.084	3.121	2.922	2.899	2.878	3.281	3.362	3.306	3.322	3.369	3.325	3.149	3.192	3.566	3.551	3.478	3.36	2.941	3.209	3.109	3.519	3.483	3.131	3.374	3.293
ENSMUSG00000030722	Nfatc2ip	protein coding gene	7	Late Lep/Zyg	77	5.535	5.441	5.477	5.866	6.044	5.972	6.067	6.273	6.337	6.611	6.601	6.411	6.657	6.705	6.651	6.601	6.582	6.492	6.531	6.548	6.512	6.664	6.543	6.242	6.399	6.392	6.657	6.54
ENSMUSG00000026895	Ndufa8	protein coding gene	2	Late Lep/Zyg	78	6.65	6.879	6.914	6.738	6.915	6.857	6.91	6.743	7.178	7.007	7.038	6.954	7.12	6.993	7.037	6.965	7.18	7.053	7.096	7.105	6.997	7.002	7.151	6.881	7.017	7.16	7.106	6.944
ENSMUSG00000086989	Gm16441	pseudogene	X	Late Lep/Zyg	79	1.021	0	0.475	0.585	0.748	0.971	0.546	1.124	1.705	1.84	2.729	1.876	1.401	1.891	1.39	1.406	2.401	2.392	1.978	2.322	2.22	1.986	1.718	1.7	1.491	2.459	1.816	2.561
ENSMUSG00000034602	Mon2	protein coding gene	10	Late Lep/Zyg	80	4.227	4.186	4.201	4.487	4.341	4.417	4.314	4.387	4.348	4.798	4.78	4.728	4.65	4.622	4.589	4.718	4.643	4.583	4.679	4.605	4.766	4.548	4.621	4.588	4.571	4.546	4.606	4.667
ENSMUSG00000063439	B9d2	protein coding gene	7	Late Lep/Zyg	81	3.53	3.715	3.521	3.331	3.978	3.823	3.474	3.659	4.034	3.711	3.957	4.277	3.921	4.115	3.855	3.982	4.22	3.899	4.197	4.147	4.079	3.621	3.826	3.714	3.757	4.388	4.243	4.247
ENSMUSG00000024038	Ndufv3	protein coding gene	17	Late Lep/Zyg	82	6.258	6.28	6.155	6.161	6.591	6.453	6.68	6.517	6.96	6.793	6.757	6.949	6.831	6.842	6.897	6.848	6.916	6.816	6.642	7.033	7.088	6.926	6.872	6.88	6.576	6.671	6.795	6.904
ENSMUSG00000033809	Alg3	protein coding gene	16	Late Lep/Zyg	83	4.073	4.107	4.337	4.099	4.533	4.433	4.647	4.362	4.767	4.874	4.91	4.65	4.776	4.56	4.652	5.095	5.021	4.82	5.033	5.052	4.954	4.934	4.98	4.671	4.698	4.923	5.255	4.987
ENSMUSG00000015702	Anxa9	protein coding gene	3	Late Lep/Zyg	84	2.186	1.848	1.787	1.907	2	2.07	2.373	2.043	3.296	3.531	4.043	3.441	4.213	3.678	4.103	3.757	4.032	4.218	4.275	3.823	4.398	4.234	4.305	3.256	3.55	3.963	4.004	3.976
ENSMUSG00000021607	Mrpl36	protein coding gene	13	Late Lep/Zyg	85	5.403	5.264	5.209	5.575	5.574	5.582	5.59	5.696	6.158	6.002	6.022	6.185	6.089	5.99	6.08	6.127	6.172	5.994	6.074	5.845	6.025	6.008	5.869	5.998	5.877	5.778	6.08	5.974
ENSMUSG00000020132	Rab21	protein coding gene	10	Late Lep/Zyg	86	4.816	4.795	5.078	5.054	4.966	5.225	5.191	5.108	5.246	5.48	5.54	5.626	5.475	5.408	5.365	5.358	5.347	5.448	5.652	5.32	5.392	5.402	5.491	5.454	5.269	5.478	5.437	5.586
NONMMUG040410	NA	NONCODE lncRNA	8	Late Lep/Zyg	87	0.714	0.379	1.007	0.31	0.356	0.356	0.506	0.934	2.114	2.516	2.58	2.313	2.606	2.57	2.084	2.648	2.763	2.736	2.248	2.302	2.42	2.585	2.239	1.96	2.202	2.287	2.411	2.748
ENSMUSG00000038383	Pigu	protein coding gene	2	Late Lep/Zyg	88	5.036	4.783	5.172	5.176	5.188	5.323	5.498	5.412	5.526	5.845	5.837	5.722	5.905	5.785	5.754	5.867	5.84	5.786	5.945	5.983	6.039	5.815	5.969	5.69	5.612	5.659	5.941	5.825
ENSMUSG00000039182	AW209491	protein coding gene	13	Late Lep/Zyg	89	3.214	3.072	3.372	4.028	3.663	3.878	3.845	4.024	3.964	3.976	4.039	4.178	4.369	4.216	4.282	4.312	4.263	4.097	4.283	4.08	4.018	4.148	4.097	4.285	4.282	4.006	4.087	3.99
ENSMUSG00000010554	Mettl16	protein coding gene	11	Late Lep/Zyg	90	4.892	4.498	4.809	4.661	4.76	5.108	4.779	4.773	5.343	5.271	5.476	5.394	5.525	5.369	5.469	5.45	5.395	5.245	5.407	5.336	5.427	5.38	5.402	5.187	5.399	5.24	5.344	5.444
ENSMUSG00000003814	Calr	protein coding gene	8	Late Lep/Zyg	91	9.487	9.433	9.402	9.198	9.299	9.457	9.419	9.361	9.838	9.991	10.01	9.909	10.061	10.078	9.995	10.033	10.11	10.026	10.145	10.069	10.134	10.102	10.04	9.966	10.219	10.061	10.148	10.144
ENSMUSG00000042709	Atpaf2	protein coding gene	11	Late Lep/Zyg	92	5.466	5.159	5.496	5.103	5.386	5.494	5.472	4.926	5.33	5.603	5.628	5.579	5.617	5.606	5.164	5.541	5.54	5.805	5.616	5.52	5.471	5.39	5.533	5.472	5.626	5.396	5.58	5.448
ENSMUSG00000019767	Ccdc170	protein coding gene	10	Late Lep/Zyg	93	1.614	1.876	1.727	1.967	2.208	1.856	2.26	2.141	3.438	3.511	3.77	3.394	3.645	3.577	3.875	3.708	3.211	3.167	3.754	3.417	3.826	3.654	3.475	3.276	3.072	3.236	3.294	3.114
ENSMUSG00000073411	H2-D1	protein coding gene	17	Late Lep/Zyg	94	5.73	5.581	5.57	5.033	5.486	5.377	5.274	5.467	6.135	5.945	6.157	6.11	6.094	6.073	6.187	5.963	6.226	6.111	6.539	6.452	6.484	6.224	6.081	5.811	5.87	5.85	6.099	6.463
ENSMUSG00000037190	Cyb561d2	protein coding gene	9	Late Lep/Zyg	95	3.42	3.341	3.236	3.31	3.251	3.561	3.44	3.406	3.736	3.8	3.59	3.653	4.023	3.993	3.785	3.551	3.681	3.874	3.646	3.635	3.734	4.062	3.66	3.893	3.654	4.016	3.757	3.84
ENSMUSG00000057103	Cml1	protein coding gene	6	Late Lep/Zyg	96	2.018	1.433	1.58	0.926	1.888	2.167	1.828	2.275	2.452	1.884	2.35	2.556	2.43	2.16	2.628	2.742	3.146	2.761	2.348	2.22	2.266	2.485	2.446	2.438	2.496	2.722	3.187	2.748
ENSMUSG00000024527	Afg3l2	protein coding gene	18	Late Lep/Zyg	97	6.358	6.266	6.24	6.286	6.307	6.318	6.335	6.321	6.401	6.522	6.595	6.479	6.659	6.53	6.541	6.486	6.644	6.492	6.527	6.539	6.611	6.461	6.565	6.463	6.5	6.519	6.48	6.55
ENSMUSG00000006457	Actn3	protein coding gene	19	Late Lep/Zyg	98	3.552	3.736	3.478	3.108	3.717	3.434	4.13	3.702	4.592	4.381	4.466	4.372	4.653	4.563	4.723	4.558	4.646	4.358	4.509	4.714	4.581	5.011	4.556	4.195	4.188	4.29	5.155	4.66
ENSMUSG00000041577	Prelp	protein coding gene	1	Late Lep/Zyg	99	3.696	3.728	3.702	4.143	3.651	3.812	3.809	3.862	4.694	4.681	4.991	5.298	4.668	5.012	5.107	4.983	4.617	4.471	5.082	5.096	5.154	4.862	4.841	4.605	4.626	4.692	4.608	4.904
ENSMUSG00000025962	Fastkd2	protein coding gene	1	Late Lep/Zyg	100	3.958	4.043	3.812	4.702	4.108	4.294	4.231	4.175	4.367	4.431	4.654	4.554	4.55	4.28	4.699	4.618	4.551	4.438	4.743	4.794	4.472	4.741	4.394	4.267	4.792	4.367	4.754	4.611
ENSMUSG00000034235	Usp54	protein coding gene	14	Late Lep/Zyg	101	4.184	4.132	4.147	4.085	4.289	4.268	4.286	4.133	4.281	4.739	4.724	4.386	4.839	4.743	4.72	4.651	4.707	4.712	4.613	4.711	4.895	4.841	4.662	4.577	4.521	4.503	4.578	4.689
ENSMUSG00000079479	Gm9112	protein coding gene	X	Late Lep/Zyg	102	2.036	2.725	2.539	3.181	3.192	3.05	2.844	4.317	6.28	5.766	5.692	5.262	6.315	6.738	6.763	6.346	6.802	6.615	6.873	6.826	6.987	7.36	7.117	6.448	6.598	6.662	7.151	6.809
ENSMUSG00000052920	Prkg1	protein coding gene	19	Late Lep/Zyg	103	2.26	1.993	2.339	1.911	2.189	2.151	2.251	2.425	2.828	2.759	3.036	3.072	2.874	2.965	2.96	2.799	3.004	3.175	3.106	2.751	3.58	3.497	3.213	2.922	2.973	2.932	2.916	3.353
ENSMUSG00000047171	Helt	protein coding gene	8	Late Lep/Zyg	104	0.824	1.35	0.678	1.664	2.057	2.242	1.521	1.623	2.553	2.433	2.254	2.039	2.899	2.729	2.805	2.446	3.081	2.718	2.186	2.606	3.037	2.37	2.82	2.18	2.154	2.467	2.72	2.714
ENSMUSG00000033900	Map9	protein coding gene	3	Late Lep/Zyg	105	1.744	1.975	2.029	2.438	2.457	2.438	2.384	2.278	2.599	2.772	2.776	2.644	2.736	2.824	3.002	2.945	2.891	2.826	2.945	2.604	2.795	2.996	2.628	2.639	2.583	2.694	2.828	2.746
ENSMUSG00000034152	Exoc3	protein coding gene	13	Late Lep/Zyg	106	5.291	5.083	5.337	5.067	5.142	5.152	5.191	5.217	5.335	5.376	5.402	5.312	5.464	5.34	5.39	5.305	5.482	5.359	5.438	5.402	5.35	5.294	5.236	5.317	5.425	5.452	5.379	5.51
ENSMUSG00000061118	Dnajc30	protein coding gene	5	Late Lep/Zyg	107	4.203	4.379	4.212	4.072	4.011	4.312	4.721	4.605	4.824	4.845	4.542	4.9	4.718	4.651	4.654	4.771	4.809	4.732	4.745	5.021	4.941	4.557	4.873	4.711	4.735	4.762	4.683	4.628
ENSMUSG00000031241	Tbx22	protein coding gene	X	Late Lep/Zyg	108	3.287	3.152	2.878	3.209	3.385	3.246	3.95	3.485	4.02	4.328	4.81	4.995	4.828	4.825	4.978	4.963	4.613	4.534	4.49	4.67	4.868	4.817	4.692	4.549	4.249	4.205	4.354	4.384
ENSMUSG00000049608	Gpr55	protein coding gene	1	Late Lep/Zyg	109	3.384	3.318	2.93	3.98	3.773	4.037	4.149	3.857	4.683	4.928	4.916	4.999	5.296	4.994	5.021	4.974	4.833	4.843	4.75	4.732	5.14	5.122	4.827	4.655	4.407	4.675	4.921	4.774
ENSMUSG00000087325	Gm6038	pseudogene	X	Late Lep/Zyg	110	2.411	0.911	2.296	1.816	1.895	1.718	1.864	2.478	3.027	3.211	3.285	3.124	3.77	3.214	3.082	2.996	3.525	3.411	3.119	3.06	2.956	2.683	3.252	3.124	3.24	2.768	3.72	3.555
NONMMUG001799	NA	NONCODE lncRNA	1	Late Lep/Zyg	111	2.046	2.104	2.141	2.07	1.96	1.93	1.844	2.454	2.822	2.932	3.106	3.363	2.96	2.996	3.243	3.023	2.573	2.587	3.089	3.162	3.291	3.124	2.989	2.736	3.011	2.662	2.568	2.971
ENSMUSG00000025902	Sox17	protein coding gene	1	Late Lep/Zyg	112	1.163	1.58	0.84	1.138	1.782	1.401	1.696	1.86	1.47	2.367	2.269	2.776	1.941	1.561	2.269	2.021	2.31	1.941	1.521	1.628	2.084	1.975	2.157	1.787	1.941	2.227	1.655	2.47
ENSMUSG00000036678	Aaas	protein coding gene	15	Late Lep/Zyg	113	5.662	5.626	5.831	5.315	5.688	5.466	5.724	5.557	5.914	5.882	6.06	5.648	5.893	5.88	5.77	5.806	6.092	6.192	6.013	6.068	6.139	5.908	5.992	5.821	5.858	5.994	6.011	5.967
ENSMUSG00000021037	Ahsa1	protein coding gene	12	Late Lep/Zyg	114	6.659	6.607	6.66	6.579	6.579	6.687	6.58	6.617	7.01	6.806	6.846	6.917	6.877	6.968	6.785	6.915	6.94	6.892	6.956	6.987	7.096	7.02	6.951	6.909	6.966	6.909	6.925	7.026
ENSMUSG00000037787	Apopt1	protein coding gene	12	Late Lep/Zyg	115	5.209	5.355	5.078	5.257	5.1	5.351	5.514	5.49	5.9	6.024	5.898	5.688	6.02	5.671	5.762	5.875	6.037	6.044	6.069	5.617	5.923	5.83	5.933	5.814	5.696	5.845	5.986	6.157
NONMMUG012940	NA	NONCODE lncRNA	14	Late Lep/Zyg	116	2.621	2.623	2.72	2.884	2.614	2.753	2.82	2.872	2.976	3.087	3.055	3.128	2.986	2.791	2.939	3.223	3.217	3.055	3.138	3.237	3.121	2.888	2.93	3.192	3.007	2.969	3.067	3.005
NONMMUG026414	NA	NONCODE lncRNA	3	Late Lep/Zyg	117	0.433	0.239	0.632	0.227	0.299	0.299	0.356	0.66	1.485	1.787	1.856	1.888	1.911	1.836	1.561	2.07	2.091	2.131	1.722	1.609	1.757	1.59	1.526	1.459	1.595	1.566	1.614	2.084
ENSMUSG00000039337	Tex19.2	protein coding gene	11	Late Lep/Zyg	118	4.77	4.824	4.906	5.037	5.213	4.833	4.967	5.073	5.98	5.979	5.915	5.777	6.018	6.063	6.013	5.948	6.141	5.932	6.226	6.225	6.231	6.255	6.053	6.029	6.12	6.187	6.365	6.315
ENSMUSG00000035798	Zdhhc17	protein coding gene	10	Late Lep/Zyg	119	3.072	3.167	3.098	3.766	3.534	3.63	3.692	3.466	3.493	3.611	3.916	3.76	3.587	3.587	3.795	3.849	3.595	3.476	3.59	3.648	3.623	3.529	3.51	3.667	3.561	3.654	3.584	3.887
ENSMUSG00000032652	Crebl2	protein coding gene	6	Late Lep/Zyg	120	3.817	3.39	3.676	4.258	4.074	4.099	4.109	4.246	4.239	4.552	4.621	4.556	4.653	4.742	4.758	4.786	4.848	4.619	4.666	4.629	4.75	4.697	4.711	4.506	4.606	4.444	4.626	4.712
ENSMUSG00000055943	Emc7	protein coding gene	2	Late Lep/Zyg	121	4.529	4.373	4.533	4.43	4.4	4.498	4.367	4.537	4.792	4.916	4.837	4.655	4.906	4.853	4.776	4.799	5.052	4.84	4.938	5.022	5.12	4.979	4.915	4.793	4.917	4.915	4.983	5.071
ENSMUSG00000031430	Vsig1	protein coding gene	X	Late Lep/Zyg	122	5.627	5.809	5.797	5.786	5.632	5.803	6.029	5.769	6.589	6.556	6.563	6.603	6.679	6.559	6.817	6.664	6.576	6.489	6.845	6.642	6.79	6.928	6.606	6.35	6.405	6.285	6.714	6.484
ENSMUSG00000019814	Ltv1	protein coding gene	10	Late Lep/Zyg	123	5.917	5.575	5.952	5.719	5.877	5.773	5.792	5.89	6.017	5.976	6.298	6.137	6.262	6.245	6.17	6.262	6.311	6.192	6.452	6.32	6.348	6.194	6.281	6.117	6.347	6.099	6.351	6.271
ENSMUSG00000031877	Ces2g	protein coding gene	8	Late Lep/Zyg	124	2.444	2.583	2.736	2.578	2.703	2.998	2.746	2.967	3.84	3.764	3.941	4.026	3.933	3.612	4.114	3.942	3.685	3.444	4.234	4.278	4.073	3.873	4.04	4.003	3.75	3.946	3.72	3.952
ENSMUSG00000027305	Ndufaf1	protein coding gene	2	Late Lep/Zyg	125	4.621	4.245	4.36	4.28	4.377	4.285	4.695	4.515	4.889	5.038	4.95	5.059	4.903	4.959	4.887	5.013	4.888	5.064	4.998	4.736	4.97	4.733	5.036	4.685	4.846	4.931	5.069	4.924
ENSMUSG00000043456	Zfp536	protein coding gene	7	Late Lep/Zyg	126	2.698	2.729	2.278	2.242	1.848	2.077	2.954	2.599	2.93	3.671	3.532	3.123	3.83	3.662	3.579	3.714	3.638	3.323	3.302	3.741	4.045	3.47	3.429	3.379	3.288	2.941	3.433	3.281
NONMMUG034589	NA	NONCODE lncRNA	6	Late Lep/Zyg	127	3.055	3.065	3.039	3.925	3.718	3.751	3.587	3.628	3.898	4.08	4.191	4.013	4.041	3.879	4.268	4.109	4.091	4.166	4.033	4.332	4.169	3.948	4.149	4.206	4.007	4.219	4.141	4.249
NONMMUG042781	NA	NONCODE lncRNA	9	Late Lep/Zyg	128	2.036	1.941	1.895	1.888	1.986	1.876	2.22	2.302	2.345	2.558	2.618	2.727	2.58	2.462	2.662	2.625	2.646	2.459	2.536	2.47	2.707	2.568	2.566	2.911	2.614	2.646	2.483	2.592
ENSMUSG00000031644	Nek1	protein coding gene	8	Late Lep/Zyg	129	5.013	4.578	4.758	4.756	4.56	4.712	4.726	4.768	5.023	5.288	5.446	5.174	5.302	5.275	5.082	5.347	5.429	5.477	5.526	5.272	5.234	5.348	5.288	5.434	5.399	5.322	5.349	5.339
ENSMUSG00000029462	Vps29	protein coding gene	5	Late Lep/Zyg	130	6.422	6.4	6.481	6.204	6.444	6.289	6.298	6.439	6.556	6.491	6.44	6.624	6.504	6.427	6.505	6.565	6.58	6.548	6.667	6.475	6.531	6.483	6.533	6.425	6.471	6.556	6.486	6.537
ENSMUSG00000091119	Ccdc152	protein coding gene	15	Late Lep/Zyg	131	2.478	2.147	2.521	2.611	2.729	2.548	2.333	2.774	3.222	4.235	4.233	3.428	3.745	3.898	3.789	3.955	4.399	3.638	4.849	4.221	4.133	3.622	3.564	3.839	4.149	4.248	4.124	4.068
ENSMUSG00000030042	Pole4	protein coding gene	6	Late Lep/Zyg	132	5.84	5.601	5.576	5.836	5.957	5.81	5.931	6.039	5.921	6.191	6.289	6.065	6.215	6.039	6.015	6.241	6.201	6.187	6.432	6.436	6.207	5.992	6.255	6.024	5.952	6.078	6.282	6.352
ENSMUSG00000041153	Osgin2	protein coding gene	4	Late Lep/Zyg	133	4.427	4.134	4.202	4.282	4.227	4.412	4.626	4.31	4.409	4.768	4.693	4.727	4.664	4.73	4.802	4.84	4.841	4.548	4.758	4.763	4.764	4.735	4.793	4.686	4.76	4.873	4.746	4.591
ENSMUSG00000037022	Mmaa	protein coding gene	8	Late Lep/Zyg	134	2.553	2.428	2.541	2.278	2.587	2.599	2.714	2.43	2.903	2.74	3.136	2.731	3.219	3.014	3.222	3.084	3.167	3.195	3.377	2.976	3.108	2.889	2.995	3.173	2.969	2.874	3.319	3.326
ENSMUSG00000026270	Capn10	protein coding gene	1	Late Lep/Zyg	135	5.233	5.083	5.201	5.385	5.369	5.329	5.102	5.221	5.989	5.948	5.75	5.964	6.041	6.027	5.976	5.948	6.071	6.182	6.121	6.199	6.272	6.102	6.076	6.168	6.113	6.189	6.231	6.059
ENSMUSG00000009733	Tfcp2	protein coding gene	15	Late Lep/Zyg	136	3.597	3.191	3.557	3.737	3.9	3.949	3.851	3.943	4.183	4.21	4.216	4.212	4.228	4.288	4.222	4.252	4.296	4.28	4.525	4.274	4.309	4.104	4.125	4.256	4.384	4.118	4.398	4.464
ENSMUSG00000026107	Nabp1	protein coding gene	1	Late Lep/Zyg	137	4.087	4.112	4.51	5.101	5.103	5.022	4.966	5.281	5.463	5.501	5.687	5.826	5.726	5.637	5.724	5.734	5.892	5.523	5.792	5.664	5.541	5.624	5.644	5.4	5.289	5.514	5.598	5.559
ENSMUSG00000022340	Sybu	protein coding gene	15	Late Lep/Zyg	138	1.275	0.848	0.941	1.214	1.345	1.561	1.669	2.07	2.039	1.748	1.696	1.714	2	2.167	2.167	1.978	1.757	1.952	2.325	2.134	2.157	2.205	2.381	1.787	1.952	1.778	1.918	1.907
ENSMUSG00000056328	Myh1	protein coding gene	11	Late Lep/Zyg	139	1.275	1.057	0.566	1.39	1	0.918	1.566	1.333	1.561	1.884	1.941	1.84	2.104	1.864	2.014	1.696	1.915	1.84	1.753	2.144	2.043	1.692	1.93	1.766	1.618	1.585	2.281	2.032
ENSMUSG00000054892	Txk	protein coding gene	5	Late Lep/Zyg	140	0.696	0.546	0.926	0.824	0.832	1.064	1.551	1.57	2.236	2.183	2.381	2.248	2.82	2.472	2.72	2.573	2.805	2.488	2.891	2.87	2.77	3.249	3.055	2.748	2.373	2.573	2.714	2.671
ENSMUSG00000031089	Slc6a14	protein coding gene	X	Late Lep/Zyg	141	3.077	3.013	2.874	3.398	3.257	3.437	3.282	3.684	4.282	4.32	4.268	4.622	4.341	4.519	4.515	4.561	4.424	4.087	4.428	4.259	4.642	4.564	4.231	4.146	3.878	3.953	4.184	4.238
ENSMUSG00000043857	Mgat5b	protein coding gene	11	Late Lep/Zyg	142	2.604	2.211	2.725	2.336	2.639	2.614	2.362	2.134	2.637	2.254	2.755	2.971	2.336	2.678	2.718	2.498	2.811	2.935	2.742	2.998	2.438	2.644	2.778	2.621	2.689	2.48	2.553	2.272
ENSMUSG00000030979	Uros	protein coding gene	7	Late Lep/Zyg	143	4.015	4.092	4.265	4.183	4.351	4.151	4.183	4.438	4.674	4.876	4.718	4.992	4.612	4.644	4.815	4.64	4.609	4.578	4.894	4.65	4.558	4.809	4.581	4.832	4.869	4.863	4.605	4.687
ENSMUSG00000044367	Slc16a13	protein coding gene	11	Late Lep/Zyg	144	1.74	1.459	1.17	1.888	2.367	2.192	1.899	2.414	2.891	2.376	2.692	2.742	2.814	2.521	3.309	2.395	2.816	2.874	2.628	2.365	2.729	2.803	2.973	2.446	2.553	2.689	2.599	2.511
ENSMUSG00000071654	Uqcc3	protein coding gene	19	Late Lep/Zyg	145	5.276	5.153	5.278	5.303	5.436	5.171	5.304	5.478	5.775	5.605	5.737	5.431	5.653	5.577	5.659	5.646	5.803	5.611	5.655	5.695	5.935	5.751	5.727	5.935	5.571	5.685	5.528	5.634
ENSMUSG00000050052	Tdrp	protein coding gene	8	Late Lep/Zyg	146	6.001	6.064	6.068	6.285	5.897	5.97	6.077	6.09	6.385	6.447	6.638	6.459	6.707	6.459	6.516	6.556	6.517	6.402	6.313	6.409	6.725	6.447	6.314	6.549	6.382	6.402	6.161	6.188
ENSMUSG00000056310	Tyw1	protein coding gene	5	Late Lep/Zyg	147	3.977	4.073	4.141	3.936	4.205	3.995	4.222	4.348	4.51	4.337	4.69	4.393	4.444	4.469	4.391	4.316	4.568	4.494	4.455	4.36	4.323	4.44	4.539	4.526	4.711	4.496	4.419	4.472
ENSMUSG00000001143	Lman2l	protein coding gene	1	Late Lep/Zyg	148	4.148	3.867	4.013	3.935	4.078	4.074	3.954	4.127	4.966	4.991	4.919	5.131	4.989	5.057	4.943	4.84	4.817	4.893	4.857	4.923	4.996	5.048	5.118	4.76	4.786	4.629	4.837	4.876
ENSMUSG00000042111	Ccdc115	protein coding gene	1	Late Lep/Zyg	149	5.235	5.133	5.273	5.195	5.157	5.369	5.283	5.529	5.659	5.7	5.834	5.606	5.759	5.844	5.645	5.825	5.831	5.761	5.96	6.019	5.948	5.818	5.772	5.69	5.839	5.765	5.983	6.036
ENSMUSG00000068758	Il3ra	protein coding gene	14	Late Lep/Zyg	150	3.911	3.894	4.083	3.743	3.846	3.574	3.995	3.88	4.613	4.418	4.52	4.221	4.388	4.23	3.962	4.471	4.334	4.355	4.577	4.524	4.789	4.112	4.223	4.638	4.372	4.484	4.542	4.223
ENSMUSG00000022973	Synj1	protein coding gene	16	Late Lep/Zyg	151	4.389	4.205	4.796	4.755	4.399	4.089	4.502	4.357	5.028	5.028	5.003	5.136	5.165	5.228	5.107	5.01	4.925	5.222	5.245	5.38	5.048	5.106	4.759	5.272	5.343	5.002	5.315	5.137
ENSMUSG00000078123	Gm5071	pseudogene	X	Late Lep/Zyg	152	0	1.356	0.978	0.963	1.811	1.233	0	2.257	2.854	1.516	2.05	2.632	2.157	0	2.742	2.272	2.755	2.511	2.587	2.632	2.183	1.674	2.403	1.506	3.02	2.852	1.379	3.096
ENSMUSG00000022452	Smdt1	protein coding gene	15	Late Lep/Zyg	153	6.951	6.873	7.15	7.038	7.181	6.928	6.942	7.048	7.43	7.225	7.299	7.351	7.375	7.313	7.211	7.139	7.388	7.463	7.516	7.541	7.368	7.39	7.247	7.147	7.402	7.203	7.387	7.505
ENSMUSG00000026767	Fam188a	protein coding gene	2	Late Lep/Zyg	154	4.662	4.886	4.672	4.595	4.811	4.793	4.744	4.952	5.466	5.419	5.075	5.195	5.548	5.072	5.157	5.373	5.246	5.283	5.565	5.387	5.419	5.145	5.373	5.323	5.594	5.548	5.416	5.312
ENSMUSG00000053286	Trmt1l	protein coding gene	1	Late Lep/Zyg	155	3.708	3.632	3.68	4.659	4.462	4.272	4.22	4.305	4.908	5.051	5.265	5.363	5.234	5.238	5.296	5.353	5.23	5.096	5.47	5.469	5.453	5.418	5.478	5.475	5.379	5.518	5.476	5.508
ENSMUSG00000050103	Agmo	protein coding gene	12	Late Lep/Zyg	156	0.566	0.623	0.971	0.575	0.832	0.485	0.941	1.263	1.852	1.77	1.967	1.975	1.59	2.236	2.436	2.157	1.996	1.82	2.655	2.729	2.406	2.359	2.307	2.227	2.111	2.328	2.339	2.111
ENSMUSG00000031378	Abcd1	protein coding gene	X	Late Lep/Zyg	157	2.66	2.339	2.707	2.832	2.676	2.759	2.986	2.989	3.475	3.306	3.452	3.721	3.505	3.433	3.263	3.553	3.478	3.516	3.417	3.622	3.532	3.268	3.42	3.36	3.189	3.266	3.119	3.325
ENSMUSG00000019864	Rtn4ip1	protein coding gene	10	Late Lep/Zyg	158	3.406	3.223	3.203	3.41	3.377	2.986	3.437	3.474	3.739	3.909	4.007	3.958	3.927	3.808	3.878	3.908	4.211	4.151	3.978	4.289	3.88	4.067	3.969	3.859	4.328	3.879	4.124	4.071
ENSMUSG00000046806	3110062M04Rik	protein coding gene	6	Late Lep/Zyg	159	1.86	1.531	1.646	2.036	1.239	1.963	1.761	2.134	2.147	2.163	1.903	2.465	2.032	1.978	2.131	2.305	2.325	2.233	2.254	2.417	1.799	1.937	1.86	2.251	1.816	1.915	2.141	2.018
ENSMUSG00000052336	Cx3cr1	protein coding gene	9	Late Lep/Zyg	160	0.632	0.757	0.782	1.021	0.903	1.39	1.632	1.614	1.86	1.417	2.114	1.245	2.319	1.84	2.438	1.836	2.098	2.316	2.336	1.978	2.07	2.551	2.036	1.848	1.989	1.618	2.134	2.31
ENSMUSG00000071176	Arhgef10	protein coding gene	8	Late Lep/Zyg	161	4.194	4.426	4.028	4.703	4.669	4.581	4.369	4.492	4.743	4.823	4.95	4.817	5.044	4.975	4.946	4.87	4.83	4.797	4.938	4.823	5.218	5.014	4.876	5.263	5.042	4.828	4.672	4.917
ENSMUSG00000035395	Pet2	protein coding gene	X	Late Lep/Zyg	162	3.329	3.119	3.363	2.993	2.958	3.062	3.089	3.051	3.802	4.014	4.411	4.173	4.027	3.867	3.748	3.963	4.259	4.278	3.986	4.115	3.94	3.821	3.888	3.705	3.868	3.64	3.926	4.119
ENSMUSG00000053199	Arhgap20	protein coding gene	9	Late Lep/Zyg	163	4.361	4.265	4.186	4.304	4.432	4.275	4.463	4.644	4.708	5.138	5.023	5.228	5.021	5.026	5.149	5.177	5.104	4.94	4.836	4.894	5.206	5.042	4.889	4.922	4.791	4.799	4.876	4.851
ENSMUSG00000050079	Rspry1	protein coding gene	8	Late Lep/Zyg	164	4.775	4.415	4.899	4.65	4.868	4.82	4.55	4.747	4.828	4.92	5.098	4.893	4.997	4.973	4.869	5.101	5.079	5.035	5.079	5.144	5.011	4.88	5.027	5.025	5.085	5.06	5.089	5.044
ENSMUSG00000097033	Gm26819	lincRNA gene	13	Late Lep/Zyg	165	4.03	3.95	3.939	4.036	4.172	3.783	4.1	4.189	4.505	4.454	4.44	4.405	4.507	4.516	4.469	4.35	4.411	4.436	4.519	4.658	4.782	4.595	4.606	4.265	4.257	4.463	4.548	4.524
ENSMUSG00000024679	Ms4a6d	protein coding gene	19	Late Lep/Zyg	166	0.227	0.807	0.722	0.275	1.157	1.131	0.949	0.956	1.782	1.227	1.239	1.138	0.651	1.722	1.856	0.757	1.956	1.459	2.091	2.367	2.167	1.511	2.483	0.971	0.84	1.566	1.628	1.511
ENSMUSG00000057342	Sphk2	protein coding gene	7	Late Lep/Zyg	167	4.983	5.046	5.025	5.562	5.529	5.374	5.432	5.474	6.236	5.905	6.002	6.101	6.256	6.129	6.244	6.116	6.104	6.116	6.03	6.035	6.155	6.116	6.066	5.963	5.812	5.804	5.922	5.975
ENSMUSG00000050428	Fbxo46	protein coding gene	7	Late Lep/Zyg	168	3.455	3.612	3.788	3.766	3.95	3.709	3.899	3.757	4.146	3.857	4.073	3.927	4.172	4.082	4.148	4.028	4.435	4.004	4.009	4.032	4.243	4.26	4.22	4.37	4.179	4.15	4.198	3.782
ENSMUSG00000023336	Wfdc1	protein coding gene	8	Late Lep/Zyg	169	5.986	6.32	6.168	5.992	6.27	6.395	6.422	6.409	7.371	6.93	7.214	7.103	7.476	7.195	7.407	7.23	7.464	7.291	7.389	7.509	7.424	7.817	7.582	6.999	6.9	6.972	7.671	7.35
ENSMUSG00000070284	Gmppb	protein coding gene	9	Late Lep/Zyg	170	2.403	2.915	3.374	3.384	3.316	3.68	3.479	3.593	3.779	3.54	3.686	3.557	3.923	3.685	3.64	3.635	3.678	3.703	3.493	3.379	3.395	3.883	3.72	3.756	3.936	3.892	3.96	3.621
ENSMUSG00000037490	Slc2a12	protein coding gene	10	Late Lep/Zyg	171	2.785	2.789	2.618	2.905	2.761	2.768	3.114	3.108	3.643	3.853	3.713	3.891	3.955	4.076	3.914	4.019	3.974	3.744	3.586	3.795	4.141	3.832	3.614	3.585	3.483	3.562	3.626	3.596
NONMMUG021016	NA	NONCODE lncRNA	19	Late Lep/Zyg	172	2.242	1.59	1.899	2.359	2.223	2.319	2.06	2.275	2.449	2.971	2.409	2.891	2.635	2.428	2.996	2.928	2.353	2.803	2.539	2.683	2.962	2.42	2.718	2.733	2.597	2.373	2.406	2.316
ENSMUSG00000029198	Grpel1	protein coding gene	5	Late Lep/Zyg	173	5.171	5.34	5.284	5.283	5.317	5.261	5.338	5.223	5.344	5.486	5.391	5.315	5.313	5.254	5.235	5.284	5.39	5.261	5.301	5.228	5.46	5.166	5.342	5.309	5.358	5.389	5.449	5.439
ENSMUSG00000049721	Gal3st1	protein coding gene	11	Late Lep/Zyg	174	3.297	3.306	3.299	2.901	3.249	2.82	3.16	2.989	4.206	4.059	3.862	4.07	4.001	3.95	3.558	4.047	4.333	3.806	4.081	4.204	4.778	3.714	3.867	3.521	3.372	3.829	4.221	4.342
ENSMUSG00000057572	Zbtb8os	protein coding gene	4	Late Lep/Zyg	175	6.149	6.342	6.243	6.116	6.061	5.999	6.205	6.021	6.617	6.658	6.582	6.296	6.543	6.354	6.556	6.558	6.498	6.66	6.681	6.572	6.521	6.543	6.283	6.358	6.422	6.338	6.637	6.432
NONMMUG006239	NA	NONCODE lncRNA	11	Late Lep/Zyg	176	3.908	4.446	3.899	4.223	4.168	3.642	4.348	4.376	5	4.732	4.697	4.703	4.547	4.61	4.578	4.685	4.484	4.684	4.946	4.685	4.951	4.399	4.619	4.92	4.631	4.752	4.731	4.77
ENSMUSG00000022544	Fam86	protein coding gene	16	Late Lep/Zyg	177	4.936	4.593	4.794	4.388	4.941	4.678	4.878	4.66	5.377	5.127	5.2	5.091	5.199	5.158	5.167	5.071	5.343	5.045	5.381	5.173	5.554	5.287	5.323	5.161	5.206	5.334	5.353	5.601
ENSMUSG00000020921	Tmem101	protein coding gene	11	Late Lep/Zyg	178	4.666	4.41	4.731	4.405	4.796	4.539	4.703	4.62	4.834	4.762	5.026	4.621	4.771	4.883	4.808	4.662	4.981	4.906	4.969	4.988	4.697	4.863	4.801	4.709	4.893	4.751	5.241	4.835
ENSMUSG00000020198	Ap3d1	protein coding gene	10	Late Lep/Zyg	179	6.191	6.155	6.307	6.232	6.232	6.16	6.193	6.146	6.309	6.4	6.561	6.549	6.489	6.528	6.498	6.502	6.561	6.575	6.499	6.513	6.507	6.478	6.456	6.713	6.573	6.515	6.567	6.506
ENSMUSG00000021635	Rad17	protein coding gene	13	Late Lep/Zyg	180	5.121	5.055	5.288	5.128	5.319	5.209	5.109	5.164	5.26	5.485	5.452	5.365	5.369	5.438	5.345	5.39	5.571	5.513	5.59	5.317	5.465	5.198	5.365	5.459	5.547	5.521	5.587	5.529
NONMMUG003311	NA	NONCODE lncRNA	10	Late Lep/Zyg	181	2.478	2.365	2.658	2.465	2.144	2.757	2.811	3.058	2.709	3.011	3.069	3.699	3.374	2.664	3.326	2.848	3.162	3.081	3.02	3.268	2.818	2.87	3.246	2.939	2.937	3.279	3.163	3.222
ENSMUSG00000044952	Kctd21	protein coding gene	7	Late Lep/Zyg	182	1.868	1.59	1.417	1.844	2.403	1.922	1.941	2.254	2.245	2.449	2.472	2.543	2.452	2.635	2.592	2.42	2.678	2.714	2.48	2.239	2.428	2.025	2.485	2.328	2.422	2.108	2.406	2.29
ENSMUSG00000007837	Prrg2	protein coding gene	7	Late Lep/Zyg	183	4.142	4.275	4.185	4.123	4.277	3.602	4.035	3.625	4.609	4.383	4.364	4.74	4.358	4.22	4.445	3.969	4.473	4.69	4.43	4.52	4.525	4.545	4.296	4.668	4.448	4.637	4.317	4.186
ENSMUSG00000007035	Msh5	protein coding gene	17	Late Lep/Zyg	184	4.051	3.562	4.025	3.875	4.005	3.72	3.781	3.541	4.287	4.39	4.84	4.376	4.475	4.54	4.03	4.366	4.812	4.532	4.734	4.976	4.656	4.444	4.558	4.476	4.82	4.605	4.912	4.743
ENSMUSG00000048752	Prss50	protein coding gene	9	Late Lep/Zyg	185	6.854	6.365	6.98	6.068	6.847	6.382	6.332	6.573	7.397	7.323	7.581	7.353	7.268	7.396	7.071	7.349	7.542	7.427	7.58	7.743	7.719	7.136	7.298	6.844	6.963	6.944	7.349	7.551
ENSMUSG00000039178	Tbc1d19	protein coding gene	5	Late Lep/Zyg	186	4.013	4.014	3.998	4.029	3.858	3.922	3.903	4.189	4.093	4.274	4.461	4.25	4.141	4.259	4.281	4.119	4.392	4.193	4.255	4.107	4.476	4.298	4.201	4.216	4.028	4.176	4.346	4.288
ENSMUSG00000022385	Gtse1	protein coding gene	15	Late Lep/Zyg	187	4.464	4.278	4.543	4.295	4.499	4.348	4.277	4.398	4.575	4.5	4.74	4.418	4.74	4.609	4.575	4.741	4.843	4.841	4.802	4.873	4.674	4.537	4.694	4.683	4.746	4.786	4.638	4.76
ENSMUSG00000001054	Rmnd5b	protein coding gene	11	Late Lep/Zyg	188	5.656	5.71	5.764	5.991	5.926	6.026	6.009	5.996	6.235	6.15	6.199	6.279	6.319	6.256	6.365	6.16	6.32	6.204	6.081	6.214	6.33	6.155	6.232	6.177	6.096	6.163	6.124	5.928
ENSMUSG00000098332	5031420N21Rik	unclassified gene	9	Late Lep/Zyg	189	3.608	3.805	3.011	3.864	3.759	3.394	3.438	3.86	3.888	3.802	4.059	4.394	4.318	4.087	4.005	4.017	3.622	3.633	4.275	3.939	4.616	4.049	3.814	3.719	4.389	4.103	4.326	3.916
ENSMUSG00000078851	Hist3h2a	protein coding gene	11	Late Lep/Zyg	190	3.759	3.598	3.411	3.38	3.433	3.363	3.703	4.012	4.374	4.299	4.034	4.178	4.061	4.108	3.963	4.21	3.87	4.037	4.246	4.153	4.168	3.89	3.987	4.31	4.372	4.1	4.392	4.302
NONMMUG037795	NA	NONCODE lncRNA	7	Late Lep/Zyg	191	0.714	0.444	0.963	0.202	1.007	0.986	0.949	0.411	1.401	1.766	1.176	1.692	0.993	1.778	0.444	0.731	1.287	1.257	1.618	2.025	1.628	1.585	1.895	1.151	1.782	1.064	1.208	1.449
ENSMUSG00000030545	Pex11a	protein coding gene	7	Late Lep/Zyg	192	4.569	4.32	4.479	4.667	4.9	4.859	4.783	4.987	5.005	5.089	5.181	5.093	5.475	5.292	5.577	5.348	5.364	5.15	5.068	5.027	5.359	5.51	5.266	5.093	4.962	5.135	5.311	5.241
ENSMUSG00000022738	Gsc2	protein coding gene	16	Late Lep/Zyg	193	0.263	0.546	0.669	0.604	0.911	0.275	0.74	0.299	1.47	1.395	1.536	1.465	1.098	0.595	0.872	1.632	1.401	0.799	1.401	1.803	2.06	0.322	1.263	1.395	1.58	1.546	1.475	0.888
ENSMUSG00000020490	Btnl10	protein coding gene	11	Late Lep/Zyg	194	4.456	4.567	4.288	5.109	5.072	4.922	5.292	5.247	5.783	5.995	6.061	5.966	6.137	6.03	6.251	6.074	6.034	5.962	5.996	5.91	6.22	6.066	5.937	5.619	5.453	5.597	5.782	5.8
ENSMUSG00000082079	Gm14490	pseudogene	2	Late Lep/Zyg	195	1.07	1.459	0.816	0.88	1.395	1.111	1.485	1.848	2.18	1.852	1.93	2.043	2.208	2.328	2.18	1.84	1.891	1.872	1.48	1.77	2.214	1.731	1.856	2.06	1.618	1.58	1.642	1.807
NONMMUG031414	NA	NONCODE lncRNA	4	Late Lep/Zyg	196	0.687	0.941	0.993	1.214	1.475	1.202	1.367	1.623	1.48	1.401	1.655	2.189	1.84	2.039	2.124	1.736	1.941	1.575	1.646	1.811	1.915	1.82	1.384	2.101	1.722	1.872	1.836	1.585
ENSMUSG00000069855	Slc47a2	protein coding gene	11	Late Lep/Zyg	197	6.622	6.768	6.467	6.766	6.475	6.576	6.654	6.465	7.111	7.187	7.182	7.401	7.259	7.192	7.317	7.259	7.185	7.067	7.262	7.276	7.437	7.183	7.06	7.102	7.041	6.922	6.939	6.993
ENSMUSG00000024645	Timm21	protein coding gene	18	Late Lep/Zyg	198	4.259	4.35	4.194	4.367	4.45	4.223	4.476	4.45	4.948	4.829	4.678	5	4.87	4.834	4.765	4.806	4.798	4.818	4.998	4.965	4.945	5.082	4.902	4.605	4.657	4.738	4.986	4.848
ENSMUSG00000028243	Ubxn2b	protein coding gene	4	Late Lep/Zyg	199	2.046	1.696	1.918	2.546	2.167	2.275	2.328	2.467	2.566	2.578	2.87	2.838	2.793	2.805	2.776	2.949	2.766	2.653	2.872	2.895	2.862	2.945	2.822	2.888	2.759	2.989	3.113	2.967
ENSMUSG00000046490	Rnf222	protein coding gene	11	Late Lep/Zyg	200	1.176	0.864	1.111	1.48	1.982	1.531	1.428	1.664	2.118	2.556	2.561	2.778	2.475	2.511	2.529	2.278	2.406	2.328	2.251	2.811	2.725	2.753	2.7	2.074	1.888	2.18	2.118	2.23
NONMMUG019044	NA	NONCODE lncRNA	17	Late Lep/Zyg	201	1.642	1.475	1.287	1.316	1.176	1.227	1.58	1.807	1.678	2.014	2.036	1.722	1.989	1.454	2.128	1.86	2.186	1.609	2.147	1.683	2.144	2.05	1.971	1.926	2.043	2.087	2.021	1.978
NONMMUG017528	NA	NONCODE lncRNA	17	Late Lep/Zyg	202	3.121	2.866	2.956	2.648	2.718	2.597	3.103	2.854	3.343	3.661	3.348	3.452	4.151	3.568	3.414	3.436	3.907	3.792	3.472	3.826	3.932	3.788	3.774	3.821	3.705	3.952	3.888	3.683
ENSMUSG00000031227	Magee1	protein coding gene	X	Late Lep/Zyg	203	2.319	2.248	2.449	2.379	2.575	2.493	2.376	2.516	2.935	2.761	2.924	3.099	3.385	3.02	2.996	2.958	3.034	3.233	3.29	2.996	3.516	3.553	3.231	3.103	2.926	3.214	3.578	3.17
ENSMUSG00000032116	Stt3a	protein coding gene	9	Late Lep/Zyg	204	6.135	5.986	6.162	6.071	6.203	6.337	6.145	6.176	6.142	6.389	6.352	6.272	6.513	6.33	6.403	6.42	6.398	6.215	6.599	6.257	6.438	6.237	6.206	6.081	6.213	6.364	6.282	6.507
ENSMUSG00000020720	Psmd12	protein coding gene	11	Late Lep/Zyg	205	6.739	6.756	6.829	6.747	6.745	6.857	6.804	6.933	6.886	6.996	7.068	6.966	7.056	6.944	6.913	7.072	6.94	7.023	7.112	6.895	7.02	6.961	7.003	6.818	7.027	6.896	7.038	7.023
ENSMUSG00000068349	Gml	protein coding gene	15	Late Lep/Zyg	206	2.602	2.118	3.543	1.872	2.239	2.742	2.05	3.186	5.75	5.698	6.022	5.207	5.529	6.363	5.833	6.297	6.45	6.377	7.393	7.057	6.994	6.618	6.947	7.039	7.5	7.527	7.416	7.491
ENSMUSG00000087541	Hopxos	unclassified gene	5	Late Lep/Zyg	207	1.077	0	0.66	0	0.356	0.687	0.696	1.293	1.208	1.328	1.422	1.131	1.791	1.22	1.669	1.465	1.646	1.454	1.714	1.491	1.731	1.637	2.004	1.245	1.233	1.084	1.465	0.911
ENSMUSG00000055041	Commd5	protein coding gene	15	Late Lep/Zyg	208	4.212	4.336	4.243	4.647	4.444	4.325	4.519	4.243	4.67	4.57	4.805	4.279	4.678	4.624	4.611	4.781	4.872	4.613	4.628	4.833	4.865	4.883	4.611	4.809	4.734	4.658	4.958	4.688
NONMMUG037303	NA	NONCODE lncRNA	7	Late Lep/Zyg	209	3.23	3.312	3.821	2.257	3.858	3.587	3.362	3.319	2.916	3.728	3.239	3.825	3.269	3.803	4.039	3.584	3.923	4.124	3.694	4.145	4.089	3.617	3.635	4.083	3.573	3.262	3.825	3.534
ENSMUSG00000018585	Atox1	protein coding gene	11	Late Lep/Zyg	210	6.66	6.586	6.554	6.867	6.89	6.645	6.729	6.96	7.52	7.193	7.165	7.39	7.367	7.391	7.039	7.145	7.294	7.126	7.171	7.3	7.235	7.408	7.277	7.033	6.899	7.364	7.259	7.197
NONMMUG000986	NA	NONCODE lncRNA	1	Late Lep/Zyg	211	0.322	0.642	1.057	0.84	0.623	0	0.496	0.88	1.465	1.646	1.526	1.17	1.623	1.17	1.183	1.269	1	1.7	1.362	1.496	1.195	1.151	1.151	1.356	2.043	1.536	1.982	2.036
ENSMUSG00000009654	Oit3	protein coding gene	10	Late Lep/Zyg	212	0.888	0.566	0.696	0.903	1.459	0.856	1.245	1.036	2.655	2.077	2.822	3.002	3.206	2.897	2.68	2.31	3.084	2.759	3.45	3.07	3.341	3.764	3.231	2.84	3.027	3.239	3.559	3.626
ENSMUSG00000051671	Coa6	protein coding gene	8	Late Lep/Zyg	213	3.853	3.648	4.076	3.872	3.602	4.055	3.956	4.57	4.633	4.249	4.684	4.604	4.736	4.519	4.203	4.636	4.444	4.555	4.537	4.671	4.589	4.407	4.88	4.722	4.53	4.543	4.626	4.754
ENSMUSG00000026525	Opn3	protein coding gene	1	Late Lep/Zyg	214	2.462	2.599	2.716	2.797	3.023	3.037	2.976	2.95	2.692	2.809	3.121	3.011	3.202	2.96	3.392	2.918	3.058	3.067	3.007	3.057	3.021	2.811	3.216	2.922	2.838	3.109	3.139	3.051
NONMMUG021156	NA	NONCODE lncRNA	19	Late Lep/Zyg	215	0.88	0.84	1.287	0.903	1.014	1.131	0.536	0.546	2.513	1.937	1.934	1.82	2.313	1.832	1.245	1.799	2.299	2.121	2.287	2.763	1.971	1.561	2.356	2.508	2.653	2.406	2.599	1.86
ENSMUSG00000037797	Adh4	protein coding gene	3	Late Lep/Zyg	216	2.183	2.529	1.989	2.359	2.757	2.251	2.541	3.116	2.918	3.572	3.341	3.854	3.335	3.44	3.508	3.675	3.546	2.954	4.08	3.231	3.78	4.227	3.585	3.955	3.847	3.789	3.688	3.527
ENSMUSG00000024274	Zscan30	protein coding gene	18	Late Lep/Zyg	217	1.07	0	1.475	0	1.58	0.832	1.151	1.163	1.585	0.88	1.189	1.05	1.614	1.257	1.322	1.098	1.433	2.186	1.989	0.536	0.824	0	1.664	1.637	2.208	0.516	0.546	1.345
ENSMUSG00000054716	Zfp771	protein coding gene	7	Late Lep/Zyg	218	4.519	4.606	4.517	4.644	4.667	4.679	4.596	4.824	4.888	5.015	5.174	5.165	5.002	4.997	4.973	5.09	5.15	5.276	5.278	5.437	5.484	5.027	5.241	4.967	4.979	5.341	5.615	5.298
NONMMUG046175	NA	NONCODE lncRNA	X	Late Lep/Zyg	219	0.669	0.731	1.245	0.816	1.263	1.316	0.722	1.22	1.674	1.937	2.47	1.604	1.93	1.88	1.718	1.782	1.727	2.144	1.604	1.595	1.888	1.795	1.57	1.233	1.575	1.748	1.872	1.982
ENSMUSG00000020752	Recql5	protein coding gene	11	Late Lep/Zyg	220	3.925	3.978	4.011	4.063	4.246	3.888	3.96	3.989	4.434	4.346	4.574	4.746	4.659	4.535	4.414	4.415	4.564	4.782	4.553	4.561	4.492	4.524	4.387	4.36	4.53	4.22	4.545	4.293
ENSMUSG00000032370	Lactb	protein coding gene	9	Late Lep/Zyg	221	4.412	4.159	4.335	4.052	4.357	4.155	4.625	4.779	5.454	5.551	5.558	5.612	5.708	5.539	5.628	5.573	5.653	5.578	5.421	5.492	5.919	5.733	5.599	5.222	4.949	5.189	5.447	5.512
ENSMUSG00000042303	Sgsm3	protein coding gene	15	Late Lep/Zyg	222	6.408	6.305	6.441	6.274	6.551	6.189	6.274	6.117	6.616	6.476	6.693	6.746	6.608	6.714	6.705	6.559	6.645	6.646	6.588	6.689	6.622	6.535	6.573	6.607	6.621	6.462	6.53	6.541
ENSMUSG00000003955	Fam162a	protein coding gene	16	Late Lep/Zyg	223	6.171	5.968	6.372	6.047	6.17	6.019	6.291	6.133	6.433	6.509	6.409	6.356	6.472	6.43	6.364	6.274	6.395	6.445	6.476	6.463	6.529	6.362	6.594	6.33	6.548	6.767	6.539	6.414
ENSMUSG00000038774	Ascc3	protein coding gene	10	Late Lep/Zyg	224	4.191	3.942	4.114	4.076	3.95	4.151	4.038	4.216	4.082	4.369	4.415	4.285	4.393	4.271	4.195	4.31	4.35	4.23	4.398	4.219	4.176	4.212	4.227	4.535	4.4	4.202	4.244	4.301
ENSMUSG00000034780	B3galt1	protein coding gene	2	Late Lep/Zyg	225	1.778	1.395	1.669	1.163	1.47	1.632	1.17	1.692	2.251	2.257	1.975	2.339	2.239	2.205	2.529	2.26	2.251	1.978	2.558	2.186	2.245	1.678	2.094	2.007	1.832	2.151	1.907	1.945
ENSMUSG00000021501	Caml	protein coding gene	13	Late Lep/Zyg	226	5.268	5.223	5.35	5.682	5.651	5.751	5.526	5.629	5.514	5.656	5.735	5.706	5.553	5.742	5.784	5.764	5.757	5.501	5.87	5.685	5.728	5.792	5.815	5.785	5.788	5.6	5.508	5.438
ENSMUSG00000030347	D6Wsu163e	protein coding gene	6	Late Lep/Zyg	227	2.556	2.614	2.689	3.057	3.014	3.237	3.279	3.271	3.265	3.505	3.575	3.485	3.445	3.472	3.217	3.414	3.501	3.561	3.79	3.709	3.536	3.539	3.489	3.223	3.659	3.366	3.53	3.878
ENSMUSG00000021750	Fam107a	protein coding gene	14	Late Lep/Zyg	228	1.718	1.585	1.449	1.907	1.811	2.362	1.501	1.922	2.176	2.263	2.901	2.245	2.488	2.696	2.939	2.333	2.941	2.449	3.17	3.118	2.962	3.252	2.814	2.478	2.632	2.655	3.217	3.189
ENSMUSG00000028558	Calr4	protein coding gene	4	Late Lep/Zyg	229	2.824	2.698	2.736	2.618	3.013	2.816	2.895	3.248	3.444	3.37	3.844	2.935	3.173	3.679	4.329	3.858	3.828	3.688	3.827	3.53	3.757	3.897	3.846	3.325	3.583	3.233	3.413	3.527
ENSMUSG00000020072	Pbld1	protein coding gene	10	Late Lep/Zyg	230	2.392	1.811	1.501	1.356	1.536	1.832	2.121	1.674	3.055	3.195	3.136	3.133	3.462	3.407	3.329	2.676	2.913	3.175	3.806	3.429	3.511	3.345	3.736	3.732	3.555	3.762	3.291	3.574
ENSMUSG00000062170	Fmr1nb	protein coding gene	X	Late Lep/Zyg	231	5.841	5.431	5.656	5.497	5.608	5.646	5.349	5.406	6.531	6.516	6.907	6.426	6.48	6.5	6.041	6.665	6.821	6.616	6.718	6.583	6.724	6.194	6.345	5.767	6.363	6.103	6.344	6.806
ENSMUSG00000018923	Med11	protein coding gene	11	Late Lep/Zyg	232	3.685	3.831	3.832	4.182	4.206	3.929	4.142	4.198	4.596	4.642	4.401	4.276	4.119	4.09	4.45	4.585	4.507	4.313	4.201	4.333	4.598	4.434	4.354	4.713	4.512	4.524	4.385	4.725
ENSMUSG00000025512	Chid1	protein coding gene	7	Late Lep/Zyg	233	5.504	5.492	5.472	4.968	4.814	5.494	5.245	5.218	5.962	5.686	5.743	5.765	5.87	5.396	5.609	5.673	5.759	5.791	5.89	5.744	5.872	5.714	5.724	5.847	6.056	6.064	5.869	5.954
NONMMUG004071	NA	NONCODE lncRNA	10	Late Lep/Zyg	234	0.903	1.395	1.263	1.692	0	1.339	1.952	1.202	1.683	1.58	2.131	1.632	2.339	1.832	1.31	2.376	0.74	1.459	1.585	2.07	2.004	2.302	1.438	2.217	1.395	2.025	1.963	0.856
ENSMUSG00000033728	Lrrc14	protein coding gene	15	Late Lep/Zyg	235	5.05	4.71	4.945	5.404	5.365	5.287	5.223	5.261	5.578	5.545	5.501	5.576	5.678	5.695	5.64	5.598	5.939	5.694	5.626	5.7	5.77	5.716	5.694	5.344	5.558	5.576	5.834	5.545
ENSMUSG00000030275	Etnk1	protein coding gene	6	Late Lep/Zyg	236	6.241	6.011	6.071	6.35	6.094	6.2	6.21	6.219	6.335	6.627	6.724	6.571	6.491	6.614	6.652	6.724	6.562	6.51	6.815	6.579	6.754	6.554	6.603	6.782	6.679	6.655	6.58	6.531
ENSMUSG00000025133	Ints4	protein coding gene	7	Late Lep/Zyg	237	5.69	5.763	5.692	5.795	5.777	5.744	5.796	5.729	5.731	5.94	5.94	6.05	6.064	5.946	5.953	6.004	5.888	5.965	6.091	5.949	6.037	5.92	5.96	6.008	6.12	5.985	6.013	5.964
NONMMUG005517	NA	NONCODE lncRNA	11	Late Lep/Zyg	238	1.373	1.824	0.714	1.895	1.609	1.35	2.134	2.342	2.367	3.104	2.575	2.614	2.623	2.623	3.014	2.48	2.214	2.628	3.098	2.844	3.009	3.173	3.407	3.013	2.77	2.585	3.074	2.614
NONMMUG010531	NA	NONCODE lncRNA	13	Late Lep/Zyg	239	4.849	4.425	4.553	5.158	4.72	4.824	4.656	5.042	5.312	5.173	5.259	5.265	5.433	5.799	5.702	5.363	5.226	5.131	5.345	5.271	5.312	5.78	5.21	5.648	5.709	5.327	5.104	5.424
ENSMUSG00000039217	Il18	protein coding gene	9	Late Lep/Zyg	240	0.766	1.367	1.433	1.239	1.333	1.989	1.111	0.84	2.021	1.93	1.949	2.021	1.31	1.475	1.66	0.782	2.903	1.989	1.778	2.29	2.101	2.011	2.154	1.384	2.307	2.575	1.459	2.299
ENSMUSG00000095276	Gfy	protein coding gene	7	Late Lep/Zyg	241	2.387	2.211	1.963	1.287	1.884	2.007	2.147	1.632	2.18	2.144	3.216	2.868	2.639	3.041	2.639	2.558	2.844	3.142	2.928	3.276	2.976	2.705	2.858	3.44	2.755	2.618	2.888	2.952
ENSMUSG00000034936	Arl4d	protein coding gene	11	Late Lep/Zyg	242	4.305	3.831	4.292	4.772	4.76	5.057	5.181	5.493	6.255	6.052	6.093	5.773	5.999	5.758	5.911	5.85	6.318	6.213	5.838	5.853	5.943	6.187	5.949	5.667	5.349	5.528	5.825	5.923
ENSMUSG00000040738	Ints8	protein coding gene	4	Late Lep/Zyg	243	5.888	5.548	5.751	5.596	5.744	5.643	5.514	5.702	5.723	5.952	5.946	5.892	5.894	5.987	5.856	5.957	6.038	5.926	6.136	5.995	5.932	5.768	5.9	5.668	5.894	5.788	6.076	5.806
ENSMUSG00000030787	Lyve1	protein coding gene	7	Late Lep/Zyg	244	0.345	0.263	1.305	0.651	0.74	0.642	0.757	1.485	1.111	1.982	1.098	0.926	1	1.157	1.541	1.195	1.915	1.501	1.287	2.296	0.454	1.516	1.367	1.151	1.39	0.88	1	0.895
NONMMUG037812	NA	NONCODE lncRNA	7	Late Lep/Zyg	245	0.214	0.214	0.202	1.379	0.367	0.202	1.263	0.604	1.934	1.31	1.064	2.05	1.609	0.138	2.696	2.281	2.316	2.342	1.876	2.687	2.436	2.064	1.233	3.064	1.151	2.563	1.934	0.202
NONMMUG028057	NA	NONCODE lncRNA	3	Late Lep/Zyg	246	0.31	0.356	1.124	1.17	0.614	1.345	0.848	1.245	0.848	1.922	1.709	1.637	1.433	1.345	2.087	1.705	2.032	1.744	2.029	1.88	1.47	1.642	1.417	1.422	1.014	1.293	1.501	1.014
ENSMUSG00000021474	Sfxn1	protein coding gene	13	Late Lep/Zyg	247	3.152	3.217	3.219	3.187	3.478	3.706	3.728	3.82	4.46	4.624	4.651	4.73	4.984	4.818	5.009	4.935	5.025	4.928	4.73	4.726	5.161	4.945	4.819	4.083	4.313	4.227	4.81	4.519
ENSMUSG00000027668	Mfn1	protein coding gene	3	Late Lep/Zyg	248	5.537	5.429	5.727	5.755	5.776	5.815	5.486	5.793	5.962	6.044	6.147	5.991	5.866	6.216	5.861	6.049	5.984	6.137	6.229	6.197	6.185	6.115	6.068	6.15	6.255	6.166	6.223	6.33
NONMMUG030756	NA	NONCODE lncRNA	4	Late Lep/Zyg	249	1.339	1.57	1.604	0	0.465	1.516	1.731	0.84	1.722	1.47	2.348	1.339	0.986	2.186	0.585	1.963	1.475	1.989	1.674	1.778	1.945	1.664	2	1.934	1.57	1.293	1.674	1.305
ENSMUSG00000075593	Gal3st4	protein coding gene	5	Late Lep/Zyg	250	0.949	1.07	0.832	0.595	1.007	0.934	1.176	0.978	1.836	1.58	1.281	1.475	1.521	1.674	2.004	1.88	1.941	1.084	1.275	1.367	2.021	1.214	1.39	1.501	1.35	1.678	1.35	1.31
ENSMUSG00000003346	Abhd17a	protein coding gene	10	Late Lep/Zyg	251	6.672	6.856	6.786	6.844	6.91	6.773	6.83	6.689	7.118	6.947	6.987	7.072	7.096	6.924	6.941	7.014	6.999	6.95	6.799	7.02	7.072	6.984	7.038	7.147	7.026	7.281	7.05	7.08
ENSMUSG00000030286	Emc3	protein coding gene	6	Late Lep/Zyg	252	6.764	6.551	6.628	6.607	6.52	6.627	6.674	6.659	6.741	6.706	6.749	6.642	6.676	6.732	6.695	6.686	6.855	6.818	6.849	6.749	6.738	6.584	6.636	6.746	6.664	6.605	6.735	6.885
ENSMUSG00000037348	Paqr7	protein coding gene	4	Late Lep/Zyg	253	4.364	4.569	4.475	4.921	5.079	4.969	5.319	5.284	5.98	5.93	5.848	5.921	6.158	6.093	6.047	5.975	5.984	5.882	5.642	5.875	6.118	6.133	5.975	5.488	5.648	5.396	5.757	5.515
ENSMUSG00000062773	Tex101	protein coding gene	7	Late Lep/Zyg	254	8.128	7.563	8.116	7.51	7.954	7.745	7.592	7.781	9.109	9.046	9.289	8.917	8.884	9.364	8.836	9.149	9.426	9.263	9.94	9.803	9.804	9.369	9.541	9.609	9.876	9.852	9.938	9.972
ENSMUSG00000033355	Rtp4	protein coding gene	16	Late Lep/Zyg	255	1.316	1.59	1.599	0.465	1.195	1.07	1.727	1.422	2.091	1.766	1.782	1.449	1.417	1.787	1.787	1.975	1.774	1.82	2.036	1.907	1.864	1.683	1.744	1.692	2.05	1.934	2.189	1.714
NONMMUG042573	NA	NONCODE lncRNA	9	Late Lep/Zyg	256	0.816	1.124	0.454	1.506	1.163	1.077	1.31	1.328	1.852	2.101	1.88	1.803	1.93	1.963	1.516	1.709	1.58	2.043	1.526	1.884	1.48	1.531	1.575	1.623	1.454	1.491	1.214	1.816
ENSMUSG00000039997	Ifi203	protein coding gene	1	Late Lep/Zyg	257	1	1	1.036	0.722	1.646	1.521	1.48	1.316	1.475	1.411	1.263	1.541	1.782	2.029	1.982	1.501	1.651	2.406	1.604	2.205	1.714	1.848	1.778	1.556	1.803	1.257	1.506	1.967
ENSMUSG00000029103	Lrpap1	protein coding gene	5	Late Lep/Zyg	258	7.509	7.553	7.363	7.321	7.439	7.393	7.489	7.412	7.906	7.799	7.843	7.722	7.82	7.96	7.859	7.871	7.82	7.628	7.888	7.966	7.855	7.874	7.863	7.691	7.716	7.603	7.84	7.834
ENSMUSG00000026867	Gapvd1	protein coding gene	2	Late Lep/Zyg	259	5.203	5.089	5.038	5.129	5.084	5.245	5.049	4.983	5.393	5.638	5.608	5.502	5.463	5.623	5.616	5.586	5.828	5.659	5.799	5.721	5.77	5.55	5.521	5.697	5.941	5.812	5.712	5.9
NONMMUG039748	NA	NONCODE lncRNA	8	Late Lep/Zyg	260	0.832	0.642	1	0.651	0.678	0.956	0.687	0.956	1.144	1.183	1.531	1.664	1.263	1.131	1.379	1.064	2.06	1.975	1.31	1.651	1.411	1.07	1.84	1.926	1.58	1.531	1.531	1.47
ENSMUSG00000041341	Atg2b	protein coding gene	12	Late Lep/Zyg	261	4.162	3.932	4.105	4.303	4.133	4.201	4.101	4.083	4.136	4.44	4.597	4.254	4.318	4.454	4.284	4.459	4.457	4.507	4.532	4.425	4.542	4.305	4.328	4.611	4.419	4.48	4.453	4.467
ENSMUSG00000022174	Dad1	protein coding gene	14	Late Lep/Zyg	262	7.242	7.328	7.277	7.202	7.357	7.263	7.276	7.325	7.626	7.536	7.643	7.518	7.653	7.583	7.553	7.639	7.647	7.558	7.621	7.613	7.708	7.691	7.615	7.835	7.639	7.727	7.866	7.776
ENSMUSG00000026311	Asb1	protein coding gene	1	Late Lep/Zyg	263	3.388	3.07	3.669	3.629	3.903	3.742	3.53	3.66	4.126	4.436	4.547	4.252	4.25	4.463	4.16	4.37	4.702	4.452	4.81	4.361	4.704	4.467	4.635	4.833	4.942	4.794	4.691	4.748
ENSMUSG00000021275	Tecpr2	protein coding gene	12	Late Lep/Zyg	264	2.945	2.669	3.197	3.17	3.123	3.2	3.138	3.131	3.129	3.299	3.497	3.601	3.469	3.343	3.36	3.465	3.563	3.539	3.494	3.617	3.418	3.466	3.355	3.699	3.599	3.488	3.547	3.279
NONMMUG030875	NA	NONCODE lncRNA	4	Late Lep/Zyg	265	4.656	4.58	4.556	4.747	4.683	4.748	4.984	4.995	5.826	5.984	5.901	6.015	6.128	6.034	6.06	6.013	6.042	5.9	5.826	6.026	6.136	6.119	5.858	5.399	5.482	5.32	5.786	5.745
ENSMUSG00000030534	Vps33b	protein coding gene	7	Late Lep/Zyg	266	4.454	4.191	4.208	4.138	4.235	4.264	4.268	4.21	4.448	4.284	4.515	4.48	4.273	4.463	4.446	4.378	4.567	4.715	4.589	4.512	4.587	4.65	4.469	4.429	4.539	4.185	4.43	4.529
ENSMUSG00000043410	Hfm1	protein coding gene	5	Late Lep/Zyg	267	3.974	3.239	3.656	3.602	3.793	3.843	3.602	3.599	4.619	5.039	5.266	4.996	4.874	5.064	4.74	5.076	5.344	5.233	5.932	5.44	5.369	5.201	5.41	5.646	5.762	5.808	5.707	5.862
ENSMUSG00000078719	Msmp	protein coding gene	4	Late Lep/Zyg	268	3.257	3.36	3.53	3.429	3.366	3.52	2.846	3.645	3.803	3.868	3.648	3.943	3.938	3.757	3.892	3.936	3.543	3.978	3.878	3.847	4.128	3.483	3.806	3.907	4.255	4.082	3.91	4.058
ENSMUSG00000093553	Gm20633	unclassified gene	3	Late Lep/Zyg	269	1.322	1.551	1.316	1.74	1.856	1.475	1.807	1.422	2.23	2.496	2.223	1.718	2.025	2.403	2.06	2.254	2.147	2.446	2.669	1.903	2.173	2.563	1.978	2.595	2.356	2.436	2.543	2.587
NONMMUG027313	NA	NONCODE lncRNA	3	Late Lep/Zyg	270	1.322	1.551	1.316	1.74	1.856	1.475	1.807	1.422	2.23	2.496	2.223	1.718	2.025	2.403	2.06	2.254	2.147	2.446	2.669	1.903	2.173	2.563	1.978	2.595	2.356	2.436	2.543	2.587
ENSMUSG00000059554	Ccdc28a	protein coding gene	10	Late Lep/Zyg	271	4.015	3.854	3.998	3.838	4.218	4.118	4.161	3.822	4.794	4.58	4.656	4.814	4.82	4.553	4.66	4.898	4.747	5.115	4.618	4.596	4.963	4.658	4.635	4.459	4.457	4.321	4.598	4.603
NONMMUG033517	NA	NONCODE lncRNA	5	Late Lep/Zyg	272	0.66	0.722	0.678	0.465	0.696	1.183	0.111	0.07	1.941	1.251	2.242	1.876	2.138	1.77	1.202	1.239	2.328	1.345	1.628	1.824	1.585	0.903	1.501	1.362	0.888	1.632	1.316	0.888
NONMMUG006162	NA	NONCODE lncRNA	11	Late Lep/Zyg	273	0	0	0.07	0	0	0	0	0	2.342	0	0	0	0	0.138	0	0.757	0	1.395	1.077	0	1.585	0	0.757	0	0	0.485	1.299	0
ENSMUSG00000021038	Vipas39	protein coding gene	12	Late Lep/Zyg	274	5.144	5.185	5.209	5.342	5.344	5.248	5.332	5.449	5.483	5.662	5.629	5.618	5.512	5.402	5.531	5.458	5.55	5.556	5.439	5.42	5.454	5.545	5.455	5.464	5.471	5.419	5.409	5.602
ENSMUSG00000039405	Prss23	protein coding gene	7	Late Lep/Zyg	275	1	1.465	0.757	1.189	1.433	1.189	1.322	1.899	2.198	2.483	1.74	2.387	1.926	2.313	2.31	1.433	2.31	2.568	2.16	2.868	2.491	2.387	2.585	1.982	1.888	1.516	2.457	2.254
ENSMUSG00000015652	Steap1	protein coding gene	5	Late Lep/Zyg	276	2.278	2.293	2.807	1.465	2.186	2.746	2.611	2.296	2.696	2.932	3.037	3.048	2.618	2.776	2.949	3.032	2.901	2.618	3.242	3.287	3.043	2.336	3.041	2.251	2.68	2.642	2.714	2.844
ENSMUSG00000023967	Mrps18a	protein coding gene	17	Late Lep/Zyg	277	5.806	5.892	5.777	5.917	5.801	6.064	5.714	5.77	6.203	6.027	6.139	5.942	5.944	5.977	5.894	5.933	6.274	6.061	6.28	6.052	6.026	6.23	6.059	6.162	6.163	6.16	6.098	6.06
NONMMUG000207	NA	NONCODE lncRNA	1	Late Lep/Zyg	278	3.118	3.449	2.669	3.249	3.287	3.418	3.263	3.803	4.052	4.002	4.022	3.611	3.724	3.482	4.122	4.058	4.161	3.994	4.315	4.038	3.687	4.045	3.976	4.525	4.174	3.951	4.184	3.941
NONMMUG002230	NA	NONCODE lncRNA	1	Late Lep/Zyg	279	1.836	1.328	0.189	1.043	1.646	0.275	1.7	2.111	1.96	1.74	2.094	1.811	2.266	2.087	2.307	2.339	1.891	2.43	2.111	1.918	1.449	2.154	2.263	1.816	1.736	2.043	1.945	2.287
ENSMUSG00000025227	Tmem180	protein coding gene	19	Late Lep/Zyg	280	4.025	4.05	3.963	4.328	4.192	4.272	4.472	4.275	5.195	5.401	5.068	5.112	5.092	5.338	5.202	5.17	5.276	5.282	4.865	5.296	5.324	5.367	5.188	4.712	4.559	4.97	4.917	5.195
ENSMUSG00000037353	Letmd1	protein coding gene	15	Late Lep/Zyg	281	4.348	4.38	4.199	4.271	4.439	4.384	4.331	4.525	4.391	4.63	4.584	4.629	4.578	4.606	4.458	4.678	4.587	4.533	4.641	4.452	4.74	4.732	4.536	4.481	4.275	4.533	4.714	4.611
ENSMUSG00000063873	Slc24a3	protein coding gene	2	Late Lep/Zyg	282	4.308	4.282	4.217	4.297	4.18	4.512	4.566	4.287	4.969	4.967	5.116	5.041	5.225	5.168	5.24	5.254	4.989	4.921	5.132	5.146	5.285	5.259	5.152	4.976	4.639	4.701	4.932	4.955
ENSMUSG00000030407	Qpctl	protein coding gene	7	Late Lep/Zyg	283	3.608	3.563	3.476	3.395	3.777	3.42	3.658	3.39	3.629	3.762	3.842	3.591	4.02	3.824	3.802	3.893	3.903	3.888	3.787	3.825	3.882	3.875	3.666	4.079	3.949	4.027	3.843	3.98
ENSMUSG00000009073	Nf2	protein coding gene	11	Late Lep/Zyg	284	6.291	6.145	6.105	6.105	6.095	6.154	6.216	6.17	6.508	6.589	6.628	6.754	6.76	6.824	6.617	6.653	6.662	6.718	6.826	6.75	6.837	6.704	6.72	7.065	6.985	6.908	6.707	6.794
ENSMUSG00000028982	Slc25a33	protein coding gene	4	Late Lep/Zyg	285	4.968	5.261	5.281	5.153	5.306	5.032	5.066	5.157	5.536	5.415	5.509	5.335	5.563	5.563	5.373	5.376	5.46	5.434	5.627	5.589	5.669	5.143	5.523	5.692	5.685	5.671	5.449	5.498
ENSMUSG00000022911	Arl13b	protein coding gene	16	Late Lep/Zyg	286	3.268	3.367	3.562	3.413	3.875	3.658	3.517	3.674	4.11	4.005	4.413	4.11	3.863	4.498	4.364	4.52	4.22	4.09	4.4	4.497	4.642	4.349	4.23	4.467	4.417	4.3	4.296	4.608
ENSMUSG00000034883	Lrr1	protein coding gene	12	Late Lep/Zyg	287	3.036	3.007	3.446	3.113	3.629	3.472	3.271	3.296	3.332	3.58	3.539	3.891	3.685	3.619	3.322	3.736	3.849	3.415	3.81	3.755	3.497	3.278	3.36	3.296	3.323	3.458	3.61	3.52
ENSMUSG00000090150	Acad11	protein coding gene	9	Late Lep/Zyg	288	4.034	3.988	4.022	4.152	4.089	3.991	4.2	4.22	4.676	4.684	4.648	4.623	4.662	4.719	4.58	4.716	4.763	4.667	4.916	4.769	4.828	4.788	4.826	5.066	5.009	4.904	4.826	4.969
ENSMUSG00000018900	Slc22a5	protein coding gene	11	Late Lep/Zyg	289	4.298	4.181	4.202	4.18	4.096	4.158	4.011	4.33	4.233	4.433	4.675	4.463	4.974	4.387	4.798	4.589	4.404	4.481	4.854	4.704	4.577	4.687	4.487	4.783	4.792	4.617	4.661	4.66
ENSMUSG00000027184	Caprin1	protein coding gene	2	Late Lep/Zyg	290	7.296	7.289	7.445	7.521	7.442	7.493	7.61	7.643	7.581	7.678	7.708	7.807	7.842	7.781	7.829	7.868	7.837	7.76	7.889	7.716	7.832	7.801	7.797	7.865	7.885	7.858	7.88	7.935
ENSMUSG00000041132	N4bp2l1	protein coding gene	5	Late Lep/Zyg	291	3.873	4.304	3.705	4.854	4.708	4.836	5.131	5.12	5.594	5.748	5.719	5.712	5.798	5.86	5.87	5.873	5.769	5.491	5.601	5.777	6.078	5.533	5.711	5.12	5.12	5.033	5.374	5.395
ENSMUSG00000028893	Sesn2	protein coding gene	4	Late Lep/Zyg	292	5.57	5.752	5.601	5.74	5.817	5.687	6.009	5.866	6.879	6.914	6.874	6.925	7.115	6.967	7.078	6.976	7.008	6.931	6.851	6.91	7.167	7.022	6.844	6.418	6.358	6.339	6.795	6.717
ENSMUSG00000033751	Gadd45gip1	protein coding gene	8	Late Lep/Zyg	293	4.789	5.111	4.885	4.988	4.985	4.884	4.961	5.04	5.298	5.213	5.195	5.071	5.328	5.051	5.149	5.141	5.337	4.913	5.224	5.181	5.312	5.307	5.241	5.387	5.414	5.339	5.295	4.969
NONMMUG029016	NA	NONCODE lncRNA	4	Late Lep/Zyg	294	4.948	5.087	5.114	4.984	5.249	4.926	4.77	5.026	5.29	5.102	5.647	5.342	5.436	5.465	4.984	5.276	5.502	5.324	5.421	5.053	5.318	4.957	5.178	5.079	5.122	5.311	5.302	5.286
ENSMUSG00000022560	Slc52a2	protein coding gene	15	Late Lep/Zyg	295	3.136	2.913	3.155	3.206	3.165	3.072	3.425	3.488	3.778	3.548	3.587	3.882	3.803	3.628	3.834	3.773	3.855	3.656	3.675	3.672	4.031	3.849	3.825	4.202	3.922	3.853	3.895	3.792
ENSMUSG00000090208	Gm15851	unclassified gene	1	Late Lep/Zyg	296	1.575	1.406	1.17	1.58	2.546	1.918	2.42	0.176	3.043	3.415	3.163	2.991	2.962	2.632	1.967	3.151	3.074	2.746	2.098	3.833	3.2	3.312	2.93	2.683	1.941	3.342	2.85	0.356
ENSMUSG00000029616	Erp29	protein coding gene	5	Late Lep/Zyg	297	7.557	7.545	7.588	7.465	7.549	7.413	7.625	7.456	7.891	7.631	7.665	7.595	7.883	7.676	7.744	7.746	7.774	7.811	7.767	7.787	7.887	7.912	7.801	7.889	7.762	7.821	7.884	7.757
NONMMUG008964	NA	NONCODE lncRNA	12	Late Lep/Zyg	298	1.655	1.202	1.263	1.655	1.35	1.828	1.511	1.373	1.628	2.098	2.111	2.266	2.233	1.836	2.202	2.272	1.683	2.208	2.014	2.392	2.248	2.275	2.272	2.521	2.176	2.176	2.48	1.911
ENSMUSG00000034320	Slc26a2	protein coding gene	18	Late Lep/Zyg	299	4.046	4.052	3.934	4.412	4.084	4.249	4.311	4.168	4.209	4.386	4.514	4.412	4.569	4.509	4.643	4.546	4.564	4.343	4.444	4.277	4.436	4.524	4.36	4.509	4.327	4.294	4.422	4.199
ENSMUSG00000016758	Bik	protein coding gene	15	Late Lep/Zyg	300	4.236	3.856	4.178	3.35	4.045	3.309	3.995	3.943	5.13	4.877	4.736	4.866	5.023	4.831	4.805	4.908	5.232	4.801	4.916	4.774	5.175	4.907	4.79	4.216	4.625	4.523	4.508	4.736
ENSMUSG00000021468	Sptlc1	protein coding gene	13	Late Lep/Zyg	301	4.783	4.892	4.891	5.069	5.069	4.996	4.991	5.1	5.342	5.445	5.396	5.237	5.47	5.375	5.417	5.453	5.567	5.383	5.299	5.487	5.523	5.413	5.436	5.298	5.081	5.216	5.359	5.299
ENSMUSG00000065037	Rn7sk	SRP RNA gene	9	Late Lep/Zyg	302	4.31	5.145	4.005	3.18	4.439	3.732	4.262	4.29	4.436	4.377	4.463	4.513	4.957	4.87	4.517	4.942	5.098	4.241	3.737	4.986	4.374	5.073	4.707	4.872	4.117	4.812	4.986	4.294
ENSMUSG00000067279	Ppp1r3c	protein coding gene	19	Late Lep/Zyg	303	1.646	1.491	1.618	1.511	1.761	1.952	2.101	1.918	1.77	2.205	2.316	2.111	2.077	2.345	1.956	1.791	2.465	2.067	1.907	2.278	2.128	2.287	2.036	2.35	1.993	2.173	1.832	2.257
ENSMUSG00000000301	Pemt	protein coding gene	11	Late Lep/Zyg	304	4.32	3.377	4.285	3.794	4.383	4.052	3.92	3.771	4.576	4.475	4.624	4.338	4.152	4.692	3.936	4.748	4.645	4.75	5.058	4.842	4.845	4.418	4.25	4.687	4.637	4.778	5.017	5.223
ENSMUSG00000030654	Arl6ip1	protein coding gene	7	Late Lep/Zyg	305	7.784	7.635	7.707	7.541	7.691	7.731	7.769	7.844	8.169	8.19	8.296	8.122	8.217	8.284	8.29	8.304	8.298	8.161	8.602	8.461	8.451	8.367	8.389	8.522	8.554	8.603	8.506	8.54
ENSMUSG00000001029	Icam2	protein coding gene	11	Late Lep/Zyg	306	1.511	1.978	1.438	1.275	1.848	2.043	1.844	2.703	1.384	2.328	2.628	3.172	3.287	2.379	2.742	1.778	2.592	2.452	2.141	2.611	2.275	2.689	2.774	1.989	2.575	2.493	2.763	3.089
ENSMUSG00000061650	Med9	protein coding gene	11	Late Lep/Zyg	307	5.646	5.674	5.668	5.804	5.779	5.781	5.891	5.976	6.104	6.033	5.956	6.045	6.21	6.043	6.029	6.046	6.026	6.144	6.195	6.078	6.306	5.857	6.149	6.136	6.204	6.181	6.073	6.152
ENSMUSG00000029613	Eif2ak1	protein coding gene	5	Late Lep/Zyg	308	5.239	5.081	5.142	5.111	5.098	5.126	5.195	5.212	5.293	5.483	5.495	5.241	5.429	5.446	5.414	5.429	5.532	5.454	5.657	5.539	5.57	5.457	5.528	5.426	5.64	5.705	5.515	5.534
ENSMUSG00000014177	Tvp23b	protein coding gene	11	Late Lep/Zyg	309	4.491	4.421	4.555	4.685	4.918	4.811	4.709	5	4.93	5.029	5.155	5.133	5.043	5.216	5.314	5.424	5.312	5.242	5.436	5.456	5.276	5.284	5.17	5.383	5.333	5.547	5.601	5.43
ENSMUSG00000000958	Slc7a7	protein coding gene	14	Late Lep/Zyg	310	1.761	1.832	1.903	1.561	1.744	1.993	1.766	1.975	2.462	2.124	2.444	2.433	2.217	2.316	2.561	2.128	2.759	2.551	2.648	2.157	2.467	2.508	2.761	2.696	2.66	2.759	2.862	2.651
ENSMUSG00000035382	Pcsk7	protein coding gene	9	Late Lep/Zyg	311	3.986	4.035	3.996	4.141	4.236	4.185	4.141	3.909	4.382	4.381	4.55	4.412	4.72	4.538	4.446	4.41	4.769	4.769	4.738	4.583	4.615	4.665	4.73	4.828	4.714	4.852	4.633	4.67
ENSMUSG00000025359	Pmel	protein coding gene	10	Late Lep/Zyg	312	2.48	2.561	2.583	2.66	2.257	2.457	2.384	2.441	3.069	3.131	3.256	2.84	3.281	3.256	3.214	3.294	3.505	3.159	3.055	3.257	3.476	3.225	2.899	3.862	3.568	3.415	3.581	3.482
ENSMUSG00000051721	BC068281	protein coding gene	12	Late Lep/Zyg	313	0.766	0.614	0.623	0.807	1.401	0.799	0.824	1.124	1.269	1.227	1.642	1.333	1.104	1.31	1.328	1.722	1.628	1.293	0.963	1.367	1.31	1.787	1.727	1.59	2.007	1.632	2.223	1.637
NONMMUG021164	NA	NONCODE lncRNA	19	Late Lep/Zyg	314	1.748	1.014	1.795	1.401	1.986	1.727	1.491	2.406	2.478	2.046	2.609	2.766	2.669	2.296	3.315	2.648	3.064	2.7	3.497	3.139	3.133	3.558	3.093	2.941	2.609	2.854	2.971	3.374
NONMMUG013144	NA	NONCODE lncRNA	14	Late Lep/Zyg	315	1.844	0.66	1.911	1.22	1.263	1.791	1.438	1.459	1.433	1.131	2.387	2.359	2.319	2.563	1.971	1.88	2.508	2.154	1.884	2.064	2.084	2.07	1.93	3.023	1.669	2.7	1.39	1.96
ENSMUSG00000028668	Tceb3	protein coding gene	4	Late Lep/Zyg	316	5.307	5.181	5.172	5.291	5.232	5.331	5.328	5.386	5.492	5.713	5.743	5.637	5.731	5.766	5.695	5.693	5.725	5.621	5.836	5.795	5.828	5.706	5.733	5.997	5.99	5.911	5.904	5.872
ENSMUSG00000038302	Lace1	protein coding gene	10	Late Lep/Zyg	317	2.223	1.93	1.628	2.176	2.029	1.915	2.272	2.189	2.444	2.498	2.376	2.411	2.772	1.922	2.729	2.96	2.543	2.208	2.642	2.868	2.42	2.655	2.422	2.787	2.711	2.888	2.536	2.799
NONMMUG023444	NA	NONCODE lncRNA	2	Late Lep/Zyg	318	0.872	1.151	1.556	0	0.444	0.978	1.251	1.664	1.183	2.365	2.118	2.032	1.731	1.731	1.727	2.42	2.094	2.305	1.807	3.333	2.787	1.406	2.725	2.935	2.915	2.245	2.333	2.392
ENSMUSG00000051518	Rps19bp1	protein coding gene	15	Late Lep/Zyg	319	5.241	5.291	5.211	5.274	5.423	5.471	5.254	5.353	5.677	5.681	5.772	5.386	5.306	5.724	5.523	5.407	5.605	5.739	5.756	5.632	5.732	5.689	5.669	5.683	5.701	5.654	5.95	5.882
ENSMUSG00000032353	Tmed3	protein coding gene	9	Late Lep/Zyg	320	5.847	5.882	5.834	5.653	5.884	5.848	5.882	5.881	6.42	6.322	6.353	6.471	6.506	6.327	6.369	6.355	6.374	6.304	6.426	6.445	6.592	6.595	6.403	6.058	6.117	6.097	6.39	6.456
ENSMUSG00000044678	Ly6k	protein coding gene	15	Late Lep/Zyg	321	5.702	5.392	5.955	5.182	5.966	5.362	5.393	5.799	7.163	6.904	7.327	6.668	6.99	7.309	6.673	7.205	7.62	7.168	7.99	7.869	7.927	7.401	7.794	8.142	8.23	8.124	8.01	8.016
NONMMUG037111	NA	NONCODE lncRNA	7	Late Lep/Zyg	322	2.718	2.59	2.23	2.692	3.131	2.457	2.842	2.963	3.724	3.24	3.379	3.7	3.581	3.748	3.585	3.39	3.567	3.689	3.771	3.445	4.054	3.833	3.83	3.032	2.984	3.686	3.234	3.783
ENSMUSG00000036327	Qsox2	protein coding gene	2	Late Lep/Zyg	323	5.295	5.397	5.499	5.84	5.73	5.606	5.731	5.854	5.98	6.195	6.118	6.014	6.178	6.271	6.098	6.236	6.383	6.107	6.58	6.421	6.529	6.288	6.376	6.31	6.464	6.355	6.493	6.516
ENSMUSG00000040213	Ccbl2	protein coding gene	3	Late Lep/Zyg	324	3.358	3.529	3.479	3.739	3.628	3.373	3.716	3.75	4.545	4.344	4.367	4.476	4.718	4.581	4.574	4.499	4.257	4.115	4.437	4.452	4.688	4.732	4.498	3.997	4.034	4.012	4.464	4.299
ENSMUSG00000057054	Inca1	protein coding gene	11	Late Lep/Zyg	325	5.102	4.487	4.995	4.717	4.996	4.987	4.492	4.634	5.069	5.072	5.537	5.33	5.089	5.487	5.086	5.034	5.5	5.422	5.77	5.647	5.712	5.191	5.363	5.375	5.637	5.443	5.731	5.695
ENSMUSG00000066113	Adamtsl1	protein coding gene	4	Late Lep/Zyg	326	0.903	0.774	1.043	1.511	0.956	1.124	1.373	1.157	1.111	1.269	2	2.06	1.333	1.465	1.782	1.299	1.257	1.646	1.585	1.744	1.339	1.618	1.151	1.118	1.422	1.395	1.475	1.828
ENSMUSG00000059479	B3gnt8	protein coding gene	7	Late Lep/Zyg	327	2.365	2.356	2.417	2.098	2.587	2.428	2.805	3.034	2.963	2.888	3.203	3.29	3.029	3.213	3.322	3.046	2.934	2.722	3	3.009	2.998	3.213	3.489	2.616	2.947	2.733	3.203	2.611
ENSMUSG00000020607	Fam84a	protein coding gene	12	Late Lep/Zyg	328	4.731	4.683	4.936	4.779	4.904	4.907	5.362	5.187	5.915	5.984	6.002	5.84	5.891	5.816	5.877	5.86	6.015	5.856	5.628	5.566	5.799	5.662	5.471	5.575	5.396	5.428	5.436	5.261
NONMMUG034784	NA	NONCODE lncRNA	6	Late Lep/Zyg	329	1.705	1.511	1.05	2.379	2.242	1.937	1.918	1.623	1.88	2.067	2.454	2.154	2.328	2.195	2.403	2.319	2.336	2.087	1.937	2.342	2.032	2.26	2.359	2.223	2.046	2.032	2.108	1.623
ENSMUSG00000028109	Hormad1	protein coding gene	3	Late Lep/Zyg	330	6.084	5.43	6.091	5.323	5.753	5.887	5.638	5.831	6.922	7.194	7.34	6.794	6.804	7.349	6.934	7.402	7.581	7.296	8.338	8.025	7.655	7.426	7.68	7.987	8.209	8.202	8.26	8.277
ENSMUSG00000036352	Ubac1	protein coding gene	2	Late Lep/Zyg	331	6.144	5.98	6.029	5.966	6.019	6.044	6.124	6.044	6.382	6.271	6.49	6.241	6.571	6.438	6.289	6.45	6.551	6.61	6.577	6.563	6.577	6.277	6.493	6.758	6.644	6.567	6.512	6.535
ENSMUSG00000031696	Vps35	protein coding gene	8	Late Lep/Zyg	332	6.678	6.495	6.568	6.623	6.641	6.665	6.674	6.689	6.749	6.965	6.934	6.877	6.863	6.815	6.827	6.906	6.914	6.823	7.06	6.973	6.852	6.807	6.884	7.064	6.993	6.978	6.971	7.054
ENSMUSG00000043831	Lysmd4	protein coding gene	7	Late Lep/Zyg	333	2.098	2.138	2.227	1.7	2.398	2.121	2.718	2.618	2.991	2.618	2.882	2.976	3.17	3.197	3.2	2.905	3.45	3.17	3.428	3.421	3.278	3.039	3.3	3.155	3.573	3.455	3.285	3.272
ENSMUSG00000019791	Hint3	protein coding gene	10	Late Lep/Zyg	334	4.584	4.488	4.507	4.805	4.931	4.444	4.615	4.411	5.018	4.988	4.775	5.109	4.865	4.875	4.602	4.841	5.298	4.808	5.309	5.067	5.05	5.046	4.964	5.001	5.203	5.254	5.046	4.866
ENSMUSG00000087639	Gm15512	unclassified gene	14	Late Lep/Zyg	335	1.88	2.22	2.189	2.266	2.475	1.66	1.189	1.952	2.87	2.757	3.055	2.834	2.757	3.197	3.114	2.621	2.644	2.703	3.114	2.736	3.079	2.787	2.759	2.47	2.662	2.658	2.761	2.602
ENSMUSG00000027695	Pld1	protein coding gene	3	Late Lep/Zyg	336	1.48	1.632	1.7	2.387	2.144	2.16	2.091	2.488	2.233	2.31	2.446	2.57	2.387	2.417	2.501	2.433	2.331	2.694	2.635	2.406	2.632	2.947	2.254	2.325	2.205	2.433	2.167	2.716
ENSMUSG00000015747	Vps45	protein coding gene	3	Late Lep/Zyg	337	4.171	3.879	3.577	3.75	4.005	4.213	4.056	4.607	4.735	3.941	4.619	4.08	4.128	4.439	4.254	4.52	4.768	4.076	4.49	4.406	4.678	4.386	4.581	4.44	4.262	4.55	4.415	4.595
ENSMUSG00000028398	Tmem261	protein coding gene	4	Late Lep/Zyg	338	4.941	5.138	5.047	5.202	5.148	5.342	5.112	5.312	5.971	5.49	5.402	5.851	5.648	5.631	5.695	5.559	5.674	5.3	5.816	5.685	5.701	5.811	5.731	5.893	5.942	5.986	6.007	5.794
ENSMUSG00000044927	H1fx	protein coding gene	6	Late Lep/Zyg	339	6.19	6.251	6.468	6.074	6.346	5.981	5.993	6.166	6.536	6.377	6.525	6.364	6.591	6.274	6.15	6.473	6.724	6.713	6.561	6.963	6.803	6.302	6.562	6.588	6.318	6.889	6.71	6.764
ENSMUSG00000079592	C1qtnf5	protein coding gene	9	Late Lep/Zyg	340	1.138	1.356	1.84	1	1.214	1.642	1.176	1.269	2.084	2.37	1.82	2.293	1.516	1.406	1.195	1.761	2.29	1.766	2.173	0.774	2.328	2.053	1.766	1.496	1.287	2.269	1.077	2.653
ENSMUSG00000050592	Fam78a	protein coding gene	2	Late Lep/Zyg	341	2.694	2.814	3.142	3.693	3.305	3.536	3.424	3.444	3.342	3.491	3.935	3.505	4.107	3.519	3.95	3.663	3.677	3.964	3.732	3.17	3.513	3.802	3.738	4.323	4.119	3.919	3.323	3.602
ENSMUSG00000020707	Rnf135	protein coding gene	11	Late Lep/Zyg	342	3.454	3.512	3.325	3.672	3.68	3.963	3.791	4.019	4.274	4.301	4.442	4.43	4.517	4.73	4.723	4.618	4.801	4.462	4.341	4.534	4.643	4.72	4.566	4.159	3.922	4.083	4.503	4.387
ENSMUSG00000094984	Gm10595	protein coding gene	4	Late Lep/Zyg	343	0	1.444	0.669	0	1.417	0	0.227	0.757	0.757	1.454	1.807	2.108	1.444	1.111	2.29	1.628	1.642	1.687	1.465	1.872	1.77	1.176	1.888	0.856	1.599	1	1.411	0.791
ENSMUSG00000096543	Gm21966	protein coding gene	4	Late Lep/Zyg	344	0	1.444	0.669	0	1.417	0	0.227	0.757	0.757	1.454	1.807	2.108	1.444	1.111	2.29	1.628	1.642	1.687	1.465	1.872	1.77	1.176	1.888	0.856	1.599	1	1.411	0.791
ENSMUSG00000060862	Zbtb40	protein coding gene	4	Late Lep/Zyg	345	2.511	2.278	2.475	2.703	2.339	2.299	2.506	2.524	2.816	2.729	3.081	3.103	3.138	3.02	3.213	2.854	2.998	3.043	3.023	2.903	3.064	3.189	3.152	3.546	3.417	3.328	3.129	2.965
ENSMUSG00000027944	Hax1	protein coding gene	3	Late Lep/Zyg	346	5.929	6.033	6	6.198	6.241	6.171	6.296	6.261	6.431	6.481	6.286	6.412	6.461	6.532	6.312	6.365	6.445	6.391	6.583	6.567	6.472	6.406	6.465	6.418	6.706	6.505	6.625	6.5
ENSMUSG00000033099	Nol12	protein coding gene	15	Late Lep/Zyg	347	6.111	5.777	6.143	5.518	6.205	6.052	6.169	6.223	6.155	6.306	6.256	6.251	6.271	6.281	6.252	6.272	6.261	6.51	6.295	6.261	6.171	5.974	6.199	6.442	6.352	6.375	6.329	6.346
ENSMUSG00000047371	Zfp768	protein coding gene	7	Late Lep/Zyg	348	4.271	4.299	4.33	4.271	4.292	4.306	4.407	4.442	4.547	4.721	4.626	4.605	4.544	4.741	4.403	4.585	4.625	4.617	4.603	4.551	4.743	4.332	4.705	4.811	4.892	4.801	4.726	4.824
ENSMUSG00000039683	Sdk1	protein coding gene	5	Late Lep/Zyg	349	4.005	3.011	3.805	3.154	4.043	3.67	3.262	3.798	4.409	4.629	4.873	4.807	4.721	4.606	4.292	4.632	4.826	4.842	4.659	4.251	4.652	4.093	4.093	4.071	3.797	4.106	4.372	4.606
ENSMUSG00000050844	1700020N01Rik	unclassified gene	10	Late Lep/Zyg	350	2.154	1.202	1.692	2.242	2.05	2.403	2.269	2.293	4.841	4.467	5.219	3.58	4.564	5.487	4.721	5.474	5.489	5.047	6.663	6.516	6.37	5.995	6.319	6.866	7.205	6.853	6.687	6.698
ENSMUSG00000040195	Tmem194	protein coding gene	10	Late Lep/Zyg	351	3.692	3.373	3.093	3.602	3.785	3.437	3.271	3.925	4.481	4.819	4.651	4.519	4.777	4.897	4.664	4.903	5.124	4.903	5.041	5.121	5.063	4.762	5.114	5.923	6.048	5.814	5.175	5.404
ENSMUSG00000071456	1110002L01Rik	protein coding gene	12	Late Lep/Zyg	352	2.242	2.854	2.248	2.658	2.651	2.227	2.7	3.064	3.418	3.36	3.563	3.358	3.807	3.534	3.77	3.551	3.643	3.269	3.624	3.47	3.553	4.021	4.01	4.494	4.288	4.12	3.958	3.837
ENSMUSG00000011306	Sugp1	protein coding gene	8	Late Lep/Zyg	353	5.888	5.757	5.929	5.631	5.943	5.841	5.808	5.674	5.997	6.017	6.221	6.035	6.029	6.156	6.07	6.028	6.25	6.331	6.301	6.15	6.221	6.002	6.111	6.339	6.41	6.343	6.336	6.224
ENSMUSG00000040771	Oard1	protein coding gene	17	Late Lep/Zyg	354	5.263	5.008	5.142	4.893	5.394	5.228	5.174	5.493	5.374	5.367	5.425	5.313	5.47	5.593	5.45	5.635	5.51	5.844	5.742	5.759	5.575	5.463	5.652	5.487	5.582	5.651	5.734	5.845
ENSMUSG00000048217	Nags	protein coding gene	11	Late Lep/Zyg	355	2.814	2.878	3.217	3.478	3.093	3.305	3.411	3.322	3.856	3.952	3.951	4.057	4.307	4.142	4.046	3.969	4.188	4.072	4.143	3.986	4.216	4.434	3.912	3.498	3.806	3.781	4.097	4.112
NONMMUG036908	NA	NONCODE lncRNA	6	Late Lep/Zyg	356	4.378	4.249	4.256	4.412	4.244	4.398	4.338	4.299	4.486	4.736	4.832	4.707	4.604	4.789	4.829	4.85	4.684	4.569	4.953	4.744	4.804	4.683	4.752	4.933	4.803	4.794	4.741	4.705
NONMMUG010898	NA	NONCODE lncRNA	13	Late Lep/Zyg	357	2.916	3.183	3.18	3.887	3.592	3.708	3.828	3.925	4.153	4.219	4.288	4.254	4.19	4.361	4.376	4.407	4.302	4.218	4.446	4.233	4.585	4.256	4.394	4.964	4.861	4.861	4.559	4.346
ENSMUSG00000094686	Ccl21a	protein coding gene	4	Late Lep/Zyg	358	0.454	1.475	1.782	0	0	0.74	0.774	0.566	0.993	4.328	2.409	1.091	2.004	2.718	2.609	1.993	2.342	2.328	1.245	4.426	2.299	1.029	1.856	2.842	2.23	0.411	0.949	1.844
ENSMUSG00000021124	Vti1b	protein coding gene	12	Late Lep/Zyg	359	5.71	5.419	5.54	5.365	5.656	5.691	5.652	5.554	5.963	6.019	5.882	5.748	5.844	6.107	6.033	6.042	6.081	6.007	6.236	6.173	6.208	6.116	6.23	6.162	6.284	6.354	6.231	6.253
NONMMUG031014	NA	NONCODE lncRNA	4	Late Lep/Zyg	360	3.578	3.448	3.478	3.702	3.616	3.589	3.695	3.511	3.677	3.995	4.006	3.965	3.911	3.799	3.876	4.018	3.912	3.826	4.168	4.018	4.077	3.941	3.951	4.128	4.204	4.246	4.038	4.108
ENSMUSG00000028247	Coq3	protein coding gene	4	Late Lep/Zyg	361	3.485	3.266	3.194	3.511	3.678	3.558	3.372	3.731	3.774	3.744	3.678	3.767	3.936	4.02	3.777	3.879	4.015	4	3.993	3.996	3.807	3.831	3.9	4.045	3.97	4.128	4.158	4.177
ENSMUSG00000023272	Creld2	protein coding gene	15	Late Lep/Zyg	362	6.526	6.365	6.588	6.234	6.429	6.39	6.375	6.366	6.984	6.91	7.014	6.887	7.01	7.234	6.919	7.083	7.254	7.173	7.323	7.396	7.262	7.035	7.214	7.57	7.606	7.613	7.472	7.355
ENSMUSG00000036315	Znrd1	protein coding gene	17	Late Lep/Zyg	363	5.38	5.582	5.483	5.106	5.412	5.398	5.452	5.502	5.852	5.546	5.577	5.614	5.866	5.858	5.841	5.571	6.06	5.715	5.888	5.875	6.113	5.734	5.916	5.877	5.935	5.98	5.937	6
ENSMUSG00000034343	Ube2f	protein coding gene	1	Late Lep/Zyg	364	5.766	5.64	5.786	5.715	5.727	5.85	5.769	5.892	5.864	6.246	6.162	5.82	6.166	6.198	6.042	6.103	6.124	5.978	5.948	6.178	6.111	6.137	6.081	6.293	6.366	6.254	6.171	6.219
ENSMUSG00000073421	H2-Ab1	protein coding gene	17	Late Lep/Zyg	365	2.932	2.751	3.471	2.766	3.401	2.766	2.472	2.302	3.29	3.559	3.716	3.252	3.517	3.566	2.969	2.553	3.817	3.511	3.7	4.074	4.065	3.417	3.537	3.924	3.884	3.729	3.563	3.363
ENSMUSG00000053769	Lysmd1	protein coding gene	3	Late Lep/Zyg	366	3.191	3.293	3.3	3.5	3.398	3.552	3.272	3.663	3.924	3.76	3.798	4.072	4.077	4.08	3.777	3.658	3.928	4.207	4.143	3.725	4.342	3.961	4.294	4.232	4.426	4.113	4.21	4.093
ENSMUSG00000041828	Abca8a	protein coding gene	11	Late Lep/Zyg	367	0.575	0.345	0.949	0.678	1.057	0.556	1.417	1.328	1.454	1.844	1.872	1.233	1.281	1.287	1.417	1.787	1.561	1.642	1.856	1.7	2.278	1.516	1.696	1.757	2.091	2.163	1.93	2.202
NONMMUG011867	NA	NONCODE lncRNA	13	Late Lep/Zyg	368	1.952	2.108	2.053	2.039	1.956	2.087	2	2.151	2.336	2.333	2.373	2.195	2.47	2.328	2.121	2.121	2.328	2.441	2.521	2.444	2.444	2.053	2.446	2.37	2.379	2.606	2.425	2.496
ENSMUSG00000017713	Tha1	protein coding gene	11	Late Lep/Zyg	369	0.731	0.595	0.88	0.632	1.098	0.766	0.791	0.807	1.84	1.595	1.208	1.88	1.144	1	1.305	1.575	2.325	2.176	2.189	2.144	2.269	2.06	2.025	2.392	1.709	1.373	2.266	1.836
ENSMUSG00000022940	Pigp	protein coding gene	16	Late Lep/Zyg	370	5.783	5.7	5.894	6.005	5.922	5.862	5.947	5.939	5.847	6.096	6.349	6.034	5.902	5.973	5.974	5.935	6.038	5.837	6.191	6.317	6.253	5.868	6.11	5.627	5.939	5.96	6.177	6.07
ENSMUSG00000011832	Evi5l	protein coding gene	8	Late Lep/Zyg	371	5.395	5.441	5.36	5.63	5.645	5.413	5.728	5.614	5.787	5.96	6.23	6.291	6.047	6.207	6.107	6.012	6.194	6.129	6.339	6.241	6.245	6.202	6.184	6.519	6.472	6.481	6.4	6.182
ENSMUSG00000036501	Fam13b	protein coding gene	18	Late Lep/Zyg	372	5.953	5.743	6.018	6.108	5.927	5.99	5.92	5.962	6.077	6.288	6.371	6.261	6.33	6.367	6.442	6.451	6.353	6.278	6.399	6.341	6.391	6.367	6.206	6.598	6.615	6.514	6.298	6.363
ENSMUSG00000060673	4930595M18Rik	protein coding gene	X	Late Lep/Zyg	373	0.766	0.669	0.888	1.233	0.465	0.872	1.646	1.189	1.39	1.379	1.7	1.655	1.736	1.824	1.848	1.444	1.496	1.541	1.82	1.322	1.864	1.844	1.575	2.004	1.787	1.84	2.176	1.496
ENSMUSG00000081486	Gm14452	pseudogene	X	Late Lep/Zyg	374	2.157	2.546	2.72	3.328	3.26	3.336	3.759	3.256	4.395	3.822	4.271	4.565	4.478	4.221	4.147	4.353	4.573	4.446	3.725	4.177	4.646	4.458	4.467	3.849	4.114	3.426	4.201	3.828
ENSMUSG00000041765	Ubac2	protein coding gene	14	Late Lep/Zyg	375	6.211	6.165	6.144	6.149	6.305	6.109	6.273	6.244	6.642	6.519	6.51	6.299	6.606	6.547	6.524	6.459	6.557	6.392	6.637	6.634	6.692	6.53	6.584	6.788	6.576	6.694	6.747	6.706
ENSMUSG00000060950	Trmt61a	protein coding gene	12	Late Lep/Zyg	376	3.245	3.223	3.209	3.599	3.303	3.276	3.702	3.484	3.84	3.738	3.74	3.603	3.789	3.868	3.612	3.877	3.979	3.537	3.792	3.716	3.575	3.632	3.717	3.578	3.676	3.475	3.737	3.414
ENSMUSG00000020628	Trappc12	protein coding gene	12	Late Lep/Zyg	377	4.803	4.917	4.775	5.045	4.879	4.803	5.031	4.87	5.122	5.197	5.153	5.179	5.257	5.249	5.077	5.135	4.998	5.123	5.132	5.064	5.248	5.015	5.104	5.362	5.519	5.353	5.092	5.241
ENSMUSG00000024878	Cbwd1	protein coding gene	19	Late Lep/Zyg	378	5.126	4.65	5.042	4.962	5.053	5.023	4.855	4.984	5.19	5.424	5.452	5.466	5.1	5.236	5.263	5.298	5.463	5.415	5.804	5.717	5.622	5.319	5.409	5.567	5.67	5.56	5.689	5.498
ENSMUSG00000049932	H2afx	protein coding gene	9	Late Lep/Zyg	379	5.824	5.914	5.916	5.731	5.948	5.863	6.065	6.096	6.497	6.47	6.488	6.329	6.396	6.525	6.458	6.572	6.769	6.497	6.854	6.822	7.076	6.678	6.785	6.666	6.807	6.996	7.142	7.241
ENSMUSG00000079584	Gm364	protein coding gene	X	Late Lep/Zyg	380	6.079	5.569	6.205	5.543	5.979	5.957	5.82	5.913	6.415	6.626	6.886	6.626	6.495	6.556	6.393	6.572	6.831	6.7	6.65	6.7	6.65	6.415	6.52	5.932	6.227	6.219	6.424	6.723
ENSMUSG00000020895	Tmem107	protein coding gene	11	Late Lep/Zyg	381	4.448	4.491	4.702	4.522	4.621	4.798	4.508	5.007	5.569	5.413	5.413	5.082	5.138	5.728	5.274	5.45	5.555	5.499	6.134	5.864	5.832	5.762	5.712	5.763	5.993	6.198	6.117	6.062
ENSMUSG00000062580	Timm17a	protein coding gene	1	Late Lep/Zyg	382	6.504	6.488	6.455	6.554	6.526	6.656	6.69	6.628	6.849	6.767	6.836	6.818	7.04	6.807	6.812	6.746	6.954	6.78	6.897	6.916	7.055	6.834	6.854	6.945	7.102	6.935	7.025	7.123
ENSMUSG00000018425	Dhx40	protein coding gene	11	Late Lep/Zyg	383	6.213	6.027	6.229	6.08	6.077	6.128	6.031	6.034	6.157	6.333	6.438	6.368	6.333	6.292	6.191	6.316	6.474	6.372	6.447	6.362	6.432	6.091	6.333	6.609	6.618	6.529	6.253	6.395
ENSMUSG00000073838	Tufm	protein coding gene	7	Late Lep/Zyg	384	6.286	6.208	6.364	6.328	6.364	6.241	6.404	6.417	6.625	6.482	6.563	6.602	6.686	6.537	6.678	6.611	6.77	6.621	6.607	6.578	6.621	6.59	6.601	6.575	6.362	6.559	6.583	6.618
ENSMUSG00000001016	Ilf2	protein coding gene	3	Late Lep/Zyg	385	6.69	6.419	6.546	6.565	6.629	6.551	6.708	6.653	6.773	6.738	6.831	6.75	6.83	6.824	6.808	6.675	6.829	6.852	6.882	6.888	6.879	6.815	6.896	6.801	6.899	6.878	6.908	6.973
ENSMUSG00000036078	Sigmar1	protein coding gene	4	Late Lep/Zyg	386	4.06	3.915	3.647	4.608	4.268	4.148	4.516	4.312	4.986	4.532	4.394	4.786	4.778	4.489	4.918	4.531	4.804	4.741	4.711	4.727	4.689	4.718	4.904	5.029	4.934	5.134	4.609	4.757
ENSMUSG00000039461	Tcta	protein coding gene	9	Late Lep/Zyg	387	3.593	3.521	3.713	3.738	4.133	3.862	4.151	3.958	4.707	4.759	4.7	5.031	5.154	4.887	4.902	4.519	4.86	4.584	5.185	5.124	5.094	5.105	5.158	5.564	5.731	5.474	5.271	5.246
ENSMUSG00000053846	Lipg	protein coding gene	18	Late Lep/Zyg	388	3.96	3.842	3.831	4.096	4.009	4.114	4.166	4.103	4.974	4.989	4.824	5.13	5.209	5.217	5.108	5.109	5.029	4.763	4.763	5.049	5.172	5.081	4.975	4.744	4.513	4.285	4.751	4.869
ENSMUSG00000059439	Bcas3	protein coding gene	11	Late Lep/Zyg	389	5.749	5.931	5.824	5.415	5.638	5.72	5.691	5.458	5.786	5.809	5.833	5.631	5.715	5.626	5.89	5.611	5.85	5.888	5.83	5.876	6.025	5.782	5.698	5.795	5.77	5.942	5.65	5.839
ENSMUSG00000051705	Senp8	protein coding gene	9	Late Lep/Zyg	390	1.521	1.664	1.642	2.124	2.198	2.223	2.011	2.353	2.57	2.438	2.653	2.409	2.614	2.578	2.785	2.524	2.785	2.832	2.991	2.7	2.77	2.687	2.676	3.116	2.74	3.111	2.989	3.067
ENSMUSG00000043190	Rfesd	protein coding gene	13	Late Lep/Zyg	391	2.909	3.194	2.891	2.935	3.067	3.057	3.454	3.411	3.587	3.64	3.669	3.413	3.751	3.293	3.417	3.623	3.667	3.505	3.402	3.531	3.718	3.55	3.53	3.991	3.936	3.97	3.564	3.442
ENSMUSG00000033961	Zfp446	protein coding gene	7	Late Lep/Zyg	392	2.646	2.725	2.558	2.78	3.013	3.048	2.88	3.16	3.157	3.331	3.557	3.394	3.318	3.471	3.52	3.57	3.223	3.396	3.839	3.652	3.434	3.626	3.8	3.89	3.462	3.807	3.685	3.757
ENSMUSG00000037997	Parp11	protein coding gene	6	Late Lep/Zyg	393	3.352	2.937	3.569	3.513	3.545	3.568	3.734	3.605	3.752	3.97	4.338	4.191	4.259	4.415	4.164	4.287	4.023	4.288	4.232	4.073	4.013	4.206	4.428	4.819	4.888	4.894	4.636	4.411
ENSMUSG00000097101	1810034E14Rik	lincRNA gene	13	Late Lep/Zyg	394	1.233	0.888	0.782	1.138	1.214	1.449	1.362	1.848	2.043	1.189	1.595	1.93	1.709	2.313	1.438	1.803	1.674	1.401	1.82	1.151	2.101	2.007	1.683	1.384	1.111	1.903	1.782	1.956
ENSMUSG00000047284	Neurl4	protein coding gene	11	Late Lep/Zyg	395	5.388	5.51	5.536	5.558	5.249	5.335	5.546	5.232	5.595	5.606	6.074	5.729	5.711	5.757	5.839	5.829	5.84	5.968	6.07	5.935	5.975	5.706	5.767	6.105	6.243	6.024	6.046	5.786
NONMMUG031439	NA	NONCODE lncRNA	4	Late Lep/Zyg	396	0.993	0.722	0.632	1.144	1.104	1.526	1.31	1.491	1.604	1.915	1.868	2.496	1.903	2.011	1.757	1.551	1.516	2.748	1.718	2.064	1.561	2.566	2.18	1.449	1.521	1.811	2.501	1.516
NONMMUG041849	NA	NONCODE lncRNA	8	Late Lep/Zyg	397	1.444	0.791	1.561	1.766	1.144	1.367	1.35	0.496	1.35	1.454	1.899	1.766	1.744	1.59	1.406	1.379	1.941	2.025	1.709	1.339	1.556	1.281	1.281	2.47	1.561	1.911	1.77	1.7
ENSMUSG00000045102	Poln	protein coding gene	5	Late Lep/Zyg	398	2.59	1.982	2.395	2.195	2.313	2.534	2.06	2.611	2.945	2.939	3.187	3.162	3.213	3.195	3.104	2.986	3.391	3.172	3.624	3.428	3.54	2.996	3.234	3.881	3.935	3.927	3.352	3.454
ENSMUSG00000047220	Ccdc36	protein coding gene	9	Late Lep/Zyg	399	4.16	3.903	4.253	3.875	4.087	4.139	3.983	3.967	4.1	4.105	4.494	4.374	4.441	4.276	4.182	4.233	4.491	4.518	4.284	4.471	4.236	4.048	4.248	4.682	4.499	4.573	4.124	4.572
ENSMUSG00000002781	Tmem143	protein coding gene	7	Late Lep/Zyg	400	2.725	2.738	2.575	3.141	2.903	2.403	2.958	2.384	3.471	3.123	3.698	4.013	3.767	3.331	3.864	3.37	3.685	3.444	3.832	3.563	3.827	3.979	3.297	3.037	3.288	3.163	3.507	3.454
ENSMUSG00000031174	Rpgr	protein coding gene	X	Late Lep/Zyg	401	3.062	2.736	3.299	3.065	3.087	3.165	3.162	3.263	3.541	3.831	3.728	3.773	3.513	3.814	3.525	3.655	3.958	3.794	3.656	3.512	3.812	3.3	3.709	3.388	3.141	3.546	3.618	3.724
ENSMUSG00000022429	Dmc1	protein coding gene	15	Late Lep/Zyg	402	5.363	4.873	5.328	5.095	5.289	5.245	5.037	5.164	5.673	5.761	5.982	5.851	5.76	5.641	5.577	5.853	5.909	5.935	5.838	5.919	5.747	5.539	5.608	5.215	5.314	5.502	5.867	5.84
ENSMUSG00000016541	Atxn10	protein coding gene	15	Late Lep/Zyg	403	6.699	6.624	6.746	6.614	6.657	6.718	6.755	6.791	6.967	6.943	7.078	6.989	6.986	6.932	6.984	6.873	6.986	6.868	7.07	7.101	7.093	6.929	7.038	7.193	7.154	7.199	7.127	7.083
ENSMUSG00000043535	Setx	protein coding gene	2	Late Lep/Zyg	404	5.695	5.025	5.642	5.471	5.415	5.524	5.374	5.577	6.867	7.415	7.51	6.977	7.199	7.549	7.147	7.661	7.8	7.702	8.618	8.056	8.067	7.834	8.139	9.402	9.285	9.081	8.621	8.714
ENSMUSG00000001763	Tspan33	protein coding gene	6	Late Lep/Zyg	405	3.71	3.746	4.304	3.879	3.953	3.935	3.96	3.77	4.217	4.247	4.225	4.003	4.103	4.259	4.17	4.335	4.398	4.446	4.449	4.488	4.513	3.978	4.182	4.633	4.416	4.574	4.675	4.32
NONMMUG015086	NA	NONCODE lncRNA	15	Late Lep/Zyg	406	1.157	1.251	1.251	1.614	1.157	1.322	1.575	1.74	1.84	1.761	1.683	2.186	1.971	1.417	2.198	1.941	2.098	2.074	2.365	2.236	2.186	2.278	1.816	1.975	2.236	2.422	1.945	2.007
ENSMUSG00000030016	Zfml	protein coding gene	6	Late Lep/Zyg	407	5.15	4.934	5.076	5.388	5.207	5.333	5.173	5.292	5.354	5.513	5.712	5.605	5.589	5.577	5.598	5.723	5.58	5.495	5.801	5.546	5.592	5.659	5.745	5.974	5.946	5.906	5.708	5.788
ENSMUSG00000024395	Lims2	protein coding gene	18	Late Lep/Zyg	408	2.828	2.973	2.173	2.446	2.778	2.128	3.062	2.976	3.556	3.441	3.683	3.661	3.87	3.313	3.874	3.658	4.118	4.112	4.117	4.276	3.794	4.051	4.231	4.542	4.51	4.425	4.089	4.244
ENSMUSG00000003234	Abcf3	protein coding gene	16	Late Lep/Zyg	409	5.208	5.457	5.533	5.435	5.601	5.38	5.515	5.522	5.908	5.681	5.931	5.695	5.755	5.899	5.947	5.945	5.817	5.846	5.994	6.145	6.021	5.856	6.015	6.197	6.234	6.211	6.018	5.956
[truncated: 333 more rows]

## Sheet: LL+Z+EP
gene_id	gene_name	feature_type	chr	substage	rank	8_1	8_2	8_3	10_1	10_2	10_3	10_4	10_5	12_1	12_2	12_3	12_4	12_5	14_1	14_2	14_3	14_6	14_7	16_1	16_2	16_3	16_4	16_5	18_1	18_2	18_3	18_4	18_5
[truncated: 131 more rows]

[truncated: 12 more sheets: EP, EP+LP+D, LP+D, Anti-Sp'gonia, Anti-PL, Anti-EL, Anti-LL+Z, Anti-LL+Z+EP, Anti-EP, Anti-EP+LP+D, Anti-LP+D, Xlinked]
