# Supplementary material for: Regulatory complexity revealed by integrated cytological and RNA-seq analyses of meiotic substages in mouse spermatocytes
Source: BMC Genomics. 2016 Aug 12;17:628. doi: 10.1186/s12864-016-2865-1 (PMC4983049; doi:10.1186/s12864-016-2865-1)
Supplement: Additional file 1: — This file contains a mini-website of Tables S1-S10. The same mini-website is available at http://carterdev.jax.org/dtx/a2/index.html. Interactive expression plots. Table S1. Number and proportion of isolated cells for cytological analysis and RNA-seq. Table S2. Gene lists and gene expression values for each of the substages, separated by worksheets. An additional worksheet provides results for X-linked genes. Abbreviations for each substage are as follows: Sp’gonia for spermatogonia, PL for preleptotene, EL for early leptotene, LL + Z for late leptotene and zygotene, LL + Z + EP for those genes found in late leptotene, zygotene, and early pachytene, EP for early pachytene, EP + LP + D for early pachytene, late pachytene, and diplotene, and LP + D for late pachytene and diplotene. Sheet names prefixed with “Anti-“correspond to genes that are negatively concordant with the substage, (e.g., Anti-PL corresponds to genes that are negatively concordant with preleptotene. Genes are ranked by how closely the expression pattern follows the substage pattern (rank = 1 is best). Gene ids and Gene names for piRNA precursors and NONCODE lncRNAs have prefix “pi-” and “NON”, respectively. Expression is given in log2(TPM + 1). Table S3. GO analysis for substage-negatively concordant genes. Abbreviations for each substage are as follows: Sp’gonia for spermatogonia, EL for early leptotene, LL-Z for late leptotene and zygotene, EP for early pachytene, and LP-D for late pachytene and diplotene. Table S4. GO analysis for substage-concordant genes. Abbreviations for each substage are as follows: Sp’gonia for spermatogonia, EL for early leptotene, LL-Z for late leptotene and zygotene, EP for early pachytene, and LP-D for late pachytene and diplotene. Table S5. Analysis of genes annotated to meiosis. Table S6. TFs for substage-concordant genes. The column names are explained as follows: “NES” is short for Normalized Enrichment Score in iRegulon, “ngenes” is the number of substage-concordant [file 12864_2016_2865_MOESM1_ESM.zip › Additional file 2/TableA3.xlsx]

## Sheet: SP'GONIA
Ontology	Description	P-value	FDR q-value	Enrichment	b	Genes
PROCESS	meiotic cell cycle	4.19e-11	4.94e-07	5.89	23	[Spata22 - spermatogenesis associated 22, Syce3 - synaptonemal complex central element protein 3, Tex19.2 - testis expressed gene 19.2, Rsph1 - radial spoke head 1 homolog (chlamydomonas), Hfm1 - hfm1, atp-dependent dna helicase homolog (s. cerevisiae), Asz1 - ankyrin repeat, sam and basic leucine zipper domain containing 1, Msh4 - muts homolog 4 (e. coli), Brdt - bromodomain, testis-specific, Ms…
PROCESS	meiotic cell cycle process	7.69e-08	0.000454	4.23	22	[Spata22 - spermatogenesis associated 22, Syce3 - synaptonemal complex central element protein 3, Brca2 - breast cancer 2, Fancd2 - fanconi anemia, complementation group d2, Hfm1 - hfm1, atp-dependent dna helicase homolog (s. cerevisiae), Msh4 - muts homolog 4 (e. coli), Dmrtc2 - doublesex and mab-3 related transcription factor like family c2, Brdt - bromodomain, testis-specific, Msh5 - muts homo…
COMPONENT	chromosome	2.12e-07	0.000303	2.44	45	[Spata22 - spermatogenesis associated 22, Syce3 - synaptonemal complex central element protein 3, Setdb1 - set domain, bifurcated 1, Nup85 - nucleoporin 85, Atr - ataxia telangiectasia and rad3 related, Mis18a - mis18 kinetochore protein homolog a (s. pombe), Ints7 - integrator complex subunit 7, Hormad2 - horma domain containing 2, Topbp1 - topoisomerase (dna) ii binding protein 1, Ccnb1ip1 - cy…
PROCESS	chromosome organization involved in meiosis	4.45e-07	0.00175	7.29	12	[Syce3 - synaptonemal complex central element protein 3, Spata22 - spermatogenesis associated 22, Ccdc155 - coiled-coil domain containing 155, Sycp3 - synaptonemal complex protein 3, Meiob - meiosis specific with ob domains, Sycp1 - synaptonemal complex protein 1, Msh4 - muts homolog 4 (e. coli), Msh5 - muts homolog 5 (e. coli), Hormad1 - horma domain containing 1, Hormad2 - horma domain containi…
PROCESS	synapsis	7.02e-07	0.00207	8.26	10	[Spata22 - spermatogenesis associated 22, Ccdc155 - coiled-coil domain containing 155, Fancd2 - fanconi anemia, complementation group d2, Sycp3 - synaptonemal complex protein 3, Meiob - meiosis specific with ob domains, Msh4 - muts homolog 4 (e. coli), Hormad1 - horma domain containing 1, Msh5 - muts homolog 5 (e. coli), Spo11 - spo11 meiotic protein covalently bound to dsb homolog (s. cerevisiae…
PROCESS	lipoxygenase pathway	7.8e-06	0.0184	83.45	3	[Alox12 - arachidonate 12-lipoxygenase, Alox5ap - arachidonate 5-lipoxygenase activating protein, Aloxe3 - arachidonate lipoxygenase 3]
COMPONENT	condensed chromosome	9.34e-06	0.00669	4.71	14	[Fancd2 - fanconi anemia, complementation group d2, Msh4 - muts homolog 4 (e. coli), Ncapd2 - non-smc condensin i complex, subunit d2, Hormad1 - horma domain containing 1, Topbp1 - topoisomerase (dna) ii binding protein 1, H2afx - h2a histone family, member x, Ncapg - non-smc condensin i complex, subunit g, Sycp3 - synaptonemal complex protein 3, Hmgb2 - high mobility group box 2, Smc1b - structu…
PROCESS	reciprocal meiotic recombination	1.33e-05	0.0262	10.53	7	[Topbp1 - topoisomerase (dna) ii binding protein 1, Syce3 - synaptonemal complex central element protein 3, Ccnb1ip1 - cyclin b1 interacting protein 1, Msh4 - muts homolog 4 (e. coli), Msh5 - muts homolog 5 (e. coli), Spo11 - spo11 meiotic protein covalently bound to dsb homolog (s. cerevisiae), Mlh1 - mutl homolog 1 (e. coli)]
PROCESS	reciprocal DNA recombination	1.33e-05	0.0224	10.53	7	[Topbp1 - topoisomerase (dna) ii binding protein 1, Syce3 - synaptonemal complex central element protein 3, Ccnb1ip1 - cyclin b1 interacting protein 1, Msh4 - muts homolog 4 (e. coli), Msh5 - muts homolog 5 (e. coli), Spo11 - spo11 meiotic protein covalently bound to dsb homolog (s. cerevisiae), Mlh1 - mutl homolog 1 (e. coli)]
PROCESS	DNA metabolic process	2.03e-05	0.03	1.85	61	[Spata22 - spermatogenesis associated 22, Cul4a - cullin 4a, Mcmdc2 - minichromosome maintenance domain containing 2, Pnkp - polynucleotide kinase 3'- phosphatase, Fanci - fanconi anemia, complementation group i, Thoc1 - tho complex 1, Vcp - valosin containing protein, Fancc - fanconi anemia, complementation group c, Chchd4 - coiled-coil-helix-coiled-coil-helix domain containing 4, Ccnb1ip1 - cyc…
PROCESS	chiasma assembly	2.16e-05	0.0283	15.99	5	[Ccnb1ip1 - cyclin b1 interacting protein 1, Sycp3 - synaptonemal complex protein 3, Sycp1 - synaptonemal complex protein 1, Msh4 - muts homolog 4 (e. coli), Msh5 - muts homolog 5 (e. coli)]
COMPONENT	synaptonemal complex	2.3e-05	0.011	8.19	8	[Ccnb1ip1 - cyclin b1 interacting protein 1, Sycp3 - synaptonemal complex protein 3, Sycp1 - synaptonemal complex protein 1, Msh4 - muts homolog 4 (e. coli), Sycp2 - synaptonemal complex protein 2, Msh5 - muts homolog 5 (e. coli), Smc1b - structural maintenance of chromosomes 1b, Mlh1 - mutl homolog 1 (e. coli)]
PROCESS	meiotic nuclear division	2.79e-05	0.033	4.31	14	[Brca2 - breast cancer 2, Asz1 - ankyrin repeat, sam and basic leucine zipper domain containing 1, Msh4 - muts homolog 4 (e. coli), Dmrtc2 - doublesex and mab-3 related transcription factor like family c2, Brdt - bromodomain, testis-specific, Msh5 - muts homolog 5 (e. coli), Spo11 - spo11 meiotic protein covalently bound to dsb homolog (s. cerevisiae), Dazl - deleted in azoospermia-like, Sycp3 - …
PROCESS	DNA recombination	5.76e-05	0.0618	2.79	22	[Syce3 - synaptonemal complex central element protein 3, Cdc7 - cell division cycle 7 (s. cerevisiae), Brca2 - breast cancer 2, Yy1 - yy1 transcription factor, Mcm8 - minichromosome maintenance deficient 8 (s. cerevisiae), Atr - ataxia telangiectasia and rad3 related, Msh4 - muts homolog 4 (e. coli), Msh5 - muts homolog 5 (e. coli), Mnd1 - meiotic nuclear divisions 1 homolog (s. cerevisiae), Mtor…
FUNCTION	ARF guanyl-nucleotide exchange factor activity	8.56e-05	0.36	24.63	4	[Cyth2 - cytohesin 2, Cyth1 - cytohesin 1, Mon2 - mon2 homolog (yeast), Psd - pleckstrin and sec7 domain containing]
PROCESS	meiotic DNA repair synthesis	9.25e-05	0.0909	13.27	4	[Spata22 - spermatogenesis associated 22, Sycp3 - synaptonemal complex protein 3, Tex12 - testis expressed gene 12, Sycp1 - synaptonemal complex protein 1]
PROCESS	double-strand break repair via homologous recombination	0.000114	0.104	3.02	18	[Cdc7 - cell division cycle 7 (s. cerevisiae), Nabp1 - nucleic acid binding protein 1, Brca2 - breast cancer 2, Yy1 - yy1 transcription factor, Rbbp8 - retinoblastoma binding protein 8, Ap5z1 - adaptor-related protein complex 5, zeta 1 subunit, Mcm8 - minichromosome maintenance deficient 8 (s. cerevisiae), Atr - ataxia telangiectasia and rad3 related, Spidr - scaffolding protein involved i dna re…
PROCESS	recombinational repair	0.000114	0.0963	3.02	18	[Cdc7 - cell division cycle 7 (s. cerevisiae), Nabp1 - nucleic acid binding protein 1, Brca2 - breast cancer 2, Yy1 - yy1 transcription factor, Rbbp8 - retinoblastoma binding protein 8, Ap5z1 - adaptor-related protein complex 5, zeta 1 subunit, Mcm8 - minichromosome maintenance deficient 8 (s. cerevisiae), Atr - ataxia telangiectasia and rad3 related, Spidr - scaffolding protein involved i dna re…
COMPONENT	intracellular organelle lumen	0.000116	0.0416	13.91	5	[Pex5 - peroxisomal biogenesis factor 5, Hspa5 - heat shock protein 5, Calr - calreticulin, Pdia6 - protein disulfide isomerase associated 6, Lrrk2 - leucine-rich repeat kinase 2]
PROCESS	double-strand break repair	0.00012	0.0948	2.42	27	[Nabp1 - nucleic acid binding protein 1, Brca2 - breast cancer 2, Yy1 - yy1 transcription factor, Rbbp8 - retinoblastoma binding protein 8, Atr - ataxia telangiectasia and rad3 related, Vcp - valosin containing protein, Spidr - scaffolding protein involved i dna repair, Marf1 - meiosis arrest female 1, Mtor - mechanistic target of rapamycin (serine/threonine kinase), Parp3 - poly (adp-ribose) pol…
COMPONENT	organelle lumen	0.000126	0.036	13.6	5	[Pex5 - peroxisomal biogenesis factor 5, Hspa5 - heat shock protein 5, Calr - calreticulin, Pdia6 - protein disulfide isomerase associated 6, Lrrk2 - leucine-rich repeat kinase 2]
PROCESS	positive regulation of hydrolase activity	0.000128	0.0948	2.77	22	[Gapvd1 - gtpase activating protein and vps9 domains 1, Mcf2 - mcf.2 transforming sequence, Hspa5 - heat shock protein 5, Alox12 - arachidonate 12-lipoxygenase, Madd - map-kinase activating death domain, Pin1 - protein (peptidyl-prolyl cis/trans isomerase) nima-interacting 1, Ankrd27 - ankyrin repeat domain 27 (vps9 domain), Syngap1 - synaptic ras gtpase activating protein 1 homolog (rat), Acer2 …
COMPONENT	smooth endoplasmic reticulum	0.000159	0.0379	52.84	3	[Hspa5 - heat shock protein 5, Calr - calreticulin, Pdia6 - protein disulfide isomerase associated 6]
COMPONENT	nuclear chromosome	0.000172	0.0352	4.31	12	[Hist2h3c2 - histone cluster 2, h3c2, Topbp1 - topoisomerase (dna) ii binding protein 1, H2afx - h2a histone family, member x, Sycp3 - synaptonemal complex protein 3, Setx - senataxin, Msh4 - muts homolog 4 (e. coli), Ncapd2 - non-smc condensin i complex, subunit d2, Smc1b - structural maintenance of chromosomes 1b, Hormad1 - horma domain containing 1, Kifap3 - kinesin-associated protein 3, Top2a…
PROCESS	DNA repair	0.000184	0.128	2.01	39	[Cul4a - cullin 4a, Brca2 - breast cancer 2, Yy1 - yy1 transcription factor, Pnkp - polynucleotide kinase 3'- phosphatase, Fanci - fanconi anemia, complementation group i, Gtf2h4 - general transcription factor ii h, polypeptide 4, Atr - ataxia telangiectasia and rad3 related, Poli - polymerase (dna directed), iota, Vcp - valosin containing protein, Fancc - fanconi anemia, complementation group c,…
COMPONENT	male germ cell nucleus	0.000212	0.0379	12.04	5	[Topbp1 - topoisomerase (dna) ii binding protein 1, H2afx - h2a histone family, member x, Sycp3 - synaptonemal complex protein 3, Sycp1 - synaptonemal complex protein 1, Mlh1 - mutl homolog 1 (e. coli)]
PROCESS	cellular extravasation	0.000217	0.142	10.69	4	[Ccl2 - chemokine (c-c motif) ligand 2, Itga1 - integrin alpha 1, Tnf - tumor necrosis factor, Itgb2 - integrin beta 2]
PROCESS	sodium-dependent organic anion transport	0.000219	0.136	4562	1	[Slc10a6 - solute carrier family 10 (sodium/bile acid cotransporter family), member 6]
FUNCTION	sodium-dependent organic anion transmembrane transporter activity	0.000219	0.461	4562	1	[Slc10a6 - solute carrier family 10 (sodium/bile acid cotransporter family), member 6]
PROCESS	chromosome organization	0.000235	0.139	2.64	21	[Syce3 - synaptonemal complex central element protein 3, Spata22 - spermatogenesis associated 22, Brca2 - breast cancer 2, Yy1 - yy1 transcription factor, Tinf2 - terf1 (trf1)-interacting nuclear factor 2, Cdk1 - cyclin-dependent kinase 1, Msh4 - muts homolog 4 (e. coli), Ncapd2 - non-smc condensin i complex, subunit d2, Hormad2 - horma domain containing 2, Msh5 - muts homolog 5 (e. coli), Hormad…
FUNCTION	inositol 1,4,5 trisphosphate binding	0.000247	0.347	32.74	3	[Cyth2 - cytohesin 2, Trpc1 - transient receptor potential cation channel, subfamily c, member 1, Itpr2 - inositol 1,4,5-triphosphate receptor 2]
PROCESS	hepoxilin biosynthetic process	0.000323	0.182	88.58	2	[Alox12 - arachidonate 12-lipoxygenase, Aloxe3 - arachidonate lipoxygenase 3]
PROCESS	hepoxilin metabolic process	0.000323	0.173	88.58	2	[Alox12 - arachidonate 12-lipoxygenase, Aloxe3 - arachidonate lipoxygenase 3]
PROCESS	female gamete generation	0.000328	0.168	3.63	12	[Ccdc155 - coiled-coil domain containing 155, Ercc1 - excision repair cross-complementing rodent repair deficiency, complementation group 1, Mcm8 - minichromosome maintenance deficient 8 (s. cerevisiae), Hfm1 - hfm1, atp-dependent dna helicase homolog (s. cerevisiae), Msh4 - muts homolog 4 (e. coli), Hormad1 - horma domain containing 1, Msh5 - muts homolog 5 (e. coli), Marf1 - meiosis arrest fema…
COMPONENT	condensed nuclear chromosome	0.000361	0.0575	5.79	8	[Topbp1 - topoisomerase (dna) ii binding protein 1, H2afx - h2a histone family, member x, Sycp3 - synaptonemal complex protein 3, Msh4 - muts homolog 4 (e. coli), Hormad1 - horma domain containing 1, Smc1b - structural maintenance of chromosomes 1b, Kifap3 - kinesin-associated protein 3, Mlh1 - mutl homolog 1 (e. coli)]
PROCESS	cell cycle	0.000484	0.238	1.71	56	[Spata22 - spermatogenesis associated 22, Haus3 - haus augmin-like complex, subunit 3, Fanci - fanconi anemia, complementation group i, Hfm1 - hfm1, atp-dependent dna helicase homolog (s. cerevisiae), Mis18a - mis18 kinetochore protein homolog a (s. pombe), Nek8 - nima (never in mitosis gene a)-related expressed kinase 8, Ccnb1ip1 - cyclin b1 interacting protein 1, H2afx - h2a histone family, mem…
FUNCTION	bile acid transmembrane transporter activity	0.000501	0.527	99.17	2	[Slc10a6 - solute carrier family 10 (sodium/bile acid cotransporter family), member 6, Slco1a5 - solute carrier organic anion transporter family, member 1a5]
PROCESS	protein folding	0.000647	0.305	3.13	14	[Calr - calreticulin, Canx - calnexin, Chordc1 - cysteine and histidine-rich domain (chord)-containing, zinc-binding protein 1, Chchd4 - coiled-coil-helix-coiled-coil-helix domain containing 4, Ppil4 - peptidylprolyl isomerase (cyclophilin)-like 4, Cd74 - cd74 antigen (invariant polypeptide of major histocompatibility complex, class ii antigen-associated), Cwc27 - cwc27 spliceosome-associated pro…
FUNCTION	oxidoreductase activity, acting on single donors with incorporation of molecular oxygen, incorporation of two atoms of oxygen	0.000658	0.553	27.82	3	[Alox12 - arachidonate 12-lipoxygenase, Alox5ap - arachidonate 5-lipoxygenase activating protein, Aloxe3 - arachidonate lipoxygenase 3]
FUNCTION	oxidoreductase activity, acting on single donors with incorporation of molecular oxygen	0.000658	0.461	27.82	3	[Alox12 - arachidonate 12-lipoxygenase, Alox5ap - arachidonate 5-lipoxygenase activating protein, Aloxe3 - arachidonate lipoxygenase 3]
COMPONENT	membrane-enclosed lumen	0.000678	0.0971	9.84	5	[Pex5 - peroxisomal biogenesis factor 5, Hspa5 - heat shock protein 5, Calr - calreticulin, Pdia6 - protein disulfide isomerase associated 6, Lrrk2 - leucine-rich repeat kinase 2]
PROCESS	meiotic chromosome segregation	0.000693	0.314	13.17	4	[Sycp3 - synaptonemal complex protein 3, Msh4 - muts homolog 4 (e. coli), Msh5 - muts homolog 5 (e. coli), Mlh1 - mutl homolog 1 (e. coli)]
FUNCTION	serine-type peptidase activity	0.000709	0.426	2.71	18	[Cfb - complement factor b, Lonp2 - lon peptidase 2, peroxisomal, Dpp9 - dipeptidylpeptidase 9, Sec11c - sec11 homolog c (s. cerevisiae), Gzmm - granzyme m (lymphocyte met-ase 1), Ctsc - cathepsin c, Tysnd1 - trypsin domain containing 1, Prss23 - protease, serine, 23, Plau - plasminogen activator, urokinase, Rhbdd2 - rhomboid domain containing 2, Htra2 - htra serine peptidase 2, Masp2 - mannan-bi…
PROCESS	immune response	0.00073	0.319	1.69	51	[H2-T23 - histocompatibility 2, t region locus 23, Jak3 - janus kinase 3, Rnf135 - ring finger protein 135, Crlf2 - cytokine receptor-like factor 2, Ddx58 - dead (asp-glu-ala-asp) box polypeptide 58, Il18 - interleukin 18, Cd74 - cd74 antigen (invariant polypeptide of major histocompatibility complex, class ii antigen-associated), Ilf2 - interleukin enhancer binding factor 2, Cd55 - cd55 antigen,…
PROCESS	regulation of establishment of protein localization to mitochondrion	0.000787	0.332	73.98	2	[Pmaip1 - phorbol-12-myristate-13-acetate-induced protein 1, Lrrk2 - leucine-rich repeat kinase 2]
COMPONENT	non-membrane-bounded organelle	0.000788	0.103	1.31	170	[Hadha - hydroxyacyl-coenzyme a dehydrogenase/3-ketoacyl-coenzyme a thiolase/enoyl-coenzyme a hydratase (trifunctional protein), alpha subunit, Cep57l1 - centrosomal protein 57-like 1, Pnkp - polynucleotide kinase 3'- phosphatase, Nup85 - nucleoporin 85, Krr1 - krr1, small subunit (ssu) processome component, homolog (yeast), Tctn1 - tectonic family member 1, Chchd1 - coiled-coil-helix-coiled-coil…
COMPONENT	intracellular non-membrane-bounded organelle	0.000788	0.0941	1.31	170	[Hadha - hydroxyacyl-coenzyme a dehydrogenase/3-ketoacyl-coenzyme a thiolase/enoyl-coenzyme a hydratase (trifunctional protein), alpha subunit, Cep57l1 - centrosomal protein 57-like 1, Pnkp - polynucleotide kinase 3'- phosphatase, Nup85 - nucleoporin 85, Krr1 - krr1, small subunit (ssu) processome component, homolog (yeast), Tctn1 - tectonic family member 1, Chchd1 - coiled-coil-helix-coiled-coil…
COMPONENT	intracellular part	0.000798	0.0879	1.1	487	[Hps5 - hermansky-pudlak syndrome 5 homolog (human), Rnf135 - ring finger protein 135, Supt5 - suppressor of ty 5, Zfy2 - zinc finger protein 2, y linked, Dolpp1 - dolichyl pyrophosphate phosphatase 1, Tox2 - tox high mobility group box family member 2, BC005624 - cdna sequence bc005624, Atpaf2 - atp synthase mitochondrial f1 complex assembly factor 2, Tmem70 - transmembrane protein 70, Slc25a38 …
COMPONENT	lateral element	0.000821	0.0839	8.68	5	[Ccdc155 - coiled-coil domain containing 155, Sycp3 - synaptonemal complex protein 3, Sycp1 - synaptonemal complex protein 1, Sycp2 - synaptonemal complex protein 2, Smc1b - structural maintenance of chromosomes 1b]
FUNCTION	serine hydrolase activity	0.000832	0.437	2.67	18	[Cfb - complement factor b, Lonp2 - lon peptidase 2, peroxisomal, Dpp9 - dipeptidylpeptidase 9, Sec11c - sec11 homolog c (s. cerevisiae), Gzmm - granzyme m (lymphocyte met-ase 1), Ctsc - cathepsin c, Tysnd1 - trypsin domain containing 1, Prss23 - protease, serine, 23, Plau - plasminogen activator, urokinase, Rhbdd2 - rhomboid domain containing 2, Htra2 - htra serine peptidase 2, Masp2 - mannan-bi…
FUNCTION	ribonucleoprotein complex binding	0.000835	0.391	3.67	12	[Itch - itchy, e3 ubiquitin protein ligase, Sec61a2 - sec61, alpha subunit 2 (s. cerevisiae), Hspa5 - heat shock protein 5, Ptcd3 - pentatricopeptide repeat domain 3, Prpf6 - prp6 pre-mrna splicing factor 6 homolog (yeast), Nmd3 - nmd3 homolog (s. cerevisiae), Rnf135 - ring finger protein 135, Ckap5 - cytoskeleton associated protein 5, Naa15 - n(alpha)-acetyltransferase 15, nata auxiliary subunit…
FUNCTION	bile acid:sodium symporter activity	0.000867	0.365	2281	1	[Slc10a6 - solute carrier family 10 (sodium/bile acid cotransporter family), member 6]
PROCESS	neural tube patterning	0.000871	0.354	18.62	3	[Tmem107 - transmembrane protein 107, Arl13b - adp-ribosylation factor-like 13b, Rpgrip1l - rpgrip1-like]
PROCESS	nitric oxide mediated signal transduction	0.000884	0.348	6.99	5	[Apoe - apolipoprotein e, Cd36 - cd36 antigen, Rasd1 - ras, dexamethasone-induced 1, Mt2 - metallothionein 2, Nos3 - nitric oxide synthase 3, endothelial cell]
COMPONENT	germ cell nucleus	0.000947	0.0904	9.03	5	[Topbp1 - topoisomerase (dna) ii binding protein 1, H2afx - h2a histone family, member x, Sycp3 - synaptonemal complex protein 3, Sycp1 - synaptonemal complex protein 1, Mlh1 - mutl homolog 1 (e. coli)]
PROCESS	lateral element assembly	0.000997	0.38	41.73	2	[Sycp3 - synaptonemal complex protein 3, Sycp1 - synaptonemal complex protein 1]

## Sheet: EL
Ontology	Description	P-value	FDR q-value	Enrichment	b	Genes
FUNCTION	cullin family protein binding	8.81e-06	0.0371	23.84	4	[Rnf7 - ring finger protein 7, Rbx1 - ring-box 1, Park2 - parkinson disease (autosomal recessive, juvenile) 2, parkin, Anapc11 - anaphase promoting complex subunit 11]
PROCESS	spermatogenesis	9.49e-06	0.112	1.96	52	[Prok2 - prokineticin 2, Bcl2l1 - bcl2-like 1, Nphp1 - nephronophthisis 1 (juvenile) homolog (human), Ovol1 - ovo homolog-like 1 (drosophila), Crem - camp responsive element modulator, Tex40 - testis expressed 40, Ttll5 - tubulin tyrosine ligase-like family, member 5, Adam1b - a disintegrin and metallopeptidase domain 1b, Tdrd6 - tudor domain containing 6, Slc22a16 - solute carrier family 22 (org…
PROCESS	male gamete generation	1.11e-05	0.0658	1.95	52	[Prok2 - prokineticin 2, Bcl2l1 - bcl2-like 1, Nphp1 - nephronophthisis 1 (juvenile) homolog (human), Ovol1 - ovo homolog-like 1 (drosophila), Crem - camp responsive element modulator, Tex40 - testis expressed 40, Ttll5 - tubulin tyrosine ligase-like family, member 5, Adam1b - a disintegrin and metallopeptidase domain 1b, Tdrd6 - tudor domain containing 6, Slc22a16 - solute carrier family 22 (org…
COMPONENT	cilium	1.71e-05	0.0245	2	47	[Apoa1bp - apolipoprotein a-i binding protein, Rsph9 - radial spoke head 9 homolog (chlamydomonas), Catsperd - catsper channel auxiliary subunit delta, Tuba3a - tubulin, alpha 3a, Dnaaf1 - dynein, axonemal assembly factor 1, Nphp1 - nephronophthisis 1 (juvenile) homolog (human), Ttll5 - tubulin tyrosine ligase-like family, member 5, Rsph6a - radial spoke head 6 homolog a (chlamydomonas), Dnal4 - …
COMPONENT	BRCA1-A complex	3.31e-05	0.0237	70.67	3	[Babam1 - brisc and brca1 a complex member 1, Fam175a - family with sequence similarity 175, member a, Bre - brain and reproductive organ-expressed protein]
COMPONENT	spliceosomal complex	3.45e-05	0.0165	7.98	8	[Plrg1 - pleiotropic regulator 1, prl1 homolog (arabidopsis), Lgals3 - lectin, galactose binding, soluble 3, Sf3a1 - splicing factor 3a, subunit 1, Snrpb2 - u2 small nuclear ribonucleoprotein b, Sf3b5 - splicing factor 3b, subunit 5, U2af1 - u2 small nuclear ribonucleoprotein auxiliary factor (u2af) 1, Snrpa1 - small nuclear ribonucleoprotein polypeptide a', Lsm4 - lsm4 homolog, u6 small nuclear …
COMPONENT	respiratory chain	6.5e-05	0.0233	3.66	15	[Ndufa6 - nadh dehydrogenase (ubiquinone) 1 alpha subcomplex, 6 (b14), Cox7a2 - cytochrome c oxidase subunit viia 2, Uqcr10 - ubiquinol-cytochrome c reductase, complex iii subunit x, Ndufb10 - nadh dehydrogenase (ubiquinone) 1 beta subcomplex, 10, Ndufs2 - nadh dehydrogenase (ubiquinone) fe-s protein 2, Ndufv2 - nadh dehydrogenase (ubiquinone) flavoprotein 2, Uqcrc2 - ubiquinol cytochrome c reduc…
COMPONENT	mitochondrial part	6.75e-05	0.0193	1.97	47	[Msto1 - misato homolog 1 (drosophila), Timm8a2 - translocase of inner mitochondrial membrane 8a2, Cox19 - cytochrome c oxidase assembly protein 19, Ndufaf5 - nadh dehydrogenase (ubiquinone) complex i, assembly factor 5, Sirt3 - sirtuin 3, Slc1a3 - solute carrier family 1 (glial high affinity glutamate transporter), member 3, Mpg - n-methylpurine-dna glycosylase, Atp5h - atp synthase, h+ transpor…
PROCESS	gamete generation	0.00011	0.432	1.8	53	[Prok2 - prokineticin 2, Bcl2l1 - bcl2-like 1, Nphp1 - nephronophthisis 1 (juvenile) homolog (human), Ovol1 - ovo homolog-like 1 (drosophila), Crem - camp responsive element modulator, Tex40 - testis expressed 40, Ttll5 - tubulin tyrosine ligase-like family, member 5, Adam1b - a disintegrin and metallopeptidase domain 1b, Tdrd6 - tudor domain containing 6, Slc22a16 - solute carrier family 22 (org…
COMPONENT	mitochondrial membrane part	0.00011	0.0262	3.17	17	[Ndufaf5 - nadh dehydrogenase (ubiquinone) complex i, assembly factor 5, Ndufa6 - nadh dehydrogenase (ubiquinone) 1 alpha subcomplex, 6 (b14), Atp5e - atp synthase, h+ transporting, mitochondrial f1 complex, epsilon subunit, Uqcr10 - ubiquinol-cytochrome c reductase, complex iii subunit x, Atp5h - atp synthase, h+ transporting, mitochondrial f0 complex, subunit d, Ndufb10 - nadh dehydrogenase (ub…
PROCESS	RNA splicing	0.000245	0.724	5.39	9	[Plrg1 - pleiotropic regulator 1, prl1 homolog (arabidopsis), Lgals3 - lectin, galactose binding, soluble 3, Srsf7 - serine/arginine-rich splicing factor 7, Sf3a1 - splicing factor 3a, subunit 1, Snrpb2 - u2 small nuclear ribonucleoprotein b, Sf3b5 - splicing factor 3b, subunit 5, U2af1 - u2 small nuclear ribonucleoprotein auxiliary factor (u2af) 1, Snrpa1 - small nuclear ribonucleoprotein polype…
PROCESS	cellular hyperosmotic salinity response	0.000289	0.682	6843	1	[Xrcc5 - x-ray repair complementing defective repair in chinese hamster cells 5]
COMPONENT	Ku70:Ku80 complex	0.000289	0.0591	6843	1	[Xrcc5 - x-ray repair complementing defective repair in chinese hamster cells 5]
COMPONENT	manchette	0.000352	0.0629	17.66	3	[Spef2 - sperm flagellar 2, 1110017D15Rik - riken cdna 1110017d15 gene, Ppp1r42 - protein phosphatase 1, regulatory subunit 42]
COMPONENT	mitochondrion	0.000409	0.0651	1.54	84	[Apoa1bp - apolipoprotein a-i binding protein, Fastk - fas-activated serine/threonine kinase, Iscu - iscu iron-sulfur cluster scaffold homolog (e. coli), Ciapin1 - cytokine induced apoptosis inhibitor 1, Timm8a2 - translocase of inner mitochondrial membrane 8a2, Nt5m - 5',3'-nucleotidase, mitochondrial, Ndufaf5 - nadh dehydrogenase (ubiquinone) complex i, assembly factor 5, Kars - lysyl-trna synt…
PROCESS	positive regulation of mitotic centrosome separation	0.000438	0.862	2281	1	[Ranbp1 - ran binding protein 1]
COMPONENT	BRISC complex	0.00052	0.0745	82.45	2	[Babam1 - brisc and brca1 a complex member 1, Bre - brain and reproductive organ-expressed protein]
PROCESS	cilium morphogenesis	0.000593	0.999	3.03	15	[Tctn2 - tectonic family member 2, Tctn3 - tectonic family member 3, 2700049A03Rik - riken cdna 2700049a03 gene, Dnaaf1 - dynein, axonemal assembly factor 1, Ift52 - intraflagellar transport 52, Ift74 - intraflagellar transport 74, Iqub - iq motif and ubiquitin domain containing, Tmem216 - transmembrane protein 216, Ptpdc1 - protein tyrosine phosphatase domain containing 1, Ift140 - intraflagella…
FUNCTION	5'-deoxyribose-5-phosphate lyase activity	0.000638	1	4562	1	[Xrcc5 - x-ray repair complementing defective repair in chinese hamster cells 5]
COMPONENT	ciliary part	0.000697	0.0908	1.84	38	[Dnali1 - dynein, axonemal, light intermediate polypeptide 1, Gabarap - gamma-aminobutyric acid receptor associated protein, Rsph9 - radial spoke head 9 homolog (chlamydomonas), Agbl4 - atp/gtp binding protein-like 4, Catsperd - catsper channel auxiliary subunit delta, Tuba3a - tubulin, alpha 3a, 2700049A03Rik - riken cdna 2700049a03 gene, Dnaaf1 - dynein, axonemal assembly factor 1, Dynlt1b - dy…
PROCESS	cellular response to salt stress	0.000942	1	3421.5	1	[Xrcc5 - x-ray repair complementing defective repair in chinese hamster cells 5]

## Sheet: LL-Z
Ontology	Description	P-value	FDR q-value	Enrichment	b	Genes
PROCESS	regulation of transcription, DNA-templated	3.98e-10	4.7e-06	1.4	322	[2410016O06Rik - riken cdna 2410016o06 gene, Abcg1 - atp-binding cassette, sub-family g (white), member 1, Phf11d - phd finger protein 11d, Creb3l2 - camp responsive element binding protein 3-like 2, Zfp932 - zinc finger protein 932, Vopp1 - vesicular, overexpressed in cancer, prosurvival protein 1, Zfp120 - zinc finger protein 120, Med13l - mediator complex subunit 13-like, Zfp182 - zinc finger …
PROCESS	regulation of nucleic acid-templated transcription	7.94e-10	4.68e-06	1.39	322	[2410016O06Rik - riken cdna 2410016o06 gene, Abcg1 - atp-binding cassette, sub-family g (white), member 1, Phf11d - phd finger protein 11d, Creb3l2 - camp responsive element binding protein 3-like 2, Zfp932 - zinc finger protein 932, Vopp1 - vesicular, overexpressed in cancer, prosurvival protein 1, Zfp120 - zinc finger protein 120, Med13l - mediator complex subunit 13-like, Zfp182 - zinc finger …
PROCESS	regulation of RNA biosynthetic process	9.52e-10	3.75e-06	1.39	322	[2410016O06Rik - riken cdna 2410016o06 gene, Abcg1 - atp-binding cassette, sub-family g (white), member 1, Phf11d - phd finger protein 11d, Creb3l2 - camp responsive element binding protein 3-like 2, Zfp932 - zinc finger protein 932, Vopp1 - vesicular, overexpressed in cancer, prosurvival protein 1, Zfp120 - zinc finger protein 120, Med13l - mediator complex subunit 13-like, Zfp182 - zinc finger …
PROCESS	regulation of cellular process	2.15e-09	6.34e-06	1.19	735	[Rabgap1 - rab gtpase activating protein 1, Abca1 - atp-binding cassette, sub-family a (abc1), member 1, 2410016O06Rik - riken cdna 2410016o06 gene, Abcg1 - atp-binding cassette, sub-family g (white), member 1, H3f3a - h3 histone, family 3a, Abl1 - c-abl oncogene 1, non-receptor tyrosine kinase, Cblb - casitas b-lineage lymphoma b, Abl2 - v-abl abelson murine leukemia viral oncogene 2 (arg, abels…
PROCESS	cellular macromolecule biosynthetic process	4.65e-09	1.1e-05	1.41	282	[Abca1 - atp-binding cassette, sub-family a (abc1), member 1, 2410016O06Rik - riken cdna 2410016o06 gene, Eif5a2 - eukaryotic translation initiation factor 5a2, Eif1 - eukaryotic translation initiation factor 1, Phf11d - phd finger protein 11d, Eif3f - eukaryotic translation initiation factor 3, subunit f, Creb3l2 - camp responsive element binding protein 3-like 2, Zfp932 - zinc finger protein 93…
PROCESS	regulation of RNA metabolic process	4.93e-09	9.69e-06	1.36	327	[2410016O06Rik - riken cdna 2410016o06 gene, Abcg1 - atp-binding cassette, sub-family g (white), member 1, Phf11d - phd finger protein 11d, Creb3l2 - camp responsive element binding protein 3-like 2, Zfp932 - zinc finger protein 932, Vopp1 - vesicular, overexpressed in cancer, prosurvival protein 1, Zfp120 - zinc finger protein 120, Med13l - mediator complex subunit 13-like, Zfp182 - zinc finger …
PROCESS	regulation of cellular macromolecule biosynthetic process	6.39e-09	1.08e-05	1.35	344	[Lsm14b - lsm14 homolog b (scd6, s. cerevisiae), 2410016O06Rik - riken cdna 2410016o06 gene, Abcg1 - atp-binding cassette, sub-family g (white), member 1, Eif5a2 - eukaryotic translation initiation factor 5a2, Phf11d - phd finger protein 11d, Creb3l2 - camp responsive element binding protein 3-like 2, Zfp932 - zinc finger protein 932, Vopp1 - vesicular, overexpressed in cancer, prosurvival protei…
PROCESS	biological regulation	7.49e-09	1.1e-05	1.16	798	[Abca1 - atp-binding cassette, sub-family a (abc1), member 1, Abcg1 - atp-binding cassette, sub-family g (white), member 1, H3f3a - h3 histone, family 3a, Abl1 - c-abl oncogene 1, non-receptor tyrosine kinase, Cblb - casitas b-lineage lymphoma b, Abl2 - v-abl abelson murine leukemia viral oncogene 2 (arg, abelson-related gene), Eif5a2 - eukaryotic translation initiation factor 5a2, Dis3l2 - dis3 …
PROCESS	regulation of cellular biosynthetic process	1.55e-08	2.03e-05	1.33	358	[Lsm14b - lsm14 homolog b (scd6, s. cerevisiae), Abca1 - atp-binding cassette, sub-family a (abc1), member 1, 2410016O06Rik - riken cdna 2410016o06 gene, Abcg1 - atp-binding cassette, sub-family g (white), member 1, Eif5a2 - eukaryotic translation initiation factor 5a2, Phf11d - phd finger protein 11d, Creb3l2 - camp responsive element binding protein 3-like 2, Zfp932 - zinc finger protein 932, V…
PROCESS	regulation of biosynthetic process	1.58e-08	1.86e-05	1.32	362	[Lsm14b - lsm14 homolog b (scd6, s. cerevisiae), Abca1 - atp-binding cassette, sub-family a (abc1), member 1, 2410016O06Rik - riken cdna 2410016o06 gene, Abcg1 - atp-binding cassette, sub-family g (white), member 1, Eif5a2 - eukaryotic translation initiation factor 5a2, Phf11d - phd finger protein 11d, Creb3l2 - camp responsive element binding protein 3-like 2, Zfp932 - zinc finger protein 932, V…
PROCESS	macromolecule biosynthetic process	1.69e-08	1.81e-05	1.39	284	[Abca1 - atp-binding cassette, sub-family a (abc1), member 1, 2410016O06Rik - riken cdna 2410016o06 gene, Eif5a2 - eukaryotic translation initiation factor 5a2, Eif1 - eukaryotic translation initiation factor 1, Phf11d - phd finger protein 11d, Eif3f - eukaryotic translation initiation factor 3, subunit f, Creb3l2 - camp responsive element binding protein 3-like 2, Zfp932 - zinc finger protein 93…
PROCESS	regulation of macromolecule biosynthetic process	1.91e-08	1.88e-05	1.33	348	[Lsm14b - lsm14 homolog b (scd6, s. cerevisiae), 2410016O06Rik - riken cdna 2410016o06 gene, Abcg1 - atp-binding cassette, sub-family g (white), member 1, Eif5a2 - eukaryotic translation initiation factor 5a2, Phf11d - phd finger protein 11d, Creb3l2 - camp responsive element binding protein 3-like 2, Zfp932 - zinc finger protein 932, Vopp1 - vesicular, overexpressed in cancer, prosurvival protei…
PROCESS	regulation of gene expression	2.18e-08	1.98e-05	1.32	368	[Lsm14b - lsm14 homolog b (scd6, s. cerevisiae), 2410016O06Rik - riken cdna 2410016o06 gene, Abcg1 - atp-binding cassette, sub-family g (white), member 1, Eif5a2 - eukaryotic translation initiation factor 5a2, Csnk1e - casein kinase 1, epsilon, Eif1 - eukaryotic translation initiation factor 1, Phf11d - phd finger protein 11d, Creb3l2 - camp responsive element binding protein 3-like 2, Zfp932 - z…
COMPONENT	cytosolic large ribosomal subunit	2.66e-08	3.81e-05	5.47	17	[Rpl4 - ribosomal protein l4, Rplp0 - ribosomal protein, large, p0, Rpl32 - ribosomal protein l32, Rpl8 - ribosomal protein l8, Rpl30 - ribosomal protein l30, Rpl9 - ribosomal protein l9, Rpl27a - ribosomal protein l27a, Rpl37a - ribosomal protein l37a, Rpl37 - ribosomal protein l37, Rpl24 - ribosomal protein l24, Rpl35a - ribosomal protein l35a, Rpl5 - ribosomal protein l5, Rpl13 - ribosomal pro…
PROCESS	regulation of biological process	2.92e-08	2.46e-05	1.16	766	[Rabgap1 - rab gtpase activating protein 1, Abca1 - atp-binding cassette, sub-family a (abc1), member 1, 2410016O06Rik - riken cdna 2410016o06 gene, H3f3a - h3 histone, family 3a, Abcg1 - atp-binding cassette, sub-family g (white), member 1, Cblb - casitas b-lineage lymphoma b, Abl1 - c-abl oncogene 1, non-receptor tyrosine kinase, Abl2 - v-abl abelson murine leukemia viral oncogene 2 (arg, abels…
PROCESS	regulation of nitrogen compound metabolic process	6.57e-08	5.17e-05	1.31	360	[Rabgap1 - rab gtpase activating protein 1, Abca1 - atp-binding cassette, sub-family a (abc1), member 1, 2410016O06Rik - riken cdna 2410016o06 gene, H3f3a - h3 histone, family 3a, Abcg1 - atp-binding cassette, sub-family g (white), member 1, Abl1 - c-abl oncogene 1, non-receptor tyrosine kinase, Phf11d - phd finger protein 11d, Creb3l2 - camp responsive element binding protein 3-like 2, Zfp932 - …
PROCESS	anatomical structure morphogenesis	7.27e-08	5.36e-05	1.58	151	[Ctnnbip1 - catenin beta interacting protein 1, Gdnf - glial cell line derived neurotrophic factor, Farp1 - ferm, rhogef (arhgef) and pleckstrin domain protein 1 (chondrocyte-derived), Abl1 - c-abl oncogene 1, non-receptor tyrosine kinase, Mib1 - mindbomb homolog 1 (drosophila), Abl2 - v-abl abelson murine leukemia viral oncogene 2 (arg, abelson-related gene), Kif14 - kinesin family member 14, Aq…
PROCESS	regulation of nucleobase-containing compound metabolic process	8.65e-08	6e-05	1.32	343	[Rabgap1 - rab gtpase activating protein 1, Abca1 - atp-binding cassette, sub-family a (abc1), member 1, 2410016O06Rik - riken cdna 2410016o06 gene, Abcg1 - atp-binding cassette, sub-family g (white), member 1, H3f3a - h3 histone, family 3a, Phf11d - phd finger protein 11d, Creb3l2 - camp responsive element binding protein 3-like 2, Zfp932 - zinc finger protein 932, Vopp1 - vesicular, overexpress…
PROCESS	regulation of cellular metabolic process	1e-07	6.56e-05	1.25	474	[Rabgap1 - rab gtpase activating protein 1, Abca1 - atp-binding cassette, sub-family a (abc1), member 1, 2410016O06Rik - riken cdna 2410016o06 gene, H3f3a - h3 histone, family 3a, Abcg1 - atp-binding cassette, sub-family g (white), member 1, Abl1 - c-abl oncogene 1, non-receptor tyrosine kinase, Abl2 - v-abl abelson murine leukemia viral oncogene 2 (arg, abelson-related gene), Eif5a2 - eukaryotic…
PROCESS	regulation of macromolecule metabolic process	1.22e-07	7.61e-05	1.25	462	[2410016O06Rik - riken cdna 2410016o06 gene, H3f3a - h3 histone, family 3a, Abcg1 - atp-binding cassette, sub-family g (white), member 1, Cblb - casitas b-lineage lymphoma b, Abl1 - c-abl oncogene 1, non-receptor tyrosine kinase, Eif5a2 - eukaryotic translation initiation factor 5a2, Eif1 - eukaryotic translation initiation factor 1, Creb3l2 - camp responsive element binding protein 3-like 2, Zfp…
PROCESS	regulation of primary metabolic process	1.25e-07	7.37e-05	1.25	457	[Rabgap1 - rab gtpase activating protein 1, Abca1 - atp-binding cassette, sub-family a (abc1), member 1, 2410016O06Rik - riken cdna 2410016o06 gene, H3f3a - h3 histone, family 3a, Abcg1 - atp-binding cassette, sub-family g (white), member 1, Cblb - casitas b-lineage lymphoma b, Abl1 - c-abl oncogene 1, non-receptor tyrosine kinase, Eif5a2 - eukaryotic translation initiation factor 5a2, Creb3l2 - …
PROCESS	negative regulation of transcription, DNA-templated	2.36e-07	0.000133	1.63	124	[Per2 - period circadian clock 2, Ctnnbip1 - catenin beta interacting protein 1, Per1 - period circadian clock 1, 2410016O06Rik - riken cdna 2410016o06 gene, Atn1 - atrophin 1, Phf14 - phd finger protein 14, Hist1h1c - histone cluster 1, h1c, Spen - spen homolog, transcriptional regulator (drosophila), Chd8 - chromodomain helicase dna binding protein 8, Zfp932 - zinc finger protein 932, Tnrc18 - …
PROCESS	negative regulation of cellular metabolic process	3.27e-07	0.000176	1.43	209	[2410016O06Rik - riken cdna 2410016o06 gene, H3f3a - h3 histone, family 3a, Farp1 - ferm, rhogef (arhgef) and pleckstrin domain protein 1 (chondrocyte-derived), Abl1 - c-abl oncogene 1, non-receptor tyrosine kinase, Dag1 - dystroglycan 1, Zfp932 - zinc finger protein 932, Tnrc18 - trinucleotide repeat containing 18, Zfp12 - zinc finger protein 12, Secisbp2 - secis binding protein 2, Dusp4 - dual …
PROCESS	negative regulation of nucleic acid-templated transcription	3.29e-07	0.000169	1.62	125	[Ctnnbip1 - catenin beta interacting protein 1, Per2 - period circadian clock 2, Per1 - period circadian clock 1, 2410016O06Rik - riken cdna 2410016o06 gene, Phf14 - phd finger protein 14, Atn1 - atrophin 1, Hist1h1c - histone cluster 1, h1c, Spen - spen homolog, transcriptional regulator (drosophila), Chd8 - chromodomain helicase dna binding protein 8, Zfp932 - zinc finger protein 932, Tnrc18 - …
PROCESS	negative regulation of RNA metabolic process	4.48e-07	0.00022	1.59	130	[Per2 - period circadian clock 2, Ctnnbip1 - catenin beta interacting protein 1, Per1 - period circadian clock 1, 2410016O06Rik - riken cdna 2410016o06 gene, Phf14 - phd finger protein 14, Atn1 - atrophin 1, Hist1h1c - histone cluster 1, h1c, Spen - spen homolog, transcriptional regulator (drosophila), Chd8 - chromodomain helicase dna binding protein 8, Zfp932 - zinc finger protein 932, Tnrc18 - …
PROCESS	negative regulation of RNA biosynthetic process	4.64e-07	0.000219	1.61	126	[Per2 - period circadian clock 2, Ctnnbip1 - catenin beta interacting protein 1, Per1 - period circadian clock 1, 2410016O06Rik - riken cdna 2410016o06 gene, Phf14 - phd finger protein 14, Atn1 - atrophin 1, Hist1h1c - histone cluster 1, h1c, Spen - spen homolog, transcriptional regulator (drosophila), Chd8 - chromodomain helicase dna binding protein 8, Zfp932 - zinc finger protein 932, Tnrc18 - …
PROCESS	RNA biosynthetic process	5.77e-07	0.000262	1.4	223	[2410016O06Rik - riken cdna 2410016o06 gene, Phf11d - phd finger protein 11d, Creb3l2 - camp responsive element binding protein 3-like 2, Vopp1 - vesicular, overexpressed in cancer, prosurvival protein 1, Zfp932 - zinc finger protein 932, Zfp120 - zinc finger protein 120, Zfp182 - zinc finger protein 182, Med13l - mediator complex subunit 13-like, Pcbd1 - pterin 4 alpha carbinolamine dehydratase/…
PROCESS	transcription, DNA-templated	5.79e-07	0.000253	1.41	221	[2410016O06Rik - riken cdna 2410016o06 gene, Phf11d - phd finger protein 11d, Creb3l2 - camp responsive element binding protein 3-like 2, Vopp1 - vesicular, overexpressed in cancer, prosurvival protein 1, Zfp932 - zinc finger protein 932, Zfp120 - zinc finger protein 120, Zfp182 - zinc finger protein 182, Med13l - mediator complex subunit 13-like, Pcbd1 - pterin 4 alpha carbinolamine dehydratase/…
PROCESS	nucleic acid-templated transcription	5.79e-07	0.000244	1.41	221	[2410016O06Rik - riken cdna 2410016o06 gene, Phf11d - phd finger protein 11d, Creb3l2 - camp responsive element binding protein 3-like 2, Vopp1 - vesicular, overexpressed in cancer, prosurvival protein 1, Zfp932 - zinc finger protein 932, Zfp120 - zinc finger protein 120, Zfp182 - zinc finger protein 182, Med13l - mediator complex subunit 13-like, Pcbd1 - pterin 4 alpha carbinolamine dehydratase/…
PROCESS	negative regulation of gene expression	8.55e-07	0.000348	1.53	146	[Ctnnbip1 - catenin beta interacting protein 1, Per2 - period circadian clock 2, Per1 - period circadian clock 1, 2410016O06Rik - riken cdna 2410016o06 gene, Atn1 - atrophin 1, Phf14 - phd finger protein 14, Hist1h1c - histone cluster 1, h1c, Spen - spen homolog, transcriptional regulator (drosophila), Eif4a3 - eukaryotic translation initiation factor 4a3, Chd8 - chromodomain helicase dna binding…
PROCESS	regulation of metabolic process	9.94e-07	0.000391	1.4	180	[Per2 - period circadian clock 2, Per1 - period circadian clock 1, Phf14 - phd finger protein 14, Farp1 - ferm, rhogef (arhgef) and pleckstrin domain protein 1 (chondrocyte-derived), Abl2 - v-abl abelson murine leukemia viral oncogene 2 (arg, abelson-related gene), Dennd1b - denn/madd domain containing 1b, Eif1 - eukaryotic translation initiation factor 1, Phf11d - phd finger protein 11d, Creb3l2…
COMPONENT	cytosolic part	1.13e-06	0.000809	2.65	33	[Rplp0 - ribosomal protein, large, p0, Ahr - aryl-hydrocarbon receptor, Rps24 - ribosomal protein s24, Rps27a - ribosomal protein s27a, Rps23 - ribosomal protein s23, Rpl27a - ribosomal protein l27a, Rps7 - ribosomal protein s7, Rpl37 - ribosomal protein l37, Rps15 - ribosomal protein s15, Rpl5 - ribosomal protein l5, Rps14 - ribosomal protein s14, Rps25 - ribosomal protein s25, Bloc1s1 - biogene…
PROCESS	positive regulation of signaling	1.2e-06	0.000455	2.36	44	[Edn1 - endothelin 1, Plscr1 - phospholipid scramblase 1, Shank2 - sh3/ankyrin domain gene 2, Ctbp2 - c-terminal binding protein 2, Kmt2d - lysine (k)-specific methyltransferase 2d, Nnat - neuronatin, Asxl1 - additional sex combs like 1, Mdfic - myod family inhibitor domain containing, Iqgap3 - iq motif containing gtpase activating protein 3, Rnf146 - ring finger protein 146, Hipk2 - homeodomain …
PROCESS	negative regulation of cellular biosynthetic process	1.55e-06	0.00057	1.52	145	[Per2 - period circadian clock 2, Ctnnbip1 - catenin beta interacting protein 1, Per1 - period circadian clock 1, 2410016O06Rik - riken cdna 2410016o06 gene, Phf14 - phd finger protein 14, Atn1 - atrophin 1, Hist1h1c - histone cluster 1, h1c, Spen - spen homolog, transcriptional regulator (drosophila), Eif4a3 - eukaryotic translation initiation factor 4a3, Chd8 - chromodomain helicase dna binding…
PROCESS	negative regulation of nitrogen compound metabolic process	1.59e-06	0.000569	1.51	147	[Per2 - period circadian clock 2, Ctnnbip1 - catenin beta interacting protein 1, Per1 - period circadian clock 1, 2410016O06Rik - riken cdna 2410016o06 gene, Phf14 - phd finger protein 14, Atn1 - atrophin 1, H3f3a - h3 histone, family 3a, Hist1h1c - histone cluster 1, h1c, Spen - spen homolog, transcriptional regulator (drosophila), Chd8 - chromodomain helicase dna binding protein 8, Zfp932 - zin…
PROCESS	negative regulation of biosynthetic process	1.82e-06	0.000633	1.51	147	[Ctnnbip1 - catenin beta interacting protein 1, Per2 - period circadian clock 2, Per1 - period circadian clock 1, 2410016O06Rik - riken cdna 2410016o06 gene, Phf14 - phd finger protein 14, Atn1 - atrophin 1, Hist1h1c - histone cluster 1, h1c, Spen - spen homolog, transcriptional regulator (drosophila), Eif4a3 - eukaryotic translation initiation factor 4a3, Chd8 - chromodomain helicase dna binding…
FUNCTION	prostaglandin-D synthase activity	2.24e-06	0.00943	912.4	2	[Ptges - prostaglandin e synthase, Ptgds - prostaglandin d2 synthase (brain)]
PROCESS	negative regulation of transcription from RNA polymerase II promoter	2.26e-06	0.000763	1.69	93	[Ahr - aryl-hydrocarbon receptor, Hhex - hematopoietically expressed homeobox, Ctnnbip1 - catenin beta interacting protein 1, Per2 - period circadian clock 2, Zbed6 - zinc finger, bed domain containing 6, Per1 - period circadian clock 1, Asxl1 - additional sex combs like 1, H2afy2 - h2a histone family, member y2, Phf14 - phd finger protein 14, Atn1 - atrophin 1, Tcerg1 - transcription elongation …
PROCESS	negative regulation of cellular macromolecule biosynthetic process	2.27e-06	0.000746	1.53	136	[Ctnnbip1 - catenin beta interacting protein 1, Per2 - period circadian clock 2, Per1 - period circadian clock 1, 2410016O06Rik - riken cdna 2410016o06 gene, Atn1 - atrophin 1, Phf14 - phd finger protein 14, Hist1h1c - histone cluster 1, h1c, Spen - spen homolog, transcriptional regulator (drosophila), Eif4a3 - eukaryotic translation initiation factor 4a3, Chd8 - chromodomain helicase dna binding…
COMPONENT	cell junction	2.86e-06	0.00137	1.62	108	[Rplp0 - ribosomal protein, large, p0, Dsc2 - desmocollin 2, Cldn1 - claudin 1, Atn1 - atrophin 1, Fat1 - fat tumor suppressor homolog 1 (drosophila), Farp1 - ferm, rhogef (arhgef) and pleckstrin domain protein 1 (chondrocyte-derived), Hepacam - hepatocyte cell adhesion molecule, Capn5 - calpain 5, Vapa - vesicle-associated membrane protein, associated protein a, Pkp2 - plakophilin 2, Dag1 - dyst…
FUNCTION	nucleic acid binding	2.96e-06	0.00623	1.27	355	[Lsm14b - lsm14 homolog b (scd6, s. cerevisiae), 2410016O06Rik - riken cdna 2410016o06 gene, H3f3a - h3 histone, family 3a, Abl1 - c-abl oncogene 1, non-receptor tyrosine kinase, Eif5a2 - eukaryotic translation initiation factor 5a2, Csnk1e - casein kinase 1, epsilon, Dis3l2 - dis3 mitotic control homolog (s. cerevisiae)-like 2, Eif1 - eukaryotic translation initiation factor 1, Prrc2b - proline-…
PROCESS	negative regulation of metabolic process	3.08e-06	0.000983	1.37	224	[2410016O06Rik - riken cdna 2410016o06 gene, Farp1 - ferm, rhogef (arhgef) and pleckstrin domain protein 1 (chondrocyte-derived), H3f3a - h3 histone, family 3a, Abl1 - c-abl oncogene 1, non-receptor tyrosine kinase, Dag1 - dystroglycan 1, Cnn3 - calponin 3, acidic, Zfp932 - zinc finger protein 932, Tnrc18 - trinucleotide repeat containing 18, Zfp12 - zinc finger protein 12, Secisbp2 - secis bindi…
PROCESS	negative regulation of macromolecule biosynthetic process	3.38e-06	0.00105	1.51	141	[Per2 - period circadian clock 2, Ctnnbip1 - catenin beta interacting protein 1, Per1 - period circadian clock 1, 2410016O06Rik - riken cdna 2410016o06 gene, Phf14 - phd finger protein 14, Atn1 - atrophin 1, Hist1h1c - histone cluster 1, h1c, Spen - spen homolog, transcriptional regulator (drosophila), Eif4a3 - eukaryotic translation initiation factor 4a3, Chd8 - chromodomain helicase dna binding…
FUNCTION	nucleic acid binding transcription factor activity	3.4e-06	0.00476	1.64	102	[Spen - spen homolog, transcriptional regulator (drosophila), Creb3l2 - camp responsive element binding protein 3-like 2, Zfp182 - zinc finger protein 182, Zfp12 - zinc finger protein 12, Zkscan1 - zinc finger with krab and scan domains 1, Skil - ski-like, Gata4 - gata binding protein 4, Gm13151 - predicted gene 13151, Zfp317 - zinc finger protein 317, Gtf2ird1 - general transcription factor ii i…
FUNCTION	sequence-specific DNA binding transcription factor activity	3.4e-06	0.00357	1.64	102	[Spen - spen homolog, transcriptional regulator (drosophila), Creb3l2 - camp responsive element binding protein 3-like 2, Zfp182 - zinc finger protein 182, Zfp12 - zinc finger protein 12, Zkscan1 - zinc finger with krab and scan domains 1, Skil - ski-like, Gata4 - gata binding protein 4, Gm13151 - predicted gene 13151, Zfp317 - zinc finger protein 317, Gtf2ird1 - general transcription factor ii i…
PROCESS	negative regulation of nucleobase-containing compound metabolic process	3.49e-06	0.00106	1.51	138	[Ctnnbip1 - catenin beta interacting protein 1, Per2 - period circadian clock 2, Per1 - period circadian clock 1, 2410016O06Rik - riken cdna 2410016o06 gene, Phf14 - phd finger protein 14, Atn1 - atrophin 1, H3f3a - h3 histone, family 3a, Hist1h1c - histone cluster 1, h1c, Spen - spen homolog, transcriptional regulator (drosophila), Chd8 - chromodomain helicase dna binding protein 8, Zfp932 - zin…
PROCESS	positive regulation of developmental process	3.66e-06	0.00108	1.57	118	[Ctnnbip1 - catenin beta interacting protein 1, Gdnf - glial cell line derived neurotrophic factor, Cblb - casitas b-lineage lymphoma b, Abl2 - v-abl abelson murine leukemia viral oncogene 2 (arg, abelson-related gene), Spen - spen homolog, transcriptional regulator (drosophila), Aqp1 - aquaporin 1, Maml1 - mastermind like 1 (drosophila), Fbn2 - fibrillin 2, Chrna7 - cholinergic receptor, nicotin…
PROCESS	positive regulation of cell communication	3.66e-06	0.00105	2.29	43	[Edn1 - endothelin 1, Plscr1 - phospholipid scramblase 1, Shank2 - sh3/ankyrin domain gene 2, Ctbp2 - c-terminal binding protein 2, Kmt2d - lysine (k)-specific methyltransferase 2d, Nnat - neuronatin, Asxl1 - additional sex combs like 1, Mdfic - myod family inhibitor domain containing, Iqgap3 - iq motif containing gtpase activating protein 3, Rnf146 - ring finger protein 146, Hipk2 - homeodomain …
PROCESS	negative regulation of macromolecule metabolic process	4.32e-06	0.00121	1.4	199	[2410016O06Rik - riken cdna 2410016o06 gene, H3f3a - h3 histone, family 3a, Abl1 - c-abl oncogene 1, non-receptor tyrosine kinase, Zfp932 - zinc finger protein 932, Tnrc18 - trinucleotide repeat containing 18, Zfp12 - zinc finger protein 12, Secisbp2 - secis binding protein 2, Dusp4 - dual specificity phosphatase 4, Wfdc18 - wap four-disulfide core domain 18, Notch2 - notch 2, Zfpm2 - zinc finger…
PROCESS	organ morphogenesis	4.36e-06	0.0012	1.9	61	[Bcl2 - b cell leukemia/lymphoma 2, Ahr - aryl-hydrocarbon receptor, Hhex - hematopoietically expressed homeobox, Asxl1 - additional sex combs like 1, Hipk1 - homeodomain interacting protein kinase 1, Hipk2 - homeodomain interacting protein kinase 2, Agtr2 - angiotensin ii receptor, type 2, Sp5 - trans-acting transcription factor 5, Mmp2 - matrix metallopeptidase 2, Aqp1 - aquaporin 1, Smo - smoo…
COMPONENT	ribosomal subunit	4.73e-06	0.00169	2.87	28	[Rplp0 - ribosomal protein, large, p0, Rps24 - ribosomal protein s24, Rps27a - ribosomal protein s27a, Rps7 - ribosomal protein s7, Rpl27a - ribosomal protein l27a, Rps23 - ribosomal protein s23, Rpl37 - ribosomal protein l37, Rps15 - ribosomal protein s15, Rps14 - ribosomal protein s14, Rpl5 - ribosomal protein l5, Rps25 - ribosomal protein s25, Rps17 - ribosomal protein s17, Rpl4 - ribosomal pr…
FUNCTION	DNA binding	5.09e-06	0.00429	1.38	206	[H3f3a - h3 histone, family 3a, Abl1 - c-abl oncogene 1, non-receptor tyrosine kinase, Creb3l2 - camp responsive element binding protein 3-like 2, Zfp932 - zinc finger protein 932, Zfp120 - zinc finger protein 120, Zfp182 - zinc finger protein 182, Tigd2 - tigger transposable element derived 2, Tnrc18 - trinucleotide repeat containing 18, Zfp30 - zinc finger protein 30, Mier1 - mesoderm induction…
PROCESS	positive regulation of gene expression	5.76e-06	0.00154	1.45	161	[Per1 - period circadian clock 1, Atn1 - atrophin 1, Gdnf - glial cell line derived neurotrophic factor, Wac - ww domain containing adaptor with coiled-coil, Eif5a2 - eukaryotic translation initiation factor 5a2, Spen - spen homolog, transcriptional regulator (drosophila), Creb3l2 - camp responsive element binding protein 3-like 2, Eif4a3 - eukaryotic translation initiation factor 4a3, Chd8 - chr…
FUNCTION	structural constituent of ribosome	6.17e-06	0.00433	3.06	25	[Rplp0 - ribosomal protein, large, p0, Rps24 - ribosomal protein s24, Rps27a - ribosomal protein s27a, Rpl22l1 - ribosomal protein l22 like 1, Rps7 - ribosomal protein s7, Rps23 - ribosomal protein s23, Rps15 - ribosomal protein s15, Rps14 - ribosomal protein s14, Rpl5 - ribosomal protein l5, Rps25 - ribosomal protein s25, Rps17 - ribosomal protein s17, Rpl4 - ribosomal protein l4, Rpl32 - riboso…
PROCESS	single-organism developmental process	6.3e-06	0.00165	1.25	371	[Man1a2 - mannosidase, alpha, class 1a, member 2, Lsm14b - lsm14 homolog b (scd6, s. cerevisiae), H3f3a - h3 histone, family 3a, Farp1 - ferm, rhogef (arhgef) and pleckstrin domain protein 1 (chondrocyte-derived), Abl1 - c-abl oncogene 1, non-receptor tyrosine kinase, Abl2 - v-abl abelson murine leukemia viral oncogene 2 (arg, abelson-related gene), Dis3l2 - dis3 mitotic control homolog (s. cerev…
PROCESS	organ development	6.94e-06	0.00178	1.55	119	[Gdnf - glial cell line derived neurotrophic factor, Mib1 - mindbomb homolog 1 (drosophila), Abl1 - c-abl oncogene 1, non-receptor tyrosine kinase, Npr2 - natriuretic peptide receptor 2, Nrg2 - neuregulin 2, Ptch2 - patched homolog 2, Pkp2 - plakophilin 2, Creb3l2 - camp responsive element binding protein 3-like 2, Chd8 - chromodomain helicase dna binding protein 8, Fbn1 - fibrillin 1, Ildr2 - im…
FUNCTION	structural molecule activity	7.53e-06	0.00453	2.04	50	[Rplp0 - ribosomal protein, large, p0, Cldn1 - claudin 1, Lmna - lamin a, Tln1 - talin 1, Bcan - brevican, Pkp2 - plakophilin 2, Dag1 - dystroglycan 1, Fbn2 - fibrillin 2, Rpl8 - ribosomal protein l8, Rpl32 - ribosomal protein l32, Smarcd1 - swi/snf related, matrix associated, actin dependent regulator of chromatin, subfamily d, member 1, Rpl11 - ribosomal protein l11, Rpl30 - ribosomal protein l…
COMPONENT	large ribosomal subunit	9.34e-06	0.00268	3.57	19	[Rpl4 - ribosomal protein l4, Rplp0 - ribosomal protein, large, p0, Rpl32 - ribosomal protein l32, Rpl8 - ribosomal protein l8, Rpl30 - ribosomal protein l30, Rpl9 - ribosomal protein l9, Rpl27a - ribosomal protein l27a, Rpl37a - ribosomal protein l37a, Rpl37 - ribosomal protein l37, Rpl24 - ribosomal protein l24, Rpl35a - ribosomal protein l35a, Rpl5 - ribosomal protein l5, Mrpl13 - mitochondria…
FUNCTION	SMAD binding	9.57e-06	0.00503	3.19	21	[Skil - ski-like, Ski - ski sarcoma viral oncogene homolog (avian), Axin2 - axin2, Hipk2 - homeodomain interacting protein kinase 2, Gata4 - gata binding protein 4, Ldlrad4 - low density lipoprotein receptor class a domain containing 4, Smad6 - smad family member 6, Pmepa1 - prostate transmembrane protein, androgen induced 1, Smad7 - smad family member 7, Zeb2 - zinc finger e-box binding homeobox…
PROCESS	regulation of cell communication	1.01e-05	0.00252	1.33	241	[Abca1 - atp-binding cassette, sub-family a (abc1), member 1, Farp1 - ferm, rhogef (arhgef) and pleckstrin domain protein 1 (chondrocyte-derived), Abl1 - c-abl oncogene 1, non-receptor tyrosine kinase, Cblb - casitas b-lineage lymphoma b, Abl2 - v-abl abelson murine leukemia viral oncogene 2 (arg, abelson-related gene), Csnk1e - casein kinase 1, epsilon, Dag1 - dystroglycan 1, Wls - wntless homol…
PROCESS	negative regulation of cellular process	1.05e-05	0.00259	1.26	348	[2410016O06Rik - riken cdna 2410016o06 gene, H3f3a - h3 histone, family 3a, Abcg1 - atp-binding cassette, sub-family g (white), member 1, Farp1 - ferm, rhogef (arhgef) and pleckstrin domain protein 1 (chondrocyte-derived), Cblb - casitas b-lineage lymphoma b, Abl1 - c-abl oncogene 1, non-receptor tyrosine kinase, Abl2 - v-abl abelson murine leukemia viral oncogene 2 (arg, abelson-related gene), C…
COMPONENT	ribosome	1.06e-05	0.00254	2.66	28	[Rplp0 - ribosomal protein, large, p0, Rps24 - ribosomal protein s24, Rps27a - ribosomal protein s27a, Rpl22l1 - ribosomal protein l22 like 1, Rps7 - ribosomal protein s7, Rps23 - ribosomal protein s23, Mrpl52 - mitochondrial ribosomal protein l52, Rps15 - ribosomal protein s15, Rps14 - ribosomal protein s14, Rpl5 - ribosomal protein l5, Rps25 - ribosomal protein s25, Rps17 - ribosomal protein s1…
PROCESS	cell-cell adhesion via plasma-membrane adhesion molecules	1.07e-05	0.00257	3.59	18	[Igsf9b - immunoglobulin superfamily, member 9b, Dsc2 - desmocollin 2, Pik3cb - phosphatidylinositol 3-kinase, catalytic, beta polypeptide, Cldn1 - claudin 1, Ptprd - protein tyrosine phosphatase, receptor type, d, Pcdh18 - protocadherin 18, Clstn2 - calsyntenin 2, Tenm3 - teneurin transmembrane protein 3, Robo2 - roundabout homolog 2 (drosophila), Pvrl1 - poliovirus receptor-related 1, Ajuba - a…
COMPONENT	cell-cell adherens junction	1.1e-05	0.00226	8.32	9	[Dlg5 - discs, large homolog 5 (drosophila), Dsc2 - desmocollin 2, Dsp - desmoplakin, Ctnna2 - catenin (cadherin associated protein), alpha 2, Scrib - scribbled homolog (drosophila), Dag1 - dystroglycan 1, Mllt4 - myeloid/lymphoid or mixed-lineage leukemia (trithorax homolog, drosophila); translocated to, 4, Sptan1 - spectrin alpha, non-erythrocytic 1, Rdx - radixin]
PROCESS	organic cyclic compound biosynthetic process	1.11e-05	0.00262	1.32	252	[Cyp51 - cytochrome p450, family 51, 2410016O06Rik - riken cdna 2410016o06 gene, Phf11d - phd finger protein 11d, Creb3l2 - camp responsive element binding protein 3-like 2, Vopp1 - vesicular, overexpressed in cancer, prosurvival protein 1, Zfp932 - zinc finger protein 932, Zfp120 - zinc finger protein 120, Cyp7b1 - cytochrome p450, family 7, subfamily b, polypeptide 1, Med13l - mediator complex …
PROCESS	regulation of transmembrane receptor protein serine/threonine kinase signaling pathway	1.13e-05	0.00261	2.35	33	[Chst11 - carbohydrate sulfotransferase 11, Ube2o - ubiquitin-conjugating enzyme e2o, Twsg1 - twisted gastrulation homolog 1 (drosophila), Abl1 - c-abl oncogene 1, non-receptor tyrosine kinase, Hipk2 - homeodomain interacting protein kinase 2, Wwtr1 - ww domain containing transcription regulator 1, Neo1 - neogenin, Pou5f1 - pou domain, class 5, transcription factor 1, Trim33 - tripartite motif-co…
PROCESS	regulation of transcription from RNA polymerase II promoter	1.21e-05	0.00274	1.41	174	[Per2 - period circadian clock 2, Ctnnbip1 - catenin beta interacting protein 1, Per1 - period circadian clock 1, Atn1 - atrophin 1, Phf14 - phd finger protein 14, Gdnf - glial cell line derived neurotrophic factor, Hist1h1c - histone cluster 1, h1c, Spen - spen homolog, transcriptional regulator (drosophila), Creb3l2 - camp responsive element binding protein 3-like 2, Eif4a3 - eukaryotic transla…
PROCESS	protein localization to adherens junction	1.29e-05	0.00287	71.28	3	[Dlg5 - discs, large homolog 5 (drosophila), Dsp - desmoplakin, Scrib - scribbled homolog (drosophila)]
PROCESS	regulation of response to stimulus	1.33e-05	0.00291	1.31	264	[Abca1 - atp-binding cassette, sub-family a (abc1), member 1, Farp1 - ferm, rhogef (arhgef) and pleckstrin domain protein 1 (chondrocyte-derived), Abl1 - c-abl oncogene 1, non-receptor tyrosine kinase, Cblb - casitas b-lineage lymphoma b, Abl2 - v-abl abelson murine leukemia viral oncogene 2 (arg, abelson-related gene), Csnk1e - casein kinase 1, epsilon, Dag1 - dystroglycan 1, Wls - wntless homol…
PROCESS	cell-cell adhesion	1.39e-05	0.00299	3.53	18	[Igsf9b - immunoglobulin superfamily, member 9b, Dsc2 - desmocollin 2, Pik3cb - phosphatidylinositol 3-kinase, catalytic, beta polypeptide, Cldn1 - claudin 1, Ptprd - protein tyrosine phosphatase, receptor type, d, Pcdh18 - protocadherin 18, Clstn2 - calsyntenin 2, Tenm3 - teneurin transmembrane protein 3, Robo2 - roundabout homolog 2 (drosophila), Pvrl1 - poliovirus receptor-related 1, Ajuba - a…
PROCESS	developmental process	1.52e-05	0.00319	1.23	386	[Man1a2 - mannosidase, alpha, class 1a, member 2, H3f3a - h3 histone, family 3a, Abl1 - c-abl oncogene 1, non-receptor tyrosine kinase, Abl2 - v-abl abelson murine leukemia viral oncogene 2 (arg, abelson-related gene), Dis3l2 - dis3 mitotic control homolog (s. cerevisiae)-like 2, Ptch2 - patched homolog 2, Dag1 - dystroglycan 1, Wls - wntless homolog (drosophila), Creb3l2 - camp responsive elemen…
PROCESS	regulation of signal transduction	1.58e-05	0.00327	1.35	218	[Abca1 - atp-binding cassette, sub-family a (abc1), member 1, Farp1 - ferm, rhogef (arhgef) and pleckstrin domain protein 1 (chondrocyte-derived), Abl1 - c-abl oncogene 1, non-receptor tyrosine kinase, Cblb - casitas b-lineage lymphoma b, Abl2 - v-abl abelson murine leukemia viral oncogene 2 (arg, abelson-related gene), Csnk1e - casein kinase 1, epsilon, Wls - wntless homolog (drosophila), Dag1 -…
PROCESS	positive regulation of biosynthetic process	1.6e-05	0.00325	1.42	165	[Per1 - period circadian clock 1, Abca1 - atp-binding cassette, sub-family a (abc1), member 1, Atn1 - atrophin 1, Gdnf - glial cell line derived neurotrophic factor, Abcg1 - atp-binding cassette, sub-family g (white), member 1, Wac - ww domain containing adaptor with coiled-coil, Eif5a2 - eukaryotic translation initiation factor 5a2, Spen - spen homolog, transcriptional regulator (drosophila), Cr…
PROCESS	nucleobase-containing compound biosynthetic process	1.6e-05	0.0032	1.33	237	[2410016O06Rik - riken cdna 2410016o06 gene, Phf11d - phd finger protein 11d, Creb3l2 - camp responsive element binding protein 3-like 2, Vopp1 - vesicular, overexpressed in cancer, prosurvival protein 1, Zfp932 - zinc finger protein 932, Zfp120 - zinc finger protein 120, Med13l - mediator complex subunit 13-like, Zfp182 - zinc finger protein 182, Pcbd1 - pterin 4 alpha carbinolamine dehydratase/…
PROCESS	regulation of signaling	1.85e-05	0.00364	1.33	238	[Abca1 - atp-binding cassette, sub-family a (abc1), member 1, Farp1 - ferm, rhogef (arhgef) and pleckstrin domain protein 1 (chondrocyte-derived), Abl1 - c-abl oncogene 1, non-receptor tyrosine kinase, Cblb - casitas b-lineage lymphoma b, Abl2 - v-abl abelson murine leukemia viral oncogene 2 (arg, abelson-related gene), Csnk1e - casein kinase 1, epsilon, Dag1 - dystroglycan 1, Wls - wntless homol…
PROCESS	cellular biosynthetic process	1.95e-05	0.00378	1.26	328	[Abca1 - atp-binding cassette, sub-family a (abc1), member 1, 2410016O06Rik - riken cdna 2410016o06 gene, Eif5a2 - eukaryotic translation initiation factor 5a2, Eif1 - eukaryotic translation initiation factor 1, Phf11d - phd finger protein 11d, Eif3f - eukaryotic translation initiation factor 3, subunit f, Creb3l2 - camp responsive element binding protein 3-like 2, Ptdss1 - phosphatidylserine syn…
PROCESS	positive regulation of multicellular organismal process	1.97e-05	0.00376	1.49	127	[Ctnnbip1 - catenin beta interacting protein 1, Gdnf - glial cell line derived neurotrophic factor, Cblb - casitas b-lineage lymphoma b, Abl1 - c-abl oncogene 1, non-receptor tyrosine kinase, Abl2 - v-abl abelson murine leukemia viral oncogene 2 (arg, abelson-related gene), Spen - spen homolog, transcriptional regulator (drosophila), Rab25 - rab25, member ras oncogene family, Aqp1 - aquaporin 1, …
PROCESS	aromatic compound biosynthetic process	2.09e-05	0.00391	1.32	242	[2410016O06Rik - riken cdna 2410016o06 gene, Phf11d - phd finger protein 11d, Creb3l2 - camp responsive element binding protein 3-like 2, Vopp1 - vesicular, overexpressed in cancer, prosurvival protein 1, Zfp932 - zinc finger protein 932, Zfp120 - zinc finger protein 120, Med13l - mediator complex subunit 13-like, Zfp182 - zinc finger protein 182, Pcbd1 - pterin 4 alpha carbinolamine dehydratase/…
PROCESS	regulation of ion transport	2.12e-05	0.00391	2.36	34	[Edn1 - endothelin 1, Per1 - period circadian clock 1, Abl1 - c-abl oncogene 1, non-receptor tyrosine kinase, Agtr2 - angiotensin ii receptor, type 2, Gsg1l - gsg1-like, Vdac3 - voltage-dependent anion channel 3, Rab11b - rab11b, member ras oncogene family, Serpine2 - serine (or cysteine) peptidase inhibitor, clade e, member 2, Orai1 - orai calcium release-activated calcium modulator 1, Fkbp1a - …
COMPONENT	adherens junction	2.37e-05	0.00425	2.03	47	[Ezr - ezrin, Dsc2 - desmocollin 2, Ywhaz - tyrosine 3-monooxygenase/tryptophan 5-monooxygenase activation protein, zeta polypeptide, Pard3 - par-3 (partitioning defective 3) homolog (c. elegans), Fat1 - fat tumor suppressor homolog 1 (drosophila), Rps7 - ribosomal protein s7, Tln1 - talin 1, Dsp - desmoplakin, Ajuba - ajuba lim protein, Scrib - scribbled homolog (drosophila), Lama3 - laminin, al…
PROCESS	positive regulation of signal transduction	2.53e-05	0.0046	2.25	38	[Plscr1 - phospholipid scramblase 1, Ctbp2 - c-terminal binding protein 2, Edn1 - endothelin 1, Kmt2d - lysine (k)-specific methyltransferase 2d, Asxl1 - additional sex combs like 1, Mdfic - myod family inhibitor domain containing, Iqgap3 - iq motif containing gtpase activating protein 3, Rnf146 - ring finger protein 146, Hipk2 - homeodomain interacting protein kinase 2, Bnip3 - bcl2/adenovirus e…
PROCESS	system development	2.64e-05	0.00473	1.65	82	[Bcl2 - b cell leukemia/lymphoma 2, Lgr4 - leucine-rich repeat-containing g protein-coupled receptor 4, Gdnf - glial cell line derived neurotrophic factor, Ube2q1 - ubiquitin-conjugating enzyme e2q (putative) 1, Bcan - brevican, Hif1a - hypoxia inducible factor 1, alpha subunit, Mdga1 - mam domain containing glycosylphosphatidylinositol anchor 1, Serpine2 - serine (or cysteine) peptidase inhibito…
PROCESS	anatomical structure development	2.73e-05	0.00481	1.32	232	[Man1a2 - mannosidase, alpha, class 1a, member 2, Abl1 - c-abl oncogene 1, non-receptor tyrosine kinase, Ptch2 - patched homolog 2, Pkp2 - plakophilin 2, Dag1 - dystroglycan 1, Creb3l2 - camp responsive element binding protein 3-like 2, Impad1 - inositol monophosphatase domain containing 1, Fbn1 - fibrillin 1, Chrnb1 - cholinergic receptor, nicotinic, beta polypeptide 1 (muscle), Secisbp2 - secis…
PROCESS	positive regulation of macromolecule biosynthetic process	2.86e-05	0.00497	1.43	153	[Per1 - period circadian clock 1, Atn1 - atrophin 1, Gdnf - glial cell line derived neurotrophic factor, Eif5a2 - eukaryotic translation initiation factor 5a2, Wac - ww domain containing adaptor with coiled-coil, Spen - spen homolog, transcriptional regulator (drosophila), Creb3l2 - camp responsive element binding protein 3-like 2, Eif4a3 - eukaryotic translation initiation factor 4a3, Chd8 - chr…
PROCESS	negative regulation of biological process	2.98e-05	0.00509	1.23	371	[2410016O06Rik - riken cdna 2410016o06 gene, H3f3a - h3 histone, family 3a, Abcg1 - atp-binding cassette, sub-family g (white), member 1, Farp1 - ferm, rhogef (arhgef) and pleckstrin domain protein 1 (chondrocyte-derived), Cblb - casitas b-lineage lymphoma b, Abl1 - c-abl oncogene 1, non-receptor tyrosine kinase, Abl2 - v-abl abelson murine leukemia viral oncogene 2 (arg, abelson-related gene), C…
PROCESS	translation	3.07e-05	0.00517	2.29	34	[Eif3d - eukaryotic translation initiation factor 3, subunit d, Rps24 - ribosomal protein s24, Rps27a - ribosomal protein s27a, Rpl22l1 - ribosomal protein l22 like 1, Eef1a1 - eukaryotic translation elongation factor 1 alpha 1, Rps23 - ribosomal protein s23, Rps7 - ribosomal protein s7, Eif2ak2 - eukaryotic translation initiation factor 2-alpha kinase 2, Eif5a2 - eukaryotic translation initiatio…
PROCESS	regulation of multicellular organismal process	3.18e-05	0.00528	1.35	205	[2410016O06Rik - riken cdna 2410016o06 gene, Abl1 - c-abl oncogene 1, non-receptor tyrosine kinase, Cblb - casitas b-lineage lymphoma b, Abl2 - v-abl abelson murine leukemia viral oncogene 2 (arg, abelson-related gene), Pkp2 - plakophilin 2, Zfp932 - zinc finger protein 932, Ptgds - prostaglandin d2 synthase (brain), Fbn2 - fibrillin 2, Chrna7 - cholinergic receptor, nicotinic, alpha polypeptide …
PROCESS	positive regulation of cellular process	3.55e-05	0.00583	1.23	365	[Abca1 - atp-binding cassette, sub-family a (abc1), member 1, Abl1 - c-abl oncogene 1, non-receptor tyrosine kinase, Abl2 - v-abl abelson murine leukemia viral oncogene 2 (arg, abelson-related gene), Eif5a2 - eukaryotic translation initiation factor 5a2, Csnk1e - casein kinase 1, epsilon, Creb3l2 - camp responsive element binding protein 3-like 2, Wls - wntless homolog (drosophila), Cyp7b1 - cyto…
PROCESS	positive regulation of cellular biosynthetic process	3.6e-05	0.00581	1.41	160	[Per1 - period circadian clock 1, Abca1 - atp-binding cassette, sub-family a (abc1), member 1, Atn1 - atrophin 1, Gdnf - glial cell line derived neurotrophic factor, Wac - ww domain containing adaptor with coiled-coil, Eif5a2 - eukaryotic translation initiation factor 5a2, Spen - spen homolog, transcriptional regulator (drosophila), Creb3l2 - camp responsive element binding protein 3-like 2, Eif4…
FUNCTION	transcription regulatory region sequence-specific DNA binding	3.75e-05	0.0175	1.77	63	[Hhex - hematopoietically expressed homeobox, Nr1d2 - nuclear receptor subfamily 1, group d, member 2, Per1 - period circadian clock 1, H3f3a - h3 histone, family 3a, Sp5 - trans-acting transcription factor 5, Satb1 - special at-rich sequence binding protein 1, Pou5f1 - pou domain, class 5, transcription factor 1, Crebbp - creb binding protein, Dmrt3 - doublesex and mab-3 related transcription fa…
COMPONENT	anchoring junction	3.82e-05	0.00607	1.99	47	[Ezr - ezrin, Dsc2 - desmocollin 2, Ywhaz - tyrosine 3-monooxygenase/tryptophan 5-monooxygenase activation protein, zeta polypeptide, Pard3 - par-3 (partitioning defective 3) homolog (c. elegans), Fat1 - fat tumor suppressor homolog 1 (drosophila), Rps7 - ribosomal protein s7, Tln1 - talin 1, Dsp - desmoplakin, Ajuba - ajuba lim protein, Scrib - scribbled homolog (drosophila), Lama3 - laminin, al…
PROCESS	protein localization to cell junction	4.29e-05	0.00684	57.02	3	[Dlg5 - discs, large homolog 5 (drosophila), Dsp - desmoplakin, Scrib - scribbled homolog (drosophila)]
PROCESS	hippo signaling	4.52e-05	0.00711	5.6	9	[Mob1b - mob kinase activator 1b, Amotl2 - angiomotin-like 2, Tead1 - tea domain family member 1, Tead2 - tea domain family member 2, Lats2 - large tumor suppressor 2, Lats1 - large tumor suppressor, Fat4 - fat tumor suppressor homolog 4 (drosophila), Wwtr1 - ww domain containing transcription regulator 1, Dchs1 - dachsous 1 (drosophila)]
PROCESS	heterocycle biosynthetic process	4.87e-05	0.00756	1.31	240	[2410016O06Rik - riken cdna 2410016o06 gene, Phf11d - phd finger protein 11d, Creb3l2 - camp responsive element binding protein 3-like 2, Vopp1 - vesicular, overexpressed in cancer, prosurvival protein 1, Zfp932 - zinc finger protein 932, Zfp120 - zinc finger protein 120, Med13l - mediator complex subunit 13-like, Zfp182 - zinc finger protein 182, Pcbd1 - pterin 4 alpha carbinolamine dehydratase/…
FUNCTION	sequence-specific DNA binding	4.93e-05	0.0207	1.57	94	[Ahr - aryl-hydrocarbon receptor, Hhex - hematopoietically expressed homeobox, Lmo4 - lim domain only 4, Per1 - period circadian clock 1, Nr1d2 - nuclear receptor subfamily 1, group d, member 2, H3f3a - h3 histone, family 3a, Sp5 - trans-acting transcription factor 5, Hif1a - hypoxia inducible factor 1, alpha subunit, Satb1 - special at-rich sequence binding protein 1, Crebbp - creb binding prote…
PROCESS	regulation of multicellular organismal development	5.08e-05	0.00779	1.41	153	[Ctnnbip1 - catenin beta interacting protein 1, Phf14 - phd finger protein 14, Gdnf - glial cell line derived neurotrophic factor, Cblb - casitas b-lineage lymphoma b, Mib1 - mindbomb homolog 1 (drosophila), Abl2 - v-abl abelson murine leukemia viral oncogene 2 (arg, abelson-related gene), Kif14 - kinesin family member 14, Spen - spen homolog, transcriptional regulator (drosophila), Aqp1 - aquapo…
PROCESS	positive regulation of response to stimulus	5.22e-05	0.0079	2.05	44	[Edn1 - endothelin 1, Plscr1 - phospholipid scramblase 1, Ctbp2 - c-terminal binding protein 2, Kmt2d - lysine (k)-specific methyltransferase 2d, Asxl1 - additional sex combs like 1, Mdfic - myod family inhibitor domain containing, Iqgap3 - iq motif containing gtpase activating protein 3, Rnf146 - ring finger protein 146, Hipk2 - homeodomain interacting protein kinase 2, Bnip3 - bcl2/adenovirus e…
PROCESS	bundle of His cell to Purkinje myocyte communication	5.54e-05	0.00828	51	3	[Dsc2 - desmocollin 2, Dsp - desmoplakin, Pkp2 - plakophilin 2]
PROCESS	regulation of developmental process	5.64e-05	0.00832	1.34	200	[2410016O06Rik - riken cdna 2410016o06 gene, Abcg1 - atp-binding cassette, sub-family g (white), member 1, Abl1 - c-abl oncogene 1, non-receptor tyrosine kinase, Cblb - casitas b-lineage lymphoma b, Abl2 - v-abl abelson murine leukemia viral oncogene 2 (arg, abelson-related gene), Csnk1e - casein kinase 1, epsilon, Dis3l2 - dis3 mitotic control homolog (s. cerevisiae)-like 2, Pkp2 - plakophilin 2…
PROCESS	chromatin organization	5.81e-05	0.00846	2.39	31	[Ctcf - ccctc-binding factor, Bptf - bromodomain phd finger transcription factor, Per1 - period circadian clock 1, Kmt2d - lysine (k)-specific methyltransferase 2d, Rnf168 - ring finger protein 168, Asxl1 - additional sex combs like 1, Setd2 - set domain containing 2, Atxn7 - ataxin 7, Kmt2e - lysine (k)-specific methyltransferase 2e, Ehmt2 - euchromatic histone lysine n-methyltransferase 2, Tnrc…
FUNCTION	transcription corepressor activity	6.5e-05	0.0249	2.43	29	[Ctbp2 - c-terminal binding protein 2, Cbfa2t3 - core-binding factor, runt domain, alpha subunit 2, translocated to, 3 (human), Atn1 - atrophin 1, Asxl1 - additional sex combs like 1, Eid1 - ep300 interacting inhibitor of differentiation 1, Tle2 - transducin-like enhancer of split 2, homolog of drosophila e(spl), Tcerg1 - transcription elongation regulator 1 (ca150), Hipk1 - homeodomain interacti…
FUNCTION	RNA polymerase II regulatory region DNA binding	6.6e-05	0.0231	1.79	57	[Hhex - hematopoietically expressed homeobox, Per1 - period circadian clock 1, H3f3a - h3 histone, family 3a, Sp5 - trans-acting transcription factor 5, Satb1 - special at-rich sequence binding protein 1, Pou5f1 - pou domain, class 5, transcription factor 1, Crebbp - creb binding protein, Elf3 - e74-like factor 3, Rfx7 - regulatory factor x, 7, Bcl6b - b cell cll/lymphoma 6, member b, Creb3l2 - c…
PROCESS	histone H2A-K119 monoubiquitination	7.31e-05	0.0105	13686	1	[Rnf2 - ring finger protein 2]
PROCESS	homeostasis of number of cells	7.41e-05	0.0105	2.58	25	[Bcl2 - b cell leukemia/lymphoma 2, Ahr - aryl-hydrocarbon receptor, Rps24 - ribosomal protein s24, Lgr4 - leucine-rich repeat-containing g protein-coupled receptor 4, Abl1 - c-abl oncogene 1, non-receptor tyrosine kinase, Hif1a - hypoxia inducible factor 1, alpha subunit, Smo - smoothened homolog (drosophila), Bak1 - bcl2-antagonist/killer 1, Rps17 - ribosomal protein s17, Ildr2 - immunoglobulin…
COMPONENT	postsynaptic membrane	8.01e-05	0.0115	3.69	16	[Shank2 - sh3/ankyrin domain gene 2, Synpo - synaptopodin, Erbb2 - v-erb-b2 erythroblastic leukemia viral oncogene homolog 2, neuro/glioblastoma derived oncogene homolog (avian), Dlgap3 - discs, large (drosophila) homolog-associated protein 3, Lin7c - lin-7 homolog c (c. elegans), Erbb3 - v-erb-b2 erythroblastic leukemia viral oncogene homolog 3 (avian), Epha7 - eph receptor a7, F2r - coagulation…
PROCESS	negative chemotaxis	8.38e-05	0.0118	62.59	3	[Epha7 - eph receptor a7, Plxna4 - plexin a4, Pdgfa - platelet derived growth factor, alpha]
PROCESS	organic substance biosynthetic process	8.49e-05	0.0118	1.24	331	[Cyp51 - cytochrome p450, family 51, Abca1 - atp-binding cassette, sub-family a (abc1), member 1, 2410016O06Rik - riken cdna 2410016o06 gene, Eif5a2 - eukaryotic translation initiation factor 5a2, Eif1 - eukaryotic translation initiation factor 1, Ip6k1 - inositol hexaphosphate kinase 1, Phf11d - phd finger protein 11d, Eif3f - eukaryotic translation initiation factor 3, subunit f, Creb3l2 - camp…
PROCESS	embryonic morphogenesis	9.85e-05	0.0135	1.81	53	[Hhex - hematopoietically expressed homeobox, Tshz1 - teashirt zinc finger family member 1, Insig1 - insulin induced gene 1, Hipk1 - homeodomain interacting protein kinase 1, Mib1 - mindbomb homolog 1 (drosophila), Hipk2 - homeodomain interacting protein kinase 2, Hif1a - hypoxia inducible factor 1, alpha subunit, Smo - smoothened homolog (drosophila), Ugdh - udp-glucose dehydrogenase, Eif4a3 - e…
PROCESS	cell adhesion	0.000106	0.0144	1.63	76	[Bcl2 - b cell leukemia/lymphoma 2, Igsf9b - immunoglobulin superfamily, member 9b, Dsc2 - desmocollin 2, Cldn1 - claudin 1, Pcdh18 - protocadherin 18, Fat1 - fat tumor suppressor homolog 1 (drosophila), Crip3 - cysteine-rich protein 3, Hepacam - hepatocyte cell adhesion molecule, Cblb - casitas b-lineage lymphoma b, Abl1 - c-abl oncogene 1, non-receptor tyrosine kinase, Bcan - brevican, Abl2 - v…
PROCESS	positive regulation of transcription, DNA-templated	0.000108	0.0144	1.43	135	[Per1 - period circadian clock 1, Atn1 - atrophin 1, Gdnf - glial cell line derived neurotrophic factor, Wac - ww domain containing adaptor with coiled-coil, Spen - spen homolog, transcriptional regulator (drosophila), Creb3l2 - camp responsive element binding protein 3-like 2, Eif4a3 - eukaryotic translation initiation factor 4a3, Chd8 - chromodomain helicase dna binding protein 8, Maml1 - maste…
PROCESS	positive regulation of nucleic acid-templated transcription	0.000108	0.0143	1.43	135	[Per1 - period circadian clock 1, Atn1 - atrophin 1, Gdnf - glial cell line derived neurotrophic factor, Wac - ww domain containing adaptor with coiled-coil, Spen - spen homolog, transcriptional regulator (drosophila), Creb3l2 - camp responsive element binding protein 3-like 2, Eif4a3 - eukaryotic translation initiation factor 4a3, Chd8 - chromodomain helicase dna binding protein 8, Maml1 - maste…
FUNCTION	transcription regulatory region DNA binding	0.000113	0.0367	1.58	83	[Ahr - aryl-hydrocarbon receptor, Hhex - hematopoietically expressed homeobox, Lmo4 - lim domain only 4, Per1 - period circadian clock 1, Nr1d2 - nuclear receptor subfamily 1, group d, member 2, H2afy2 - h2a histone family, member y2, H3f3a - h3 histone, family 3a, Sp5 - trans-acting transcription factor 5, Satb1 - special at-rich sequence binding protein 1, Crebbp - creb binding protein, Pou5f1 …
PROCESS	positive regulation of RNA biosynthetic process	0.000115	0.015	1.43	135	[Per1 - period circadian clock 1, Atn1 - atrophin 1, Gdnf - glial cell line derived neurotrophic factor, Wac - ww domain containing adaptor with coiled-coil, Spen - spen homolog, transcriptional regulator (drosophila), Creb3l2 - camp responsive element binding protein 3-like 2, Eif4a3 - eukaryotic translation initiation factor 4a3, Chd8 - chromodomain helicase dna binding protein 8, Maml1 - maste…
COMPONENT	plasma membrane part	0.000121	0.0157	1.88	50	[Shank2 - sh3/ankyrin domain gene 2, Plscr1 - phospholipid scramblase 1, Farp1 - ferm, rhogef (arhgef) and pleckstrin domain protein 1 (chondrocyte-derived), Iqgap3 - iq motif containing gtpase activating protein 3, Khdrbs1 - kh domain containing, rna binding, signal transduction associated 1, Wls - wntless homolog (drosophila), Dag1 - dystroglycan 1, Aqp5 - aquaporin 5, Kcna6 - potassium voltage…
PROCESS	tissue morphogenesis	0.000123	0.016	1.82	50	[Bcl2 - b cell leukemia/lymphoma 2, Ahr - aryl-hydrocarbon receptor, Hhex - hematopoietically expressed homeobox, Ctnnbip1 - catenin beta interacting protein 1, Lgr4 - leucine-rich repeat-containing g protein-coupled receptor 4, Gdnf - glial cell line derived neurotrophic factor, Mib1 - mindbomb homolog 1 (drosophila), Hif1a - hypoxia inducible factor 1, alpha subunit, Mmp2 - matrix metallopeptid…
PROCESS	ossification	0.000125	0.016	2.68	22	[Bcl2 - b cell leukemia/lymphoma 2, Cbfb - core binding factor beta, Thra - thyroid hormone receptor alpha, Twsg1 - twisted gastrulation homolog 1 (drosophila), Axin2 - axin2, Scx - scleraxis, Ext1 - exostoses (multiple) 1, Plxnb1 - plexin b1, Mmp9 - matrix metallopeptidase 9, Mmp2 - matrix metallopeptidase 2, Npr2 - natriuretic peptide receptor 2, Sik3 - sik family kinase 3, Bmp6 - bone morphoge…
PROCESS	cellular nitrogen compound biosynthetic process	0.00013	0.0165	1.29	241	[2410016O06Rik - riken cdna 2410016o06 gene, Phf11d - phd finger protein 11d, Creb3l2 - camp responsive element binding protein 3-like 2, Vopp1 - vesicular, overexpressed in cancer, prosurvival protein 1, Zfp932 - zinc finger protein 932, Zfp120 - zinc finger protein 120, Med13l - mediator complex subunit 13-like, Zfp182 - zinc finger protein 182, Pcbd1 - pterin 4 alpha carbinolamine dehydratase/…
PROCESS	homophilic cell adhesion via plasma membrane adhesion molecules	0.000137	0.0172	3.79	13	[Igsf9b - immunoglobulin superfamily, member 9b, Dsc2 - desmocollin 2, Pik3cb - phosphatidylinositol 3-kinase, catalytic, beta polypeptide, Pcdh18 - protocadherin 18, Clstn2 - calsyntenin 2, Tenm3 - teneurin transmembrane protein 3, Robo2 - roundabout homolog 2 (drosophila), Pvrl1 - poliovirus receptor-related 1, Fat4 - fat tumor suppressor homolog 4 (drosophila), Ptprt - protein tyrosine phospha…
PROCESS	positive regulation of metabolic process	0.00014	0.0173	1.26	276	[Rabgap1 - rab gtpase activating protein 1, Abca1 - atp-binding cassette, sub-family a (abc1), member 1, Abcg1 - atp-binding cassette, sub-family g (white), member 1, Farp1 - ferm, rhogef (arhgef) and pleckstrin domain protein 1 (chondrocyte-derived), Abl1 - c-abl oncogene 1, non-receptor tyrosine kinase, Cblb - casitas b-lineage lymphoma b, Abl2 - v-abl abelson murine leukemia viral oncogene 2 (…
PROCESS	biological adhesion	0.000141	0.0173	1.62	76	[Bcl2 - b cell leukemia/lymphoma 2, Igsf9b - immunoglobulin superfamily, member 9b, Dsc2 - desmocollin 2, Cldn1 - claudin 1, Pcdh18 - protocadherin 18, Fat1 - fat tumor suppressor homolog 1 (drosophila), Crip3 - cysteine-rich protein 3, Hepacam - hepatocyte cell adhesion molecule, Abl1 - c-abl oncogene 1, non-receptor tyrosine kinase, Cblb - casitas b-lineage lymphoma b, Bcan - brevican, Abl2 - v…
FUNCTION	regulatory region DNA binding	0.000143	0.043	1.57	83	[Ahr - aryl-hydrocarbon receptor, Hhex - hematopoietically expressed homeobox, Lmo4 - lim domain only 4, Per1 - period circadian clock 1, Nr1d2 - nuclear receptor subfamily 1, group d, member 2, H2afy2 - h2a histone family, member y2, H3f3a - h3 histone, family 3a, Sp5 - trans-acting transcription factor 5, Satb1 - special at-rich sequence binding protein 1, Crebbp - creb binding protein, Pou5f1 …
FUNCTION	regulatory region nucleic acid binding	0.000143	0.0402	1.57	83	[Ahr - aryl-hydrocarbon receptor, Hhex - hematopoietically expressed homeobox, Lmo4 - lim domain only 4, Per1 - period circadian clock 1, Nr1d2 - nuclear receptor subfamily 1, group d, member 2, H2afy2 - h2a histone family, member y2, H3f3a - h3 histone, family 3a, Sp5 - trans-acting transcription factor 5, Satb1 - special at-rich sequence binding protein 1, Crebbp - creb binding protein, Pou5f1 …
PROCESS	histone H3-K36 trimethylation	0.000146	0.0178	6843	1	[Setd2 - set domain containing 2]
PROCESS	glomerulus development	0.000153	0.0185	8.81	5	[Bcl2 - b cell leukemia/lymphoma 2, Lgr4 - leucine-rich repeat-containing g protein-coupled receptor 4, Wwtr1 - ww domain containing transcription regulator 1, Wt1 - wilms tumor 1 homolog, Vangl2 - vang-like 2 (van gogh, drosophila)]
PROCESS	positive regulation of biological process	0.000161	0.0192	1.45	109	[Per1 - period circadian clock 1, Farp1 - ferm, rhogef (arhgef) and pleckstrin domain protein 1 (chondrocyte-derived), Creb3l2 - camp responsive element binding protein 3-like 2, Sh3bp4 - sh3-domain binding protein 4, Wls - wntless homolog (drosophila), Taok1 - tao kinase 1, Fbn2 - fibrillin 2, Fbln2 - fibulin 2, Pcbd1 - pterin 4 alpha carbinolamine dehydratase/dimerization cofactor of hepatocyte…
FUNCTION	RNA polymerase II regulatory region sequence-specific DNA binding	0.000166	0.0437	1.76	55	[Hhex - hematopoietically expressed homeobox, Per1 - period circadian clock 1, H3f3a - h3 histone, family 3a, Sp5 - trans-acting transcription factor 5, Satb1 - special at-rich sequence binding protein 1, Crebbp - creb binding protein, Pou5f1 - pou domain, class 5, transcription factor 1, Elf3 - e74-like factor 3, Rfx7 - regulatory factor x, 7, Bcl6b - b cell cll/lymphoma 6, member b, Creb3l2 - c…
PROCESS	regulation of BMP signaling pathway	0.000171	0.0202	3.06	17	[Fkbp8 - fk506 binding protein 8, Ube2o - ubiquitin-conjugating enzyme e2o, Twsg1 - twisted gastrulation homolog 1 (drosophila), Ski - ski sarcoma viral oncogene homolog (avian), Abl1 - c-abl oncogene 1, non-receptor tyrosine kinase, Hipk2 - homeodomain interacting protein kinase 2, Gata4 - gata binding protein 4, Neo1 - neogenin, Nbl1 - neuroblastoma, suppression of tumorigenicity 1, Smad6 - sma…
PROCESS	circadian regulation of translation	0.000174	0.0203	106.92	2	[Per1 - period circadian clock 1, Hnrnpd - heterogeneous nuclear ribonucleoprotein d]
COMPONENT	synapse	0.000187	0.0224	2.07	36	[Shank2 - sh3/ankyrin domain gene 2, Igsf9b - immunoglobulin superfamily, member 9b, Ctbp2 - c-terminal binding protein 2, Synpo - synaptopodin, Rps6kb1 - ribosomal protein s6 kinase, polypeptide 1, Dlgap3 - discs, large (drosophila) homolog-associated protein 3, Lin7c - lin-7 homolog c (c. elegans), Lgi3 - leucine-rich repeat lgi family, member 3, Farp1 - ferm, rhogef (arhgef) and pleckstrin dom…
PROCESS	regulation of cell proliferation	0.000194	0.0225	1.41	134	[Ctnnbip1 - catenin beta interacting protein 1, Mvd - mevalonate (diphospho) decarboxylase, Phf14 - phd finger protein 14, Cblb - casitas b-lineage lymphoma b, Abl1 - c-abl oncogene 1, non-receptor tyrosine kinase, Abl2 - v-abl abelson murine leukemia viral oncogene 2 (arg, abelson-related gene), Eif5a2 - eukaryotic translation initiation factor 5a2, Kif14 - kinesin family member 14, Dis3l2 - dis…
PROCESS	prostaglandin biosynthetic process	0.000219	0.0251	182.48	2	[Ptges - prostaglandin e synthase, Ptgds - prostaglandin d2 synthase (brain)]
PROCESS	prostanoid biosynthetic process	0.000219	0.0249	182.48	2	[Ptges - prostaglandin e synthase, Ptgds - prostaglandin d2 synthase (brain)]
FUNCTION	transcription cofactor activity	0.000219	0.0542	1.74	55	[Atn1 - atrophin 1, Asxl1 - additional sex combs like 1, Tle2 - transducin-like enhancer of split 2, homolog of drosophila e(spl), Tcerg1 - transcription elongation regulator 1 (ca150), Hipk1 - homeodomain interacting protein kinase 1, Hipk2 - homeodomain interacting protein kinase 2, Spen - spen homolog, transcriptional regulator (drosophila), Pou5f1 - pou domain, class 5, transcription factor 1…
PROCESS	cardiac muscle tissue morphogenesis	0.00022	0.0247	6.28	8	[Tnni1 - troponin i, skeletal, slow 1, Dsp - desmoplakin, Zfpm2 - zinc finger protein, multitype 2, Zfpm1 - zinc finger protein, multitype 1, Pkp2 - plakophilin 2, Tnnc1 - troponin c, cardiac/slow skeletal, Fkbp1a - fk506 binding protein 1a, Col11a1 - collagen, type xi, alpha 1]
COMPONENT	intracellular	0.000225	0.0247	1.42	130	[Rplp0 - ribosomal protein, large, p0, Pogk - pogo transposable element with krab domain, Cand2 - cullin-associated and neddylation-dissociated 2 (putative), Lats2 - large tumor suppressor 2, Mgarp - mitochondria localized glutamic acid rich protein, Cblb - casitas b-lineage lymphoma b, Capn5 - calpain 5, Creb3l2 - camp responsive element binding protein 3-like 2, Zfp932 - zinc finger protein 932…
PROCESS	regulation of MAPK cascade	0.000231	0.0257	2.74	21	[Edn1 - endothelin 1, Per1 - period circadian clock 1, Erbb2 - v-erb-b2 erythroblastic leukemia viral oncogene homolog 2, neuro/glioblastoma derived oncogene homolog (avian), Mdfic - myod family inhibitor domain containing, Epha7 - eph receptor a7, Erbb4 - v-erb-a erythroblastic leukemia viral oncogene homolog 4 (avian), F2r - coagulation factor ii (thrombin) receptor, Iqgap3 - iq motif containin…
PROCESS	biosynthetic process	0.000248	0.0273	1.22	333	[Cyp51 - cytochrome p450, family 51, Abca1 - atp-binding cassette, sub-family a (abc1), member 1, 2410016O06Rik - riken cdna 2410016o06 gene, Eif5a2 - eukaryotic translation initiation factor 5a2, Eif1 - eukaryotic translation initiation factor 1, Ip6k1 - inositol hexaphosphate kinase 1, Phf11d - phd finger protein 11d, Eif3f - eukaryotic translation initiation factor 3, subunit f, Creb3l2 - camp…
PROCESS	positive regulation of RNA metabolic process	0.000253	0.0277	1.4	137	[Per1 - period circadian clock 1, Atn1 - atrophin 1, Gdnf - glial cell line derived neurotrophic factor, Wac - ww domain containing adaptor with coiled-coil, Spen - spen homolog, transcriptional regulator (drosophila), Creb3l2 - camp responsive element binding protein 3-like 2, Eif4a3 - eukaryotic translation initiation factor 4a3, Chd8 - chromodomain helicase dna binding protein 8, Maml1 - maste…
PROCESS	leukocyte homeostasis	0.000267	0.0289	3.2	15	[Bcl2 - b cell leukemia/lymphoma 2, Ahr - aryl-hydrocarbon receptor, Pde4b - phosphodiesterase 4b, camp specific, Sos1 - son of sevenless homolog 1 (drosophila), Bcl2l11 - bcl2-like 11 (apoptosis facilitator), Ripk3 - receptor-interacting serine-threonine kinase 3, Skil - ski-like, Abl1 - c-abl oncogene 1, non-receptor tyrosine kinase, Hif1a - hypoxia inducible factor 1, alpha subunit, Casp3 - ca…
PROCESS	positive regulation of MAP kinase activity	0.000272	0.0291	4.7	11	[Edn1 - endothelin 1, Erbb2 - v-erb-b2 erythroblastic leukemia viral oncogene homolog 2, neuro/glioblastoma derived oncogene homolog (avian), Mdfic - myod family inhibitor domain containing, Ajuba - ajuba lim protein, Iqgap3 - iq motif containing gtpase activating protein 3, Thbs1 - thrombospondin 1, Map3k11 - mitogen-activated protein kinase kinase kinase 11, Pdgfa - platelet derived growth fact…
PROCESS	negative regulation of relaxation of muscle	0.000279	0.0296	84.48	2	[Pde4d - phosphodiesterase 4d, camp specific, Pde4b - phosphodiesterase 4b, camp specific]
PROCESS	negative regulation of relaxation of cardiac muscle	0.000279	0.0293	84.48	2	[Pde4d - phosphodiesterase 4d, camp specific, Pde4b - phosphodiesterase 4b, camp specific]
PROCESS	cellular macromolecule metabolic process	0.000279	0.0291	1.24	258	[Man1a2 - mannosidase, alpha, class 1a, member 2, Abl1 - c-abl oncogene 1, non-receptor tyrosine kinase, Abl2 - v-abl abelson murine leukemia viral oncogene 2 (arg, abelson-related gene), Eif5a2 - eukaryotic translation initiation factor 5a2, Dis3l2 - dis3 mitotic control homolog (s. cerevisiae)-like 2, Eif1 - eukaryotic translation initiation factor 1, Adat2 - adenosine deaminase, trna-specific …
FUNCTION	transcription factor binding transcription factor activity	0.000286	0.0668	1.7	58	[Per2 - period circadian clock 2, Per1 - period circadian clock 1, Atn1 - atrophin 1, Asxl1 - additional sex combs like 1, Tle2 - transducin-like enhancer of split 2, homolog of drosophila e(spl), Tcerg1 - transcription elongation regulator 1 (ca150), Hipk1 - homeodomain interacting protein kinase 1, Hipk2 - homeodomain interacting protein kinase 2, Hif1a - hypoxia inducible factor 1, alpha subun…
PROCESS	single-multicellular organism process	0.000289	0.0299	1.27	243	[Man1a2 - mannosidase, alpha, class 1a, member 2, Lsm14b - lsm14 homolog b (scd6, s. cerevisiae), Abca1 - atp-binding cassette, sub-family a (abc1), member 1, Abcg1 - atp-binding cassette, sub-family g (white), member 1, Farp1 - ferm, rhogef (arhgef) and pleckstrin domain protein 1 (chondrocyte-derived), Abl1 - c-abl oncogene 1, non-receptor tyrosine kinase, Abl2 - v-abl abelson murine leukemia v…
COMPONENT	intracellular cyclic nucleotide activated cation channel complex	0.000292	0.0299	3421.5	1	[Pex5l - peroxisomal biogenesis factor 5-like]
PROCESS	positive regulation of MAPK cascade	0.000299	0.0306	3.15	16	[Edn1 - endothelin 1, Erbb2 - v-erb-b2 erythroblastic leukemia viral oncogene homolog 2, neuro/glioblastoma derived oncogene homolog (avian), Mdfic - myod family inhibitor domain containing, Erbb4 - v-erb-a erythroblastic leukemia viral oncogene homolog 4 (avian), F2r - coagulation factor ii (thrombin) receptor, Iqgap3 - iq motif containing gtpase activating protein 3, C1qtnf3 - c1q and tumor nec…
PROCESS	cell communication involved in cardiac conduction	0.000325	0.0331	31.88	3	[Dsc2 - desmocollin 2, Dsp - desmoplakin, Pkp2 - plakophilin 2]
FUNCTION	protein binding transcription factor activity	0.000327	0.0723	1.69	58	[Per2 - period circadian clock 2, Per1 - period circadian clock 1, Atn1 - atrophin 1, Asxl1 - additional sex combs like 1, Tle2 - transducin-like enhancer of split 2, homolog of drosophila e(spl), Tcerg1 - transcription elongation regulator 1 (ca150), Hipk1 - homeodomain interacting protein kinase 1, Hipk2 - homeodomain interacting protein kinase 2, Hif1a - hypoxia inducible factor 1, alpha subun…
PROCESS	multicellular organismal process	0.000347	0.035	1.27	244	[Man1a2 - mannosidase, alpha, class 1a, member 2, Lsm14b - lsm14 homolog b (scd6, s. cerevisiae), Abca1 - atp-binding cassette, sub-family a (abc1), member 1, Abcg1 - atp-binding cassette, sub-family g (white), member 1, Farp1 - ferm, rhogef (arhgef) and pleckstrin domain protein 1 (chondrocyte-derived), Abl1 - c-abl oncogene 1, non-receptor tyrosine kinase, Abl2 - v-abl abelson murine leukemia v…
PROCESS	tube formation	0.000351	0.0351	2.32	26	[Lmo4 - lim domain only 4, Gdnf - glial cell line derived neurotrophic factor, Setd2 - set domain containing 2, Mib1 - mindbomb homolog 1 (drosophila), Rps7 - ribosomal protein s7, Hectd1 - hect domain containing 1, Ptk7 - ptk7 protein tyrosine kinase 7, Hs2st1 - heparan sulfate 2-o-sulfotransferase 1, Arid1a - at rich interactive domain 1a (swi-like), Scrib - scribbled homolog (drosophila), Wnt6…
FUNCTION	protein binding, bridging	0.000357	0.075	9.47	6	[Dsp - desmoplakin, Socs2 - suppressor of cytokine signaling 2, Khdrbs1 - kh domain containing, rna binding, signal transduction associated 1, Synm - synemin, intermediate filament protein, Frs2 - fibroblast growth factor receptor substrate 2, Gab2 - growth factor receptor bound protein 2-associated protein 2]
PROCESS	chromatin modification	0.00036	0.0357	2.31	27	[Ctcf - ccctc-binding factor, Per1 - period circadian clock 1, Bptf - bromodomain phd finger transcription factor, Rnf168 - ring finger protein 168, Kmt2d - lysine (k)-specific methyltransferase 2d, Asxl1 - additional sex combs like 1, Setd2 - set domain containing 2, Atxn7 - ataxin 7, Kmt2e - lysine (k)-specific methyltransferase 2e, Ehmt2 - euchromatic histone lysine n-methyltransferase 2, Tnrc…
PROCESS	epithelium development	0.000368	0.0362	2.03	31	[Bcl2 - b cell leukemia/lymphoma 2, Hhex - hematopoietically expressed homeobox, Lgr4 - leucine-rich repeat-containing g protein-coupled receptor 4, Zdhhc21 - zinc finger, dhhc domain containing 21, Gdnf - glial cell line derived neurotrophic factor, Setd2 - set domain containing 2, Tcf7 - transcription factor 7, t cell specific, Satb1 - special at-rich sequence binding protein 1, Serpine2 - seri…
PROCESS	cellular developmental process	0.000377	0.0368	1.63	67	[Plscr1 - phospholipid scramblase 1, Ahr - aryl-hydrocarbon receptor, Zswim6 - zinc finger swim-type containing 6, Farp1 - ferm, rhogef (arhgef) and pleckstrin domain protein 1 (chondrocyte-derived), Hipk1 - homeodomain interacting protein kinase 1, Hipk2 - homeodomain interacting protein kinase 2, Dmrt3 - doublesex and mab-3 related transcription factor 3, Dag1 - dystroglycan 1, Creb3l2 - camp r…
COMPONENT	cell tip	0.00038	0.0363	29.18	3	[Ezr - ezrin, Pex5l - peroxisomal biogenesis factor 5-like, Rdx - radixin]
PROCESS	positive regulation of cellular metabolic process	0.000384	0.0372	1.27	233	[Abca1 - atp-binding cassette, sub-family a (abc1), member 1, Abl1 - c-abl oncogene 1, non-receptor tyrosine kinase, Abl2 - v-abl abelson murine leukemia viral oncogene 2 (arg, abelson-related gene), Eif5a2 - eukaryotic translation initiation factor 5a2, Csnk1e - casein kinase 1, epsilon, Creb3l2 - camp responsive element binding protein 3-like 2, Pcbd1 - pterin 4 alpha carbinolamine dehydratase/…
PROCESS	negative regulation of BMP signaling pathway	0.000395	0.0379	4.16	10	[Trim33 - tripartite motif-containing 33, Grem2 - gremlin 2 homolog, cysteine knot superfamily (xenopus laevis), Twsg1 - twisted gastrulation homolog 1 (drosophila), Ski - ski sarcoma viral oncogene homolog (avian), Hipk2 - homeodomain interacting protein kinase 2, Abl1 - c-abl oncogene 1, non-receptor tyrosine kinase, Nbl1 - neuroblastoma, suppression of tumorigenicity 1, Smad6 - smad family mem…
COMPONENT	synaptic membrane	0.000411	0.0368	2.96	16	[Shank2 - sh3/ankyrin domain gene 2, Synpo - synaptopodin, Erbb2 - v-erb-b2 erythroblastic leukemia viral oncogene homolog 2, neuro/glioblastoma derived oncogene homolog (avian), Dlgap3 - discs, large (drosophila) homolog-associated protein 3, Lin7c - lin-7 homolog c (c. elegans), Erbb3 - v-erb-b2 erythroblastic leukemia viral oncogene homolog 3 (avian), Epha7 - eph receptor a7, Nbea - neurobeach…
COMPONENT	transcriptional repressor complex	0.000448	0.0377	2.75	18	[Ncor1 - nuclear receptor co-repressor 1, Ctbp2 - c-terminal binding protein 2, C1d - c1d nuclear receptor co-repressor, Ski - ski sarcoma viral oncogene homolog (avian), Rest - re1-silencing transcription factor, Cbx5 - chromobox 5, Mier1 - mesoderm induction early response 1 homolog (xenopus laevis, Pou5f1 - pou domain, class 5, transcription factor 1, Spen - spen homolog, transcriptional regul…
PROCESS	chemotaxis	0.000494	0.0471	10.55	5	[Pde4d - phosphodiesterase 4d, camp specific, Epha7 - eph receptor a7, Plxna4 - plexin a4, Pdgfa - platelet derived growth factor, alpha, S1pr1 - sphingosine-1-phosphate receptor 1]
PROCESS	tube morphogenesis	0.000497	0.047	1.86	39	[Edn1 - endothelin 1, Bcl2 - b cell leukemia/lymphoma 2, Hhex - hematopoietically expressed homeobox, Ahr - aryl-hydrocarbon receptor, Ctnnbip1 - catenin beta interacting protein 1, Mtss1 - metastasis suppressor 1, Lgr4 - leucine-rich repeat-containing g protein-coupled receptor 4, Gdnf - glial cell line derived neurotrophic factor, Mib1 - mindbomb homolog 1 (drosophila), Hif1a - hypoxia inducibl…
FUNCTION	nucleosomal DNA binding	0.0005	0.1	35.64	3	[Smarce1 - swi/snf related, matrix associated, actin dependent regulator of chromatin, subfamily e, member 1, Chd4 - chromodomain helicase dna binding protein 4, H3f3b - h3 histone, family 3b]
FUNCTION	chromatin binding	0.000505	0.0966	1.6	66	[Hhex - hematopoietically expressed homeobox, Per1 - period circadian clock 1, H2afy2 - h2a histone family, member y2, Hmgn3 - high mobility group nucleosomal binding domain 3, H3f3a - h3 histone, family 3a, Wac - ww domain containing adaptor with coiled-coil, Satb1 - special at-rich sequence binding protein 1, Hist1h1c - histone cluster 1, h1c, Crebbp - creb binding protein, Pou5f1 - pou domain,…
COMPONENT	intermediate filament	0.00051	0.0406	11.49	5	[Shank2 - sh3/ankyrin domain gene 2, Dsp - desmoplakin, Pkp2 - plakophilin 2, Synm - synemin, intermediate filament protein, Krt18 - keratin 18]
PROCESS	taxis	0.000522	0.0489	10.47	5	[Pde4d - phosphodiesterase 4d, camp specific, Epha7 - eph receptor a7, Plxna4 - plexin a4, Pdgfa - platelet derived growth factor, alpha, S1pr1 - sphingosine-1-phosphate receptor 1]
PROCESS	lymphocyte homeostasis	0.000523	0.0486	3.33	13	[Bcl2 - b cell leukemia/lymphoma 2, Ahr - aryl-hydrocarbon receptor, Sos1 - son of sevenless homolog 1 (drosophila), Bcl2l11 - bcl2-like 11 (apoptosis facilitator), Ripk3 - receptor-interacting serine-threonine kinase 3, Skil - ski-like, Abl1 - c-abl oncogene 1, non-receptor tyrosine kinase, Hif1a - hypoxia inducible factor 1, alpha subunit, Casp3 - caspase 3, Rc3h2 - ring finger and ccch-type zi…
COMPONENT	cell-cell junction	0.00053	0.04	2.9	17	[Dlg5 - discs, large homolog 5 (drosophila), Dsc2 - desmocollin 2, Synpo - synaptopodin, Lin7c - lin-7 homolog c (c. elegans), Fat1 - fat tumor suppressor homolog 1 (drosophila), Iqgap3 - iq motif containing gtpase activating protein 3, Tiam1 - t cell lymphoma invasion and metastasis 1, Frs2 - fibroblast growth factor receptor substrate 2, Dsp - desmoplakin, Ctnna2 - catenin (cadherin associated …
PROCESS	tissue development	0.000543	0.0501	1.63	62	[Bcl2 - b cell leukemia/lymphoma 2, Hhex - hematopoietically expressed homeobox, Ahr - aryl-hydrocarbon receptor, Lgr4 - leucine-rich repeat-containing g protein-coupled receptor 4, Gdnf - glial cell line derived neurotrophic factor, Satb1 - special at-rich sequence binding protein 1, Postn - periostin, osteoblast specific factor, Serpine2 - serine (or cysteine) peptidase inhibitor, clade e, memb…
PROCESS	positive regulation of macromolecule metabolic process	0.000546	0.0499	1.27	223	[Abl1 - c-abl oncogene 1, non-receptor tyrosine kinase, Cblb - casitas b-lineage lymphoma b, Eif5a2 - eukaryotic translation initiation factor 5a2, Csnk1e - casein kinase 1, epsilon, Creb3l2 - camp responsive element binding protein 3-like 2, Pcbd1 - pterin 4 alpha carbinolamine dehydratase/dimerization cofactor of hepatocyte nuclear factor 1 alpha (tcf1) 1, Nox1 - nadph oxidase 1, Chrna7 - choli…
PROCESS	establishment of planar polarity	0.000551	0.05	5.38	7	[Fat4 - fat tumor suppressor homolog 4 (drosophila), Fzd6 - frizzled homolog 6 (drosophila), Dchs1 - dachsous 1 (drosophila), Celsr1 - cadherin, egf lag seven-pass g-type receptor 1 (flamingo homolog, drosophila), Fzd3 - frizzled homolog 3 (drosophila), Vangl2 - vang-like 2 (van gogh, drosophila), Ptk7 - ptk7 protein tyrosine kinase 7]
PROCESS	establishment of tissue polarity	0.000551	0.0496	5.38	7	[Fat4 - fat tumor suppressor homolog 4 (drosophila), Fzd6 - frizzled homolog 6 (drosophila), Dchs1 - dachsous 1 (drosophila), Celsr1 - cadherin, egf lag seven-pass g-type receptor 1 (flamingo homolog, drosophila), Fzd3 - frizzled homolog 3 (drosophila), Vangl2 - vang-like 2 (van gogh, drosophila), Ptk7 - ptk7 protein tyrosine kinase 7]
PROCESS	multicellular organismal signaling	0.000561	0.0502	16.19	4	[Dsc2 - desmocollin 2, Dmrt3 - doublesex and mab-3 related transcription factor 3, Dsp - desmoplakin, Pkp2 - plakophilin 2]
COMPONENT	ribonucleoprotein complex	0.000562	0.0402	1.66	60	[Nsa2 - nsa2 ribosome biogenesis homolog (s. cerevisiae), Dcp1a - dcp1 decapping enzyme homolog a (s. cerevisiae), Mrpl52 - mitochondrial ribosomal protein l52, Wac - ww domain containing adaptor with coiled-coil, Dis3l2 - dis3 mitotic control homolog (s. cerevisiae)-like 2, Rpl37 - ribosomal protein l37, Ajuba - ajuba lim protein, Srrm2 - serine/arginine repetitive matrix 2, Secisbp2 - secis bin…
PROCESS	regulation of JNK cascade	0.000564	0.0501	4.7	10	[Edn1 - endothelin 1, Per1 - period circadian clock 1, Mdfic - myod family inhibitor domain containing, Sfrp4 - secreted frizzled-related protein 4, Map3k11 - mitogen-activated protein kinase kinase kinase 11, Taok1 - tao kinase 1, Hipk2 - homeodomain interacting protein kinase 2, Map3k1 - mitogen-activated protein kinase kinase kinase 1, Tnxb - tenascin xb, Ager - advanced glycosylation end prod…
PROCESS	RNA metabolic process	0.000568	0.05	1.43	112	[Per1 - period circadian clock 1, Wac - ww domain containing adaptor with coiled-coil, Dis3l2 - dis3 mitotic control homolog (s. cerevisiae)-like 2, Spen - spen homolog, transcriptional regulator (drosophila), Adat2 - adenosine deaminase, trna-specific 2, Phf11d - phd finger protein 11d, Creb3l2 - camp responsive element binding protein 3-like 2, Pcbd1 - pterin 4 alpha carbinolamine dehydratase/d…
PROCESS	prostaglandin metabolic process	0.000576	0.0503	121.65	2	[Ptges - prostaglandin e synthase, Ptgds - prostaglandin d2 synthase (brain)]
PROCESS	prostanoid metabolic process	0.000576	0.05	121.65	2	[Ptges - prostaglandin e synthase, Ptgds - prostaglandin d2 synthase (brain)]
PROCESS	regulation of molecular function	0.000584	0.0503	1.28	210	[Rabgap1 - rab gtpase activating protein 1, Farp1 - ferm, rhogef (arhgef) and pleckstrin domain protein 1 (chondrocyte-derived), Abl1 - c-abl oncogene 1, non-receptor tyrosine kinase, Abl2 - v-abl abelson murine leukemia viral oncogene 2 (arg, abelson-related gene), Dennd1b - denn/madd domain containing 1b, Cnn3 - calponin 3, acidic, Zfp932 - zinc finger protein 932, Pcbd1 - pterin 4 alpha carbin…
COMPONENT	eukaryotic translation initiation factor 3 complex, eIF3m	0.000587	0.0401	12.35	4	[Eif3d - eukaryotic translation initiation factor 3, subunit d, Eif3f - eukaryotic translation initiation factor 3, subunit f, Eif3m - eukaryotic translation initiation factor 3, subunit m, Eif3h - eukaryotic translation initiation factor 3, subunit h]
COMPONENT	cell pole	0.00059	0.0384	25.53	3	[Ezr - ezrin, Pex5l - peroxisomal biogenesis factor 5-like, Rdx - radixin]
PROCESS	tissue remodeling	0.000602	0.0515	2.88	16	[Ahr - aryl-hydrocarbon receptor, Lgr4 - leucine-rich repeat-containing g protein-coupled receptor 4, F2r - coagulation factor ii (thrombin) receptor, Pbrm1 - polybromo 1, Hif1a - hypoxia inducible factor 1, alpha subunit, Mmp9 - matrix metallopeptidase 9, Mmp2 - matrix metallopeptidase 2, Notch2 - notch 2, Anxa1 - annexin a1, Elf3 - e74-like factor 3, Ltbp3 - latent transforming growth factor be…
PROCESS	regulation of MAP kinase activity	0.000603	0.0512	3.58	12	[Edn1 - endothelin 1, Erbb2 - v-erb-b2 erythroblastic leukemia viral oncogene homolog 2, neuro/glioblastoma derived oncogene homolog (avian), Mdfic - myod family inhibitor domain containing, Ajuba - ajuba lim protein, Iqgap3 - iq motif containing gtpase activating protein 3, Thbs1 - thrombospondin 1, Map3k11 - mitogen-activated protein kinase kinase kinase 11, Pdgfa - platelet derived growth fact…
PROCESS	positive regulation of retinoic acid receptor signaling pathway	0.000618	0.0521	84.22	2	[Ctbp2 - c-terminal binding protein 2, Asxl1 - additional sex combs like 1]
FUNCTION	RING-like zinc finger domain binding	0.000638	0.117	4562	1	[Rnf2 - ring finger protein 2]
PROCESS	neural tube closure	0.000639	0.0535	2.54	20	[Deaf1 - deformed epidermal autoregulatory factor 1 (drosophila), Lmo4 - lim domain only 4, Setd2 - set domain containing 2, Ski - ski sarcoma viral oncogene homolog (avian), Rps7 - ribosomal protein s7, Fzd6 - frizzled homolog 6 (drosophila), Fzd3 - frizzled homolog 3 (drosophila), Hectd1 - hect domain containing 1, Zeb2 - zinc finger e-box binding homeobox 2, Ptk7 - ptk7 protein tyrosine kinase…
PROCESS	tube closure	0.000639	0.0531	2.54	20	[Deaf1 - deformed epidermal autoregulatory factor 1 (drosophila), Lmo4 - lim domain only 4, Setd2 - set domain containing 2, Ski - ski sarcoma viral oncogene homolog (avian), Rps7 - ribosomal protein s7, Fzd6 - frizzled homolog 6 (drosophila), Fzd3 - frizzled homolog 3 (drosophila), Hectd1 - hect domain containing 1, Zeb2 - zinc finger e-box binding homeobox 2, Ptk7 - ptk7 protein tyrosine kinase…
COMPONENT	chromosome	0.00064	0.0399	14.86	4	[Rnf2 - ring finger protein 2, Setd2 - set domain containing 2, Rbbp6 - retinoblastoma binding protein 6, Hist1h3h - histone cluster 1, h3h]
PROCESS	regulation of heart rate	0.000647	0.0534	35.09	3	[Pde4d - phosphodiesterase 4d, camp specific, Dsc2 - desmocollin 2, Dsp - desmoplakin]
PROCESS	sequestering of extracellular ligand from receptor	0.00066	0.0541	9.46	4	[Grem2 - gremlin 2 homolog, cysteine knot superfamily (xenopus laevis), Nbl1 - neuroblastoma, suppression of tumorigenicity 1, Fbn2 - fibrillin 2, Fbn1 - fibrillin 1]
FUNCTION	RNA polymerase II transcription regulatory region sequence-specific DNA binding transcription factor activity involved in negative regulation of transcription	0.000668	0.117	2.2	27	[Ctcf - ccctc-binding factor, Hhex - hematopoietically expressed homeobox, Zbtb20 - zinc finger and btb domain containing 20, Ets2 - e26 avian leukemia oncogene 2, 3' domain, Tcf7 - transcription factor 7, t cell specific, Satb1 - special at-rich sequence binding protein 1, Rest - re1-silencing transcription factor, Hivep1 - human immunodeficiency virus type i enhancer binding protein 1, Crebbp -…
PROCESS	regulation of transport	0.000675	0.0549	1.37	138	[Per1 - period circadian clock 1, Abca1 - atp-binding cassette, sub-family a (abc1), member 1, Gdnf - glial cell line derived neurotrophic factor, Clcn5 - chloride channel 5, Abcg1 - atp-binding cassette, sub-family g (white), member 1, Abl1 - c-abl oncogene 1, non-receptor tyrosine kinase, Mib1 - mindbomb homolog 1 (drosophila), Abl2 - v-abl abelson murine leukemia viral oncogene 2 (arg, abelson…
PROCESS	regulation of protein serine/threonine kinase activity	0.000682	0.0552	1.72	49	[Hhex - hematopoietically expressed homeobox, Lats2 - large tumor suppressor 2, Iqgap3 - iq motif containing gtpase activating protein 3, Abl1 - c-abl oncogene 1, non-receptor tyrosine kinase, Sash1 - sam and sh3 domain containing 1, Dusp5 - dual specificity phosphatase 5, Ajuba - ajuba lim protein, Als2 - amyotrophic lateral sclerosis 2 (juvenile), Traf6 - tnf receptor-associated factor 6, Traf4…
FUNCTION	intramolecular oxidoreductase activity	0.000746	0.126	32.74	3	[Pdia3 - protein disulfide isomerase associated 3, Ptges - prostaglandin e synthase, Ptgds - prostaglandin d2 synthase (brain)]
PROCESS	positive regulation of nucleobase-containing compound metabolic process	0.000752	0.0604	1.35	149	[Per1 - period circadian clock 1, Abca1 - atp-binding cassette, sub-family a (abc1), member 1, Atn1 - atrophin 1, Gdnf - glial cell line derived neurotrophic factor, Wac - ww domain containing adaptor with coiled-coil, Spen - spen homolog, transcriptional regulator (drosophila), Creb3l2 - camp responsive element binding protein 3-like 2, Eif4a3 - eukaryotic translation initiation factor 4a3, Chd8…
PROCESS	asymmetric protein localization	0.000753	0.06	25.92	3	[Dlg5 - discs, large homolog 5 (drosophila), Scrib - scribbled homolog (drosophila), Rdx - radixin]
PROCESS	muscle tissue morphogenesis	0.000757	0.0599	5.34	8	[Tnni1 - troponin i, skeletal, slow 1, Dsp - desmoplakin, Zfpm2 - zinc finger protein, multitype 2, Zfpm1 - zinc finger protein, multitype 1, Pkp2 - plakophilin 2, Tnnc1 - troponin c, cardiac/slow skeletal, Fkbp1a - fk506 binding protein 1a, Col11a1 - collagen, type xi, alpha 1]
PROCESS	ventricular cardiac muscle cell action potential	0.000764	0.0601	25.5	3	[Dsc2 - desmocollin 2, Dsp - desmoplakin, Pkp2 - plakophilin 2]
PROCESS	regulation of heart rate by cardiac conduction	0.000764	0.0597	25.5	3	[Dsc2 - desmocollin 2, Dsp - desmoplakin, Pkp2 - plakophilin 2]
PROCESS	ventricular cardiac muscle tissue morphogenesis	0.000813	0.0631	6.02	7	[Tnni1 - troponin i, skeletal, slow 1, Dsp - desmoplakin, Zfpm2 - zinc finger protein, multitype 2, Pkp2 - plakophilin 2, Tnnc1 - troponin c, cardiac/slow skeletal, Fkbp1a - fk506 binding protein 1a, Col11a1 - collagen, type xi, alpha 1]
PROCESS	regulation of interleukin-2 production	0.000818	0.0631	5.77	7	[Xcl1 - chemokine (c motif) ligand 1, Pde4b - phosphodiesterase 4b, camp specific, Il20rb - interleukin 20 receptor beta, Cd1d1 - cd1d1 antigen, Abl1 - c-abl oncogene 1, non-receptor tyrosine kinase, Stat5a - signal transducer and activator of transcription 5a, Abl2 - v-abl abelson murine leukemia viral oncogene 2 (arg, abelson-related gene)]
FUNCTION	binding, bridging	0.00082	0.133	8.21	6	[Dsp - desmoplakin, Socs2 - suppressor of cytokine signaling 2, Khdrbs1 - kh domain containing, rna binding, signal transduction associated 1, Synm - synemin, intermediate filament protein, Frs2 - fibroblast growth factor receptor substrate 2, Gab2 - growth factor receptor bound protein 2-associated protein 2]
FUNCTION	poly(A) RNA binding	0.000862	0.134	1.47	94	[Nsa2 - nsa2 ribosome biogenesis homolog (s. cerevisiae), Zcchc9 - zinc finger, cchc domain containing 9, Tcerg1 - transcription elongation regulator 1 (ca150), Spen - spen homolog, transcriptional regulator (drosophila), Alkbh5 - alkb, alkylation repair homolog 5 (e. coli), Khdrbs1 - kh domain containing, rna binding, signal transduction associated 1, Eif4g2 - eukaryotic translation initiation f…
PROCESS	nucleosome organization	0.000865	0.0663	33.33	3	[Smarce1 - swi/snf related, matrix associated, actin dependent regulator of chromatin, subfamily e, member 1, Setd2 - set domain containing 2, Hist1h3h - histone cluster 1, h3h]
PROCESS	regulation of cell communication by electrical coupling involved in cardiac conduction	0.000867	0.0661	2281	1	[Pde4d - phosphodiesterase 4d, camp specific]
PROCESS	regulation of cardiac conduction	0.000867	0.0656	2281	1	[Pde4d - phosphodiesterase 4d, camp specific]
PROCESS	regulation of localization	0.000876	0.0658	1.3	186	[Per1 - period circadian clock 1, Abca1 - atp-binding cassette, sub-family a (abc1), member 1, Arhgdig - rho gdp dissociation inhibitor (gdi) gamma, Gdnf - glial cell line derived neurotrophic factor, Clcn5 - chloride channel 5, Abcg1 - atp-binding cassette, sub-family g (white), member 1, Mib1 - mindbomb homolog 1 (drosophila), Abl1 - c-abl oncogene 1, non-receptor tyrosine kinase, Ahnak - ahnak…
PROCESS	regulation of mast cell differentiation	0.000877	0.0655	47.03	2	[Zfpm1 - zinc finger protein, multitype 1, Stat5a - signal transducer and activator of transcription 5a]
PROCESS	developmental process involved in reproduction	0.000883	0.0655	4.2	10	[Chd7 - chromodomain helicase dna binding protein 7, Dmrt3 - doublesex and mab-3 related transcription factor 3, Bptf - bromodomain phd finger transcription factor, Qk - quaking, Kmt2d - lysine (k)-specific methyltransferase 2d, Acvr2a - activin receptor iia, Setd2 - set domain containing 2, Sf1 - splicing factor 1, Stat5a - signal transducer and activator of transcription 5a, Stk11 - serine/thre…
PROCESS	iris morphogenesis	0.000963	0.071	43.04	2	[Hipk1 - homeodomain interacting protein kinase 1, Hipk2 - homeodomain interacting protein kinase 2]
PROCESS	positive regulation of cell proliferation	0.000991	0.0726	1.56	69	[Bcl2 - b cell leukemia/lymphoma 2, Mvd - mevalonate (diphospho) decarboxylase, Iqgap3 - iq motif containing gtpase activating protein 3, Hipk1 - homeodomain interacting protein kinase 1, Hipk2 - homeodomain interacting protein kinase 2, Abl1 - c-abl oncogene 1, non-receptor tyrosine kinase, Agtr2 - angiotensin ii receptor, type 2, Hif1a - hypoxia inducible factor 1, alpha subunit, Kif14 - kinesi…

## Sheet: EP
Ontology	Description	P-value	FDR q-value	Enrichment	b	Genes
PROCESS	regulation of biological process	3.69e-15	1.61e-11	1.23	810	[Abca1 - atp-binding cassette, sub-family a (abc1), member 1, Ikzf4 - ikaros family zinc finger 4, Abcg1 - atp-binding cassette, sub-family g (white), member 1, H3f3a - h3 histone, family 3a, Abl1 - c-abl oncogene 1, non-receptor tyrosine kinase, Abl2 - v-abl abelson murine leukemia viral oncogene 2 (arg, abelson-related gene), Adcy1 - adenylate cyclase 1, Eif5a2 - eukaryotic translation initiati…
PROCESS	regulation of cellular process	3.01e-15	1.97e-11	1.24	785	[Abca1 - atp-binding cassette, sub-family a (abc1), member 1, Ikzf4 - ikaros family zinc finger 4, Abcg1 - atp-binding cassette, sub-family g (white), member 1, H3f3a - h3 histone, family 3a, Abl1 - c-abl oncogene 1, non-receptor tyrosine kinase, Abl2 - v-abl abelson murine leukemia viral oncogene 2 (arg, abelson-related gene), Adcy1 - adenylate cyclase 1, Eif5a2 - eukaryotic translation initiati…
PROCESS	biological regulation	2.95e-15	3.86e-11	1.22	842	[Abca1 - atp-binding cassette, sub-family a (abc1), member 1, Ikzf4 - ikaros family zinc finger 4, Abcg1 - atp-binding cassette, sub-family g (white), member 1, H3f3a - h3 histone, family 3a, Abl1 - c-abl oncogene 1, non-receptor tyrosine kinase, Abl2 - v-abl abelson murine leukemia viral oncogene 2 (arg, abelson-related gene), Adcy1 - adenylate cyclase 1, Eif5a2 - eukaryotic translation initiati…
PROCESS	regulation of transcription, DNA-templated	7.04e-14	2.3e-10	1.46	346	[D3Ertd254e - dna segment, chr 3, erato doi 254, expressed, 2410016O06Rik - riken cdna 2410016o06 gene, Ikzf4 - ikaros family zinc finger 4, Abcg1 - atp-binding cassette, sub-family g (white), member 1, Abl1 - c-abl oncogene 1, non-receptor tyrosine kinase, Ptbp1 - polypyrimidine tract binding protein 1, Phf11d - phd finger protein 11d, Mafk - v-maf musculoaponeurotic fibrosarcoma oncogene family…
PROCESS	regulation of nucleic acid-templated transcription	1.13e-13	2.47e-10	1.46	346	[D3Ertd254e - dna segment, chr 3, erato doi 254, expressed, 2410016O06Rik - riken cdna 2410016o06 gene, Ikzf4 - ikaros family zinc finger 4, Abcg1 - atp-binding cassette, sub-family g (white), member 1, Abl1 - c-abl oncogene 1, non-receptor tyrosine kinase, Ptbp1 - polypyrimidine tract binding protein 1, Phf11d - phd finger protein 11d, Mafk - v-maf musculoaponeurotic fibrosarcoma oncogene family…
PROCESS	positive regulation of cellular process	1.11e-13	2.91e-10	1.38	429	[Abca1 - atp-binding cassette, sub-family a (abc1), member 1, Ikzf4 - ikaros family zinc finger 4, Abl1 - c-abl oncogene 1, non-receptor tyrosine kinase, Abl2 - v-abl abelson murine leukemia viral oncogene 2 (arg, abelson-related gene), Adcy1 - adenylate cyclase 1, Eif5a2 - eukaryotic translation initiation factor 5a2, Ptbp1 - polypyrimidine tract binding protein 1, Creb3l2 - camp responsive elem…
PROCESS	regulation of RNA biosynthetic process	1.64e-13	3.06e-10	1.45	346	[D3Ertd254e - dna segment, chr 3, erato doi 254, expressed, 2410016O06Rik - riken cdna 2410016o06 gene, Ikzf4 - ikaros family zinc finger 4, Abcg1 - atp-binding cassette, sub-family g (white), member 1, Abl1 - c-abl oncogene 1, non-receptor tyrosine kinase, Ptbp1 - polypyrimidine tract binding protein 1, Phf11d - phd finger protein 11d, Mafk - v-maf musculoaponeurotic fibrosarcoma oncogene family…
PROCESS	regulation of RNA metabolic process	9.02e-13	1.48e-09	1.45	329	[D3Ertd254e - dna segment, chr 3, erato doi 254, expressed, 2410016O06Rik - riken cdna 2410016o06 gene, Ikzf4 - ikaros family zinc finger 4, Abcg1 - atp-binding cassette, sub-family g (white), member 1, Abl1 - c-abl oncogene 1, non-receptor tyrosine kinase, Ptbp1 - polypyrimidine tract binding protein 1, Phf11d - phd finger protein 11d, Creb3l2 - camp responsive element binding protein 3-like 2, …
PROCESS	anatomical structure morphogenesis	1.05e-12	1.53e-09	1.8	158	[Ctnnbip1 - catenin beta interacting protein 1, Lats2 - large tumor suppressor 2, Gdnf - glial cell line derived neurotrophic factor, Farp1 - ferm, rhogef (arhgef) and pleckstrin domain protein 1 (chondrocyte-derived), Abl1 - c-abl oncogene 1, non-receptor tyrosine kinase, Abl2 - v-abl abelson murine leukemia viral oncogene 2 (arg, abelson-related gene), Adcy1 - adenylate cyclase 1, Pkp2 - plakop…
PROCESS	regulation of gene expression	2.03e-12	2.65e-09	1.4	369	[D3Ertd254e - dna segment, chr 3, erato doi 254, expressed, 2410016O06Rik - riken cdna 2410016o06 gene, Ikzf4 - ikaros family zinc finger 4, Abcg1 - atp-binding cassette, sub-family g (white), member 1, Abl1 - c-abl oncogene 1, non-receptor tyrosine kinase, Eif5a2 - eukaryotic translation initiation factor 5a2, Csnk1e - casein kinase 1, epsilon, Eif1 - eukaryotic translation initiation factor 1, …
PROCESS	regulation of cellular macromolecule biosynthetic process	3.28e-12	3.9e-09	1.41	358	[D3Ertd254e - dna segment, chr 3, erato doi 254, expressed, 2410016O06Rik - riken cdna 2410016o06 gene, Ikzf4 - ikaros family zinc finger 4, Abcg1 - atp-binding cassette, sub-family g (white), member 1, Abl1 - c-abl oncogene 1, non-receptor tyrosine kinase, Eif5a2 - eukaryotic translation initiation factor 5a2, Ptbp1 - polypyrimidine tract binding protein 1, Phf11d - phd finger protein 11d, Creb3…
PROCESS	single-organism developmental process	3.92e-12	4.27e-09	1.38	394	[Man1a2 - mannosidase, alpha, class 1a, member 2, H3f3a - h3 histone, family 3a, Abl1 - c-abl oncogene 1, non-receptor tyrosine kinase, Abl2 - v-abl abelson murine leukemia viral oncogene 2 (arg, abelson-related gene), Adcy1 - adenylate cyclase 1, Dis3l2 - dis3 mitotic control homolog (s. cerevisiae)-like 2, Creb3l2 - camp responsive element binding protein 3-like 2, H2-Q2 - histocompatibility 2,…
PROCESS	regulation of macromolecule biosynthetic process	8.46e-12	8.52e-09	1.4	363	[D3Ertd254e - dna segment, chr 3, erato doi 254, expressed, 2410016O06Rik - riken cdna 2410016o06 gene, Ikzf4 - ikaros family zinc finger 4, Abcg1 - atp-binding cassette, sub-family g (white), member 1, Abl1 - c-abl oncogene 1, non-receptor tyrosine kinase, Eif5a2 - eukaryotic translation initiation factor 5a2, Ptbp1 - polypyrimidine tract binding protein 1, Phf11d - phd finger protein 11d, Creb3…
PROCESS	regulation of biosynthetic process	1.33e-11	1.24e-08	1.39	366	[Abca1 - atp-binding cassette, sub-family a (abc1), member 1, D3Ertd254e - dna segment, chr 3, erato doi 254, expressed, 2410016O06Rik - riken cdna 2410016o06 gene, Ikzf4 - ikaros family zinc finger 4, Abcg1 - atp-binding cassette, sub-family g (white), member 1, Abl1 - c-abl oncogene 1, non-receptor tyrosine kinase, Adcy1 - adenylate cyclase 1, Eif5a2 - eukaryotic translation initiation factor 5…
PROCESS	positive regulation of biological process	1.44e-11	1.25e-08	1.33	442	[Abca1 - atp-binding cassette, sub-family a (abc1), member 1, Ikzf4 - ikaros family zinc finger 4, Abcg1 - atp-binding cassette, sub-family g (white), member 1, Abl1 - c-abl oncogene 1, non-receptor tyrosine kinase, Abl2 - v-abl abelson murine leukemia viral oncogene 2 (arg, abelson-related gene), Adcy1 - adenylate cyclase 1, Eif5a2 - eukaryotic translation initiation factor 5a2, Ptbp1 - polypyri…
PROCESS	regulation of nucleobase-containing compound metabolic process	1.92e-11	1.48e-08	1.4	350	[Abca1 - atp-binding cassette, sub-family a (abc1), member 1, D3Ertd254e - dna segment, chr 3, erato doi 254, expressed, 2410016O06Rik - riken cdna 2410016o06 gene, Ikzf4 - ikaros family zinc finger 4, Abcg1 - atp-binding cassette, sub-family g (white), member 1, Abl1 - c-abl oncogene 1, non-receptor tyrosine kinase, Adcy1 - adenylate cyclase 1, Ptbp1 - polypyrimidine tract binding protein 1, Phf…
PROCESS	regulation of cellular biosynthetic process	2.13e-11	1.55e-08	1.39	360	[Abca1 - atp-binding cassette, sub-family a (abc1), member 1, D3Ertd254e - dna segment, chr 3, erato doi 254, expressed, 2410016O06Rik - riken cdna 2410016o06 gene, Ikzf4 - ikaros family zinc finger 4, Abcg1 - atp-binding cassette, sub-family g (white), member 1, Abl1 - c-abl oncogene 1, non-receptor tyrosine kinase, Adcy1 - adenylate cyclase 1, Eif5a2 - eukaryotic translation initiation factor 5…
PROCESS	developmental process	1.9e-11	1.56e-08	1.35	407	[Man1a2 - mannosidase, alpha, class 1a, member 2, H3f3a - h3 histone, family 3a, Abl1 - c-abl oncogene 1, non-receptor tyrosine kinase, Abl2 - v-abl abelson murine leukemia viral oncogene 2 (arg, abelson-related gene), Adcy1 - adenylate cyclase 1, Dis3l2 - dis3 mitotic control homolog (s. cerevisiae)-like 2, H2-Q2 - histocompatibility 2, q region locus 2, Creb3l2 - camp responsive element binding…
PROCESS	regulation of cellular metabolic process	2.5e-11	1.72e-08	1.3	482	[Abca1 - atp-binding cassette, sub-family a (abc1), member 1, 2410016O06Rik - riken cdna 2410016o06 gene, Ikzf4 - ikaros family zinc finger 4, Abcg1 - atp-binding cassette, sub-family g (white), member 1, Abl1 - c-abl oncogene 1, non-receptor tyrosine kinase, Abl2 - v-abl abelson murine leukemia viral oncogene 2 (arg, abelson-related gene), Adcy1 - adenylate cyclase 1, Eif5a2 - eukaryotic transla…
PROCESS	regulation of metabolic process	3.23e-11	2.11e-08	1.29	501	[Abca1 - atp-binding cassette, sub-family a (abc1), member 1, 2410016O06Rik - riken cdna 2410016o06 gene, Ikzf4 - ikaros family zinc finger 4, Abcg1 - atp-binding cassette, sub-family g (white), member 1, Abl1 - c-abl oncogene 1, non-receptor tyrosine kinase, Abl2 - v-abl abelson murine leukemia viral oncogene 2 (arg, abelson-related gene), Adcy1 - adenylate cyclase 1, Eif5a2 - eukaryotic transla…
PROCESS	regulation of macromolecule metabolic process	4.3e-11	2.68e-08	1.3	475	[2410016O06Rik - riken cdna 2410016o06 gene, Ikzf4 - ikaros family zinc finger 4, Abcg1 - atp-binding cassette, sub-family g (white), member 1, Abl1 - c-abl oncogene 1, non-receptor tyrosine kinase, Abl2 - v-abl abelson murine leukemia viral oncogene 2 (arg, abelson-related gene), Eif5a2 - eukaryotic translation initiation factor 5a2, Eif1 - eukaryotic translation initiation factor 1, Ptbp1 - pol…
PROCESS	regulation of primary metabolic process	5.65e-11	3.36e-08	1.3	474	[Abca1 - atp-binding cassette, sub-family a (abc1), member 1, 2410016O06Rik - riken cdna 2410016o06 gene, Ikzf4 - ikaros family zinc finger 4, Abcg1 - atp-binding cassette, sub-family g (white), member 1, Abl1 - c-abl oncogene 1, non-receptor tyrosine kinase, Abl2 - v-abl abelson murine leukemia viral oncogene 2 (arg, abelson-related gene), Adcy1 - adenylate cyclase 1, Eif5a2 - eukaryotic transla…
PROCESS	regulation of multicellular organismal process	6.61e-11	3.76e-08	1.56	213	[2410016O06Rik - riken cdna 2410016o06 gene, Abl1 - c-abl oncogene 1, non-receptor tyrosine kinase, Abl2 - v-abl abelson murine leukemia viral oncogene 2 (arg, abelson-related gene), Pkp2 - plakophilin 2, Dag1 - dystroglycan 1, Ptgds - prostaglandin d2 synthase (brain), Fbn2 - fibrillin 2, Chrna7 - cholinergic receptor, nicotinic, alpha polypeptide 7, Cygb - cytoglobin, F2r - coagulation factor i…
PROCESS	regulation of nitrogen compound metabolic process	1.14e-10	6.23e-08	1.37	366	[Abca1 - atp-binding cassette, sub-family a (abc1), member 1, D3Ertd254e - dna segment, chr 3, erato doi 254, expressed, 2410016O06Rik - riken cdna 2410016o06 gene, Ikzf4 - ikaros family zinc finger 4, Abcg1 - atp-binding cassette, sub-family g (white), member 1, Abl1 - c-abl oncogene 1, non-receptor tyrosine kinase, Adcy1 - adenylate cyclase 1, Eif5a2 - eukaryotic translation initiation factor 5…
PROCESS	positive regulation of gene expression	1.77e-10	9.29e-08	1.6	192	[Per1 - period circadian clock 1, Itgb8 - integrin beta 8, Gdnf - glial cell line derived neurotrophic factor, Ikzf4 - ikaros family zinc finger 4, Wac - ww domain containing adaptor with coiled-coil, Eif5a2 - eukaryotic translation initiation factor 5a2, Spen - spen homolog, transcriptional regulator (drosophila), Ptbp1 - polypyrimidine tract binding protein 1, Creb3l2 - camp responsive element …
PROCESS	regulation of developmental process	2.49e-10	1.21e-07	1.49	246	[Robo1 - roundabout homolog 1 (drosophila), 2410016O06Rik - riken cdna 2410016o06 gene, Abcg1 - atp-binding cassette, sub-family g (white), member 1, Abl1 - c-abl oncogene 1, non-receptor tyrosine kinase, Abl2 - v-abl abelson murine leukemia viral oncogene 2 (arg, abelson-related gene), Csnk1e - casein kinase 1, epsilon, Ptbp1 - polypyrimidine tract binding protein 1, Pkp2 - plakophilin 2, Dag1 -…
PROCESS	cellular macromolecule biosynthetic process	2.44e-10	1.23e-07	1.45	275	[Abca1 - atp-binding cassette, sub-family a (abc1), member 1, 2410016O06Rik - riken cdna 2410016o06 gene, Ikzf4 - ikaros family zinc finger 4, Eif5a2 - eukaryotic translation initiation factor 5a2, Eif1 - eukaryotic translation initiation factor 1, Phf11d - phd finger protein 11d, Eif3f - eukaryotic translation initiation factor 3, subunit f, Creb3l2 - camp responsive element binding protein 3-li…
PROCESS	regulation of transcription from RNA polymerase II promoter	3.88e-10	1.81e-07	1.56	204	[Ikzf4 - ikaros family zinc finger 4, Abl1 - c-abl oncogene 1, non-receptor tyrosine kinase, Ptbp1 - polypyrimidine tract binding protein 1, Mafk - v-maf musculoaponeurotic fibrosarcoma oncogene family, protein k (avian), Creb3l2 - camp responsive element binding protein 3-like 2, Med13l - mediator complex subunit 13-like, Fbn1 - fibrillin 1, Brd4 - bromodomain containing 4, Aurkb - aurora kinase…
PROCESS	macromolecule biosynthetic process	5.57e-10	2.51e-07	1.44	271	[Abca1 - atp-binding cassette, sub-family a (abc1), member 1, 2410016O06Rik - riken cdna 2410016o06 gene, Ikzf4 - ikaros family zinc finger 4, Eif5a2 - eukaryotic translation initiation factor 5a2, Eif1 - eukaryotic translation initiation factor 1, Phf11d - phd finger protein 11d, Eif3f - eukaryotic translation initiation factor 3, subunit f, Creb3l2 - camp responsive element binding protein 3-li…
PROCESS	regulation of response to stimulus	7.79e-10	3.4e-07	1.43	276	[Abca1 - atp-binding cassette, sub-family a (abc1), member 1, Farp1 - ferm, rhogef (arhgef) and pleckstrin domain protein 1 (chondrocyte-derived), Abl1 - c-abl oncogene 1, non-receptor tyrosine kinase, Abl2 - v-abl abelson murine leukemia viral oncogene 2 (arg, abelson-related gene), Dennd1b - denn/madd domain containing 1b, Csnk1e - casein kinase 1, epsilon, Shisa2 - shisa homolog 2 (xenopus lae…
PROCESS	negative regulation of cellular process	1.4e-09	5.93e-07	1.33	381	[Robo1 - roundabout homolog 1 (drosophila), 2410016O06Rik - riken cdna 2410016o06 gene, Ikzf4 - ikaros family zinc finger 4, Farp1 - ferm, rhogef (arhgef) and pleckstrin domain protein 1 (chondrocyte-derived), Abcg1 - atp-binding cassette, sub-family g (white), member 1, H3f3a - h3 histone, family 3a, Abl1 - c-abl oncogene 1, non-receptor tyrosine kinase, Abl2 - v-abl abelson murine leukemia vira…
PROCESS	negative regulation of biological process	1.47e-09	6.03e-07	1.32	400	[2410016O06Rik - riken cdna 2410016o06 gene, Ikzf4 - ikaros family zinc finger 4, H3f3a - h3 histone, family 3a, Abcg1 - atp-binding cassette, sub-family g (white), member 1, Abl1 - c-abl oncogene 1, non-receptor tyrosine kinase, Abl2 - v-abl abelson murine leukemia viral oncogene 2 (arg, abelson-related gene), Dis3l2 - dis3 mitotic control homolog (s. cerevisiae)-like 2, Ptbp1 - polypyrimidine t…
PROCESS	positive regulation of cellular metabolic process	2e-09	7.68e-07	1.43	271	[Robo1 - roundabout homolog 1 (drosophila), Abca1 - atp-binding cassette, sub-family a (abc1), member 1, Ikzf4 - ikaros family zinc finger 4, Abl1 - c-abl oncogene 1, non-receptor tyrosine kinase, Abl2 - v-abl abelson murine leukemia viral oncogene 2 (arg, abelson-related gene), Adcy1 - adenylate cyclase 1, Eif5a2 - eukaryotic translation initiation factor 5a2, Csnk1e - casein kinase 1, epsilon, …
PROCESS	regulation of multicellular organismal development	1.96e-09	7.78e-07	1.55	194	[Robo1 - roundabout homolog 1 (drosophila), Abl1 - c-abl oncogene 1, non-receptor tyrosine kinase, Abl2 - v-abl abelson murine leukemia viral oncogene 2 (arg, abelson-related gene), Ptbp1 - polypyrimidine tract binding protein 1, Dag1 - dystroglycan 1, Fbn2 - fibrillin 2, Chrna7 - cholinergic receptor, nicotinic, alpha polypeptide 7, Phldb2 - pleckstrin homology-like domain, family b, member 2, N…
PROCESS	positive regulation of metabolic process	3.45e-09	1.29e-06	1.41	284	[Robo1 - roundabout homolog 1 (drosophila), Abca1 - atp-binding cassette, sub-family a (abc1), member 1, Ikzf4 - ikaros family zinc finger 4, Abcg1 - atp-binding cassette, sub-family g (white), member 1, Abl1 - c-abl oncogene 1, non-receptor tyrosine kinase, Abl2 - v-abl abelson murine leukemia viral oncogene 2 (arg, abelson-related gene), Adcy1 - adenylate cyclase 1, Eif5a2 - eukaryotic translat…
PROCESS	positive regulation of biosynthetic process	3.82e-09	1.39e-06	1.52	203	[Abca1 - atp-binding cassette, sub-family a (abc1), member 1, Ikzf4 - ikaros family zinc finger 4, Abcg1 - atp-binding cassette, sub-family g (white), member 1, Adcy1 - adenylate cyclase 1, Eif5a2 - eukaryotic translation initiation factor 5a2, Ptbp1 - polypyrimidine tract binding protein 1, Creb3l2 - camp responsive element binding protein 3-like 2, Brd4 - bromodomain containing 4, Nox1 - nadph …
PROCESS	positive regulation of macromolecule biosynthetic process	6.87e-09	2.43e-06	1.56	179	[Per1 - period circadian clock 1, Gdnf - glial cell line derived neurotrophic factor, Ikzf4 - ikaros family zinc finger 4, Wrap53 - wd repeat containing, antisense to trp53, Wac - ww domain containing adaptor with coiled-coil, Eif5a2 - eukaryotic translation initiation factor 5a2, Spen - spen homolog, transcriptional regulator (drosophila), Ptbp1 - polypyrimidine tract binding protein 1, Creb3l2 …
PROCESS	positive regulation of cellular biosynthetic process	7.55e-09	2.6e-06	1.54	187	[Per1 - period circadian clock 1, Abca1 - atp-binding cassette, sub-family a (abc1), member 1, Gdnf - glial cell line derived neurotrophic factor, Ikzf4 - ikaros family zinc finger 4, Wrap53 - wd repeat containing, antisense to trp53, Adcy1 - adenylate cyclase 1, Wac - ww domain containing adaptor with coiled-coil, Eif5a2 - eukaryotic translation initiation factor 5a2, Spen - spen homolog, transc…
COMPONENT	cytosolic large ribosomal subunit	1.73e-09	2.82e-06	4.84	22	[Rpl4 - ribosomal protein l4, Rpl8 - ribosomal protein l8, Rpl29 - ribosomal protein l29, Rpl17 - ribosomal protein l17, Rpl30 - ribosomal protein l30, Rpl11 - ribosomal protein l11, Rpl7 - ribosomal protein l7, Rpl18a - ribosomal protein l18a, Rpl27a - ribosomal protein l27a, Rpl13a - ribosomal protein l13a, Rpl7a - ribosomal protein l7a, Rpl23a - ribosomal protein l23a, Rpl14 - ribosomal protei…
PROCESS	single-multicellular organism process	1e-08	3.36e-06	1.42	259	[Man1a2 - mannosidase, alpha, class 1a, member 2, Robo1 - roundabout homolog 1 (drosophila), Abca1 - atp-binding cassette, sub-family a (abc1), member 1, Abcg1 - atp-binding cassette, sub-family g (white), member 1, Farp1 - ferm, rhogef (arhgef) and pleckstrin domain protein 1 (chondrocyte-derived), H3f3a - h3 histone, family 3a, Abl2 - v-abl abelson murine leukemia viral oncogene 2 (arg, abelson…
PROCESS	animal organ development	1.91e-08	6.1e-06	1.73	118	[Gdnf - glial cell line derived neurotrophic factor, Abl1 - c-abl oncogene 1, non-receptor tyrosine kinase, Npr2 - natriuretic peptide receptor 2, Nrg2 - neuregulin 2, Pkp2 - plakophilin 2, Creb3l2 - camp responsive element binding protein 3-like 2, Wls - wntless homolog (drosophila), Chd8 - chromodomain helicase dna binding protein 8, Fbn1 - fibrillin 1, Ildr2 - immunoglobulin-like domain contai…
PROCESS	regulation of cell communication	1.98e-08	6.18e-06	1.38	288	[Robo1 - roundabout homolog 1 (drosophila), Abca1 - atp-binding cassette, sub-family a (abc1), member 1, Arhgef28 - rho guanine nucleotide exchange factor (gef) 28, Farp1 - ferm, rhogef (arhgef) and pleckstrin domain protein 1 (chondrocyte-derived), Abl1 - c-abl oncogene 1, non-receptor tyrosine kinase, Abl2 - v-abl abelson murine leukemia viral oncogene 2 (arg, abelson-related gene), Amer1 - apc…
PROCESS	cellular developmental process	1.89e-08	6.19e-06	1.41	258	[Robo1 - roundabout homolog 1 (drosophila), Fasn - fatty acid synthase, Arhgef28 - rho guanine nucleotide exchange factor (gef) 28, Farp1 - ferm, rhogef (arhgef) and pleckstrin domain protein 1 (chondrocyte-derived), H3f3a - h3 histone, family 3a, Abl1 - c-abl oncogene 1, non-receptor tyrosine kinase, Abl2 - v-abl abelson murine leukemia viral oncogene 2 (arg, abelson-related gene), Adcy1 - adeny…
PROCESS	positive regulation of macromolecule metabolic process	2.15e-08	6.55e-06	1.4	264	[Robo1 - roundabout homolog 1 (drosophila), Ikzf4 - ikaros family zinc finger 4, Abl1 - c-abl oncogene 1, non-receptor tyrosine kinase, Abl2 - v-abl abelson murine leukemia viral oncogene 2 (arg, abelson-related gene), Eif5a2 - eukaryotic translation initiation factor 5a2, Csnk1e - casein kinase 1, epsilon, Ptbp1 - polypyrimidine tract binding protein 1, Creb3l2 - camp responsive element binding …
COMPONENT	ribosomal subunit	1.39e-08	7.51e-06	2.85	38	[Rps3a1 - ribosomal protein s3a1, Rps4x - ribosomal protein s4, x-linked, Rps27a - ribosomal protein s27a, Rpl17 - ribosomal protein l17, Rps23 - ribosomal protein s23, Rpl27a - ribosomal protein l27a, Rps8 - ribosomal protein s8, Rpsa - ribosomal protein sa, Rpl7a - ribosomal protein l7a, Rps11 - ribosomal protein s11, Rpl23a - ribosomal protein l23a, Rpl14 - ribosomal protein l14, Rps15 - ribos…
PROCESS	regulation of signaling	2.61e-08	7.76e-06	1.38	281	[Robo1 - roundabout homolog 1 (drosophila), Abca1 - atp-binding cassette, sub-family a (abc1), member 1, Arhgef28 - rho guanine nucleotide exchange factor (gef) 28, Farp1 - ferm, rhogef (arhgef) and pleckstrin domain protein 1 (chondrocyte-derived), Abl1 - c-abl oncogene 1, non-receptor tyrosine kinase, Abl2 - v-abl abelson murine leukemia viral oncogene 2 (arg, abelson-related gene), Amer1 - apc…
PROCESS	positive regulation of nitrogen compound metabolic process	2.72e-08	7.9e-06	1.51	190	[Per1 - period circadian clock 1, Abca1 - atp-binding cassette, sub-family a (abc1), member 1, Gdnf - glial cell line derived neurotrophic factor, Ikzf4 - ikaros family zinc finger 4, Wrap53 - wd repeat containing, antisense to trp53, Adcy1 - adenylate cyclase 1, Wac - ww domain containing adaptor with coiled-coil, Eif5a2 - eukaryotic translation initiation factor 5a2, Csnk1e - casein kinase 1, e…
PROCESS	cellular nitrogen compound biosynthetic process	2.99e-08	8.51e-06	1.38	281	[2410016O06Rik - riken cdna 2410016o06 gene, Ikzf4 - ikaros family zinc finger 4, Adcy1 - adenylate cyclase 1, Eif5a2 - eukaryotic translation initiation factor 5a2, Eif1 - eukaryotic translation initiation factor 1, Phf11d - phd finger protein 11d, Eif3f - eukaryotic translation initiation factor 3, subunit f, Creb3l2 - camp responsive element binding protein 3-like 2, Vopp1 - vesicular, overexp…
PROCESS	system development	3.59e-08	9.99e-06	1.85	92	[Bcl2 - b cell leukemia/lymphoma 2, Robo1 - roundabout homolog 1 (drosophila), Pcdh18 - protocadherin 18, Lgr4 - leucine-rich repeat-containing g protein-coupled receptor 4, Gdnf - glial cell line derived neurotrophic factor, Bcan - brevican, Hif1a - hypoxia inducible factor 1, alpha subunit, Neo1 - neogenin, Sh3pxd2b - sh3 and px domains 2b, Serpine2 - serine (or cysteine) peptidase inhibitor, c…
COMPONENT	cytosolic part	1.32e-08	1.07e-05	2.7	42	[Rps3a1 - ribosomal protein s3a1, Rps4x - ribosomal protein s4, x-linked, Ahr - aryl-hydrocarbon receptor, Rps27a - ribosomal protein s27a, Rpl17 - ribosomal protein l17, Rps23 - ribosomal protein s23, Rpl27a - ribosomal protein l27a, Rps8 - ribosomal protein s8, Rpsa - ribosomal protein sa, Rpl7a - ribosomal protein l7a, Rps11 - ribosomal protein s11, Npr2 - natriuretic peptide receptor 2, Rpl23…
PROCESS	positive regulation of nucleic acid-templated transcription	4.14e-08	1.11e-05	1.55	166	[Per1 - period circadian clock 1, Gdnf - glial cell line derived neurotrophic factor, Ikzf4 - ikaros family zinc finger 4, Wac - ww domain containing adaptor with coiled-coil, Spen - spen homolog, transcriptional regulator (drosophila), Ptbp1 - polypyrimidine tract binding protein 1, Creb3l2 - camp responsive element binding protein 3-like 2, Eif4a3 - eukaryotic translation initiation factor 4a3,…
PROCESS	positive regulation of transcription, DNA-templated	4.14e-08	1.13e-05	1.55	166	[Per1 - period circadian clock 1, Gdnf - glial cell line derived neurotrophic factor, Ikzf4 - ikaros family zinc finger 4, Wac - ww domain containing adaptor with coiled-coil, Spen - spen homolog, transcriptional regulator (drosophila), Ptbp1 - polypyrimidine tract binding protein 1, Creb3l2 - camp responsive element binding protein 3-like 2, Eif4a3 - eukaryotic translation initiation factor 4a3,…
PROCESS	positive regulation of RNA biosynthetic process	4.67e-08	1.22e-05	1.55	166	[Per1 - period circadian clock 1, Gdnf - glial cell line derived neurotrophic factor, Ikzf4 - ikaros family zinc finger 4, Wac - ww domain containing adaptor with coiled-coil, Spen - spen homolog, transcriptional regulator (drosophila), Ptbp1 - polypyrimidine tract binding protein 1, Creb3l2 - camp responsive element binding protein 3-like 2, Eif4a3 - eukaryotic translation initiation factor 4a3,…
PROCESS	regulation of signal transduction	5.21e-08	1.34e-05	1.42	243	[Robo1 - roundabout homolog 1 (drosophila), Abca1 - atp-binding cassette, sub-family a (abc1), member 1, Arhgef28 - rho guanine nucleotide exchange factor (gef) 28, Farp1 - ferm, rhogef (arhgef) and pleckstrin domain protein 1 (chondrocyte-derived), Abl1 - c-abl oncogene 1, non-receptor tyrosine kinase, Abl2 - v-abl abelson murine leukemia viral oncogene 2 (arg, abelson-related gene), Amer1 - apc…
PROCESS	negative regulation of RNA metabolic process	5.68e-08	1.4e-05	1.62	140	[Ctnnbip1 - catenin beta interacting protein 1, Per2 - period circadian clock 2, Per1 - period circadian clock 1, 2410016O06Rik - riken cdna 2410016o06 gene, Phf14 - phd finger protein 14, Atn1 - atrophin 1, Ikzf4 - ikaros family zinc finger 4, Spen - spen homolog, transcriptional regulator (drosophila), Ptbp1 - polypyrimidine tract binding protein 1, Chd8 - chromodomain helicase dna binding prot…
PROCESS	negative regulation of nucleic acid-templated transcription	5.64e-08	1.42e-05	1.64	134	[Ctnnbip1 - catenin beta interacting protein 1, Per2 - period circadian clock 2, Per1 - period circadian clock 1, 2410016O06Rik - riken cdna 2410016o06 gene, Phf14 - phd finger protein 14, Atn1 - atrophin 1, Ikzf4 - ikaros family zinc finger 4, Spen - spen homolog, transcriptional regulator (drosophila), Chd8 - chromodomain helicase dna binding protein 8, Tnrc18 - trinucleotide repeat containing …
PROCESS	negative regulation of RNA biosynthetic process	6.38e-08	1.55e-05	1.63	135	[Per2 - period circadian clock 2, Ctnnbip1 - catenin beta interacting protein 1, Per1 - period circadian clock 1, 2410016O06Rik - riken cdna 2410016o06 gene, Phf14 - phd finger protein 14, Atn1 - atrophin 1, Ikzf4 - ikaros family zinc finger 4, Spen - spen homolog, transcriptional regulator (drosophila), Chd8 - chromodomain helicase dna binding protein 8, Tnrc18 - trinucleotide repeat containing …
PROCESS	negative regulation of transcription, DNA-templated	7.93e-08	1.89e-05	1.63	132	[Per2 - period circadian clock 2, Ctnnbip1 - catenin beta interacting protein 1, Per1 - period circadian clock 1, 2410016O06Rik - riken cdna 2410016o06 gene, Phf14 - phd finger protein 14, Atn1 - atrophin 1, Ikzf4 - ikaros family zinc finger 4, Spen - spen homolog, transcriptional regulator (drosophila), Chd8 - chromodomain helicase dna binding protein 8, Tnrc18 - trinucleotide repeat containing …
PROCESS	RNA biosynthetic process	1.4e-07	3.28e-05	1.44	210	[2410016O06Rik - riken cdna 2410016o06 gene, Ikzf4 - ikaros family zinc finger 4, Phf11d - phd finger protein 11d, Creb3l2 - camp responsive element binding protein 3-like 2, Vopp1 - vesicular, overexpressed in cancer, prosurvival protein 1, Med13l - mediator complex subunit 13-like, Pcbd1 - pterin 4 alpha carbinolamine dehydratase/dimerization cofactor of hepatocyte nuclear factor 1 alpha (tcf1)…
PROCESS	transcription, DNA-templated	1.44e-07	3.31e-05	1.45	208	[2410016O06Rik - riken cdna 2410016o06 gene, Ikzf4 - ikaros family zinc finger 4, Phf11d - phd finger protein 11d, Creb3l2 - camp responsive element binding protein 3-like 2, Vopp1 - vesicular, overexpressed in cancer, prosurvival protein 1, Med13l - mediator complex subunit 13-like, Pcbd1 - pterin 4 alpha carbinolamine dehydratase/dimerization cofactor of hepatocyte nuclear factor 1 alpha (tcf1)…
PROCESS	nucleic acid-templated transcription	1.5e-07	3.33e-05	1.45	208	[2410016O06Rik - riken cdna 2410016o06 gene, Ikzf4 - ikaros family zinc finger 4, Phf11d - phd finger protein 11d, Creb3l2 - camp responsive element binding protein 3-like 2, Vopp1 - vesicular, overexpressed in cancer, prosurvival protein 1, Med13l - mediator complex subunit 13-like, Pcbd1 - pterin 4 alpha carbinolamine dehydratase/dimerization cofactor of hepatocyte nuclear factor 1 alpha (tcf1)…
PROCESS	positive regulation of RNA metabolic process	1.5e-07	3.38e-05	1.52	169	[Per1 - period circadian clock 1, Gdnf - glial cell line derived neurotrophic factor, Ikzf4 - ikaros family zinc finger 4, Wac - ww domain containing adaptor with coiled-coil, Spen - spen homolog, transcriptional regulator (drosophila), Ptbp1 - polypyrimidine tract binding protein 1, Creb3l2 - camp responsive element binding protein 3-like 2, Eif4a3 - eukaryotic translation initiation factor 4a3,…
PROCESS	anatomical structure development	1.88e-07	4.11e-05	1.35	283	[Man1a2 - mannosidase, alpha, class 1a, member 2, Robo1 - roundabout homolog 1 (drosophila), Fasn - fatty acid synthase, Farp1 - ferm, rhogef (arhgef) and pleckstrin domain protein 1 (chondrocyte-derived), H3f3a - h3 histone, family 3a, Abl1 - c-abl oncogene 1, non-receptor tyrosine kinase, Igsf10 - immunoglobulin superfamily, member 10, Shisa2 - shisa homolog 2 (xenopus laevis), Capn2 - calpain …
PROCESS	positive regulation of multicellular organismal process	1.99e-07	4.26e-05	1.55	155	[Robo1 - roundabout homolog 1 (drosophila), Ctnnbip1 - catenin beta interacting protein 1, Gdnf - glial cell line derived neurotrophic factor, Nlgn2 - neuroligin 2, Abl1 - c-abl oncogene 1, non-receptor tyrosine kinase, Abl2 - v-abl abelson murine leukemia viral oncogene 2 (arg, abelson-related gene), Spen - spen homolog, transcriptional regulator (drosophila), Ptbp1 - polypyrimidine tract bindin…
COMPONENT	adherens junction	1.2e-07	4.87e-05	1.95	74	[Dsc2 - desmocollin 2, Tle2 - transducin-like enhancer of split 2, homolog of drosophila e(spl), Fat1 - fat tumor suppressor homolog 1 (drosophila), Tln1 - talin 1, Ahnak - ahnak nucleoprotein (desmoyokin), Limk1 - lim-domain containing, protein kinase, Capn5 - calpain 5, Mmp14 - matrix metallopeptidase 14 (membrane-inserted), Ajuba - ajuba lim protein, Lpp - lim domain containing preferred trans…
PROCESS	regulation of anatomical structure morphogenesis	2.4e-07	5.07e-05	1.67	114	[Robo1 - roundabout homolog 1 (drosophila), Gdnf - glial cell line derived neurotrophic factor, Abl1 - c-abl oncogene 1, non-receptor tyrosine kinase, Abl2 - v-abl abelson murine leukemia viral oncogene 2 (arg, abelson-related gene), Csnk1e - casein kinase 1, epsilon, Dag1 - dystroglycan 1, Map2 - microtubule-associated protein 2, Chrna7 - cholinergic receptor, nicotinic, alpha polypeptide 7, Ski…
FUNCTION	DNA binding	2.36e-08	5.2e-05	1.48	209	[Ikzf4 - ikaros family zinc finger 4, H3f3a - h3 histone, family 3a, Abl1 - c-abl oncogene 1, non-receptor tyrosine kinase, Ptbp1 - polypyrimidine tract binding protein 1, Creb3l2 - camp responsive element binding protein 3-like 2, Tnrc18 - trinucleotide repeat containing 18, Rpl7 - ribosomal protein l7, Zfp704 - zinc finger protein 704, Zfp30 - zinc finger protein 30, Tef - thyrotroph embryonic …
FUNCTION	nucleic acid binding	1.38e-08	6.08e-05	1.31	381	[Fasn - fatty acid synthase, Zscan25 - zinc finger and scan domain containing 25, 2410016O06Rik - riken cdna 2410016o06 gene, Arhgef28 - rho guanine nucleotide exchange factor (gef) 28, Ikzf4 - ikaros family zinc finger 4, H3f3a - h3 histone, family 3a, Abl1 - c-abl oncogene 1, non-receptor tyrosine kinase, Eif5a2 - eukaryotic translation initiation factor 5a2, Csnk1e - casein kinase 1, epsilon, …
PROCESS	positive regulation of developmental process	2.95e-07	6.12e-05	1.58	139	[Robo1 - roundabout homolog 1 (drosophila), Ctnnbip1 - catenin beta interacting protein 1, Gdnf - glial cell line derived neurotrophic factor, Nlgn2 - neuroligin 2, Abl2 - v-abl abelson murine leukemia viral oncogene 2 (arg, abelson-related gene), Spen - spen homolog, transcriptional regulator (drosophila), Ptbp1 - polypyrimidine tract binding protein 1, Dag1 - dystroglycan 1, Maml1 - mastermind …
PROCESS	regulation of developmental growth	4.02e-07	8.21e-05	2.38	44	[Bcl2 - b cell leukemia/lymphoma 2, Ezr - ezrin, Ahr - aryl-hydrocarbon receptor, Fn1 - fibronectin 1, Arhgap4 - rho gtpase activating protein 4, Rps6kb1 - ribosomal protein s6 kinase, polypeptide 1, Lats2 - large tumor suppressor 2, Lats1 - large tumor suppressor, Abl1 - c-abl oncogene 1, non-receptor tyrosine kinase, Sema3d - sema domain, immunoglobulin domain (ig), short basic domain, secreted…
PROCESS	negative regulation of biosynthetic process	4.34e-07	8.73e-05	1.52	157	[Per2 - period circadian clock 2, Ctnnbip1 - catenin beta interacting protein 1, Per1 - period circadian clock 1, 2410016O06Rik - riken cdna 2410016o06 gene, Phf14 - phd finger protein 14, Atn1 - atrophin 1, Ikzf4 - ikaros family zinc finger 4, Spen - spen homolog, transcriptional regulator (drosophila), Eif4a3 - eukaryotic translation initiation factor 4a3, Chd8 - chromodomain helicase dna bindi…
PROCESS	negative regulation of macromolecule biosynthetic process	4.45e-07	8.82e-05	1.54	151	[Ctnnbip1 - catenin beta interacting protein 1, Per2 - period circadian clock 2, Per1 - period circadian clock 1, 2410016O06Rik - riken cdna 2410016o06 gene, Phf14 - phd finger protein 14, Atn1 - atrophin 1, Ikzf4 - ikaros family zinc finger 4, Spen - spen homolog, transcriptional regulator (drosophila), Eif4a3 - eukaryotic translation initiation factor 4a3, Chd8 - chromodomain helicase dna bindi…
PROCESS	cell adhesion	4.52e-07	8.83e-05	1.88	77	[Igsf9b - immunoglobulin superfamily, member 9b, Bcl2 - b cell leukemia/lymphoma 2, Dsc2 - desmocollin 2, Pcdh18 - protocadherin 18, Fn1 - fibronectin 1, Fat1 - fat tumor suppressor homolog 1 (drosophila), Crip3 - cysteine-rich protein 3, Abl1 - c-abl oncogene 1, non-receptor tyrosine kinase, Abl2 - v-abl abelson murine leukemia viral oncogene 2 (arg, abelson-related gene), Bcan - brevican, Tln1 …
PROCESS	negative regulation of gene expression	4.7e-07	9.05e-05	1.52	158	[Ctnnbip1 - catenin beta interacting protein 1, Per2 - period circadian clock 2, Per1 - period circadian clock 1, Itgb8 - integrin beta 8, 2410016O06Rik - riken cdna 2410016o06 gene, Phf14 - phd finger protein 14, Atn1 - atrophin 1, Ikzf4 - ikaros family zinc finger 4, Spen - spen homolog, transcriptional regulator (drosophila), Ptbp1 - polypyrimidine tract binding protein 1, Eif4a3 - eukaryotic …
PROCESS	cell differentiation	5.09e-07	9.66e-05	1.45	190	[Fasn - fatty acid synthase, Robo1 - roundabout homolog 1 (drosophila), Lats2 - large tumor suppressor 2, Arhgef28 - rho guanine nucleotide exchange factor (gef) 28, Gdnf - glial cell line derived neurotrophic factor, H3f3a - h3 histone, family 3a, Abl1 - c-abl oncogene 1, non-receptor tyrosine kinase, Abl2 - v-abl abelson murine leukemia viral oncogene 2 (arg, abelson-related gene), Amer1 - apc …
COMPONENT	anchoring junction	3.08e-07	0.0001	1.91	74	[Dsc2 - desmocollin 2, Tle2 - transducin-like enhancer of split 2, homolog of drosophila e(spl), Fat1 - fat tumor suppressor homolog 1 (drosophila), Tln1 - talin 1, Ahnak - ahnak nucleoprotein (desmoyokin), Limk1 - lim-domain containing, protein kinase, Capn5 - calpain 5, Mmp14 - matrix metallopeptidase 14 (membrane-inserted), Ajuba - ajuba lim protein, Lpp - lim domain containing preferred trans…
PROCESS	positive regulation of cell communication	5.72e-07	0.000107	1.52	154	[Robo1 - roundabout homolog 1 (drosophila), Nlgn2 - neuroligin 2, Abl1 - c-abl oncogene 1, non-receptor tyrosine kinase, Abl2 - v-abl abelson murine leukemia viral oncogene 2 (arg, abelson-related gene), Slc20a1 - solute carrier family 20, member 1, Wac - ww domain containing adaptor with coiled-coil, Amer1 - apc membrane recruitment 1, Csnk1e - casein kinase 1, epsilon, Ptbp1 - polypyrimidine tr…
PROCESS	regulation of cell differentiation	6.18e-07	0.000114	1.49	170	[Robo1 - roundabout homolog 1 (drosophila), Ctnnbip1 - catenin beta interacting protein 1, 2410016O06Rik - riken cdna 2410016o06 gene, Gdnf - glial cell line derived neurotrophic factor, Abcg1 - atp-binding cassette, sub-family g (white), member 1, Nlgn2 - neuroligin 2, Abl1 - c-abl oncogene 1, non-receptor tyrosine kinase, Abl2 - v-abl abelson murine leukemia viral oncogene 2 (arg, abelson-relat…
PROCESS	negative regulation of transcription from RNA polymerase II promoter	6.65e-07	0.000121	1.74	94	[Ahr - aryl-hydrocarbon receptor, Ctnnbip1 - catenin beta interacting protein 1, Per2 - period circadian clock 2, Zbed6 - zinc finger, bed domain containing 6, Per1 - period circadian clock 1, Asxl1 - additional sex combs like 1, H2afy2 - h2a histone family, member y2, Phf14 - phd finger protein 14, Atn1 - atrophin 1, Mta2 - metastasis-associated gene family, member 2, Hipk2 - homeodomain interac…
PROCESS	positive regulation of transcription from RNA polymerase II promoter	7.42e-07	0.000128	1.61	121	[Per1 - period circadian clock 1, Ikzf4 - ikaros family zinc finger 4, Gdnf - glial cell line derived neurotrophic factor, Ptbp1 - polypyrimidine tract binding protein 1, Eif4a3 - eukaryotic translation initiation factor 4a3, Creb3l2 - camp responsive element binding protein 3-like 2, Hsf2 - heat shock factor 2, Chd8 - chromodomain helicase dna binding protein 8, Maml1 - mastermind like 1 (drosop…
PROCESS	negative regulation of cellular biosynthetic process	7.39e-07	0.000129	1.52	153	[Per2 - period circadian clock 2, Ctnnbip1 - catenin beta interacting protein 1, Per1 - period circadian clock 1, 2410016O06Rik - riken cdna 2410016o06 gene, Phf14 - phd finger protein 14, Atn1 - atrophin 1, Ikzf4 - ikaros family zinc finger 4, Spen - spen homolog, transcriptional regulator (drosophila), Eif4a3 - eukaryotic translation initiation factor 4a3, Chd8 - chromodomain helicase dna bindi…
PROCESS	organ morphogenesis	7.37e-07	0.00013	2.05	59	[Bcl2 - b cell leukemia/lymphoma 2, Ahr - aryl-hydrocarbon receptor, Gpc3 - glypican 3, Asxl1 - additional sex combs like 1, Hhip - hedgehog-interacting protein, Hipk2 - homeodomain interacting protein kinase 2, Agtr2 - angiotensin ii receptor, type 2, Sp5 - trans-acting transcription factor 5, Hif1a - hypoxia inducible factor 1, alpha subunit, Mmp2 - matrix metallopeptidase 2, Wnt5a - wingless-r…
PROCESS	biological adhesion	7.63e-07	0.00013	1.86	77	[Igsf9b - immunoglobulin superfamily, member 9b, Bcl2 - b cell leukemia/lymphoma 2, Dsc2 - desmocollin 2, Pcdh18 - protocadherin 18, Fn1 - fibronectin 1, Fat1 - fat tumor suppressor homolog 1 (drosophila), Crip3 - cysteine-rich protein 3, Abl1 - c-abl oncogene 1, non-receptor tyrosine kinase, Abl2 - v-abl abelson murine leukemia viral oncogene 2 (arg, abelson-related gene), Bcan - brevican, Tln1 …
PROCESS	multicellular organismal process	7.35e-07	0.000132	1.34	281	[Man1a2 - mannosidase, alpha, class 1a, member 2, Robo1 - roundabout homolog 1 (drosophila), Abca1 - atp-binding cassette, sub-family a (abc1), member 1, Abcg1 - atp-binding cassette, sub-family g (white), member 1, Farp1 - ferm, rhogef (arhgef) and pleckstrin domain protein 1 (chondrocyte-derived), H3f3a - h3 histone, family 3a, Abl1 - c-abl oncogene 1, non-receptor tyrosine kinase, Abl2 - v-abl…
PROCESS	positive regulation of signaling	8.73e-07	0.000147	1.52	152	[Robo1 - roundabout homolog 1 (drosophila), Nlgn2 - neuroligin 2, Abl1 - c-abl oncogene 1, non-receptor tyrosine kinase, Abl2 - v-abl abelson murine leukemia viral oncogene 2 (arg, abelson-related gene), Slc20a1 - solute carrier family 20, member 1, Amer1 - apc membrane recruitment 1, Csnk1e - casein kinase 1, epsilon, Ptbp1 - polypyrimidine tract binding protein 1, Nucks1 - nuclear casein kinase…
PROCESS	negative regulation of cellular macromolecule biosynthetic process	9.58e-07	0.000159	1.53	144	[Ctnnbip1 - catenin beta interacting protein 1, Per2 - period circadian clock 2, Per1 - period circadian clock 1, 2410016O06Rik - riken cdna 2410016o06 gene, Phf14 - phd finger protein 14, Atn1 - atrophin 1, Ikzf4 - ikaros family zinc finger 4, Spen - spen homolog, transcriptional regulator (drosophila), Eif4a3 - eukaryotic translation initiation factor 4a3, Chd8 - chromodomain helicase dna bindi…
COMPONENT	cell junction	5.94e-07	0.000161	1.58	133	[Dsc2 - desmocollin 2, Farp1 - ferm, rhogef (arhgef) and pleckstrin domain protein 1 (chondrocyte-derived), Fat1 - fat tumor suppressor homolog 1 (drosophila), Nlgn2 - neuroligin 2, Ahnak - ahnak nucleoprotein (desmoyokin), Capn5 - calpain 5, Vapa - vesicle-associated membrane protein, associated protein a, Pkp2 - plakophilin 2, Capn2 - calpain 2, Dag1 - dystroglycan 1, Cnn3 - calponin 3, acidic,…
PROCESS	positive regulation of nucleobase-containing compound metabolic process	1.06e-06	0.000173	1.47	174	[Per1 - period circadian clock 1, Abca1 - atp-binding cassette, sub-family a (abc1), member 1, Gdnf - glial cell line derived neurotrophic factor, Ikzf4 - ikaros family zinc finger 4, Wrap53 - wd repeat containing, antisense to trp53, Adcy1 - adenylate cyclase 1, Wac - ww domain containing adaptor with coiled-coil, Spen - spen homolog, transcriptional regulator (drosophila), Ptbp1 - polypyrimidin…
PROCESS	negative regulation of nucleobase-containing compound metabolic process	1.24e-06	0.0002	1.52	146	[Per2 - period circadian clock 2, Ctnnbip1 - catenin beta interacting protein 1, Per1 - period circadian clock 1, 2410016O06Rik - riken cdna 2410016o06 gene, Phf14 - phd finger protein 14, Atn1 - atrophin 1, Ikzf4 - ikaros family zinc finger 4, Spen - spen homolog, transcriptional regulator (drosophila), Ptbp1 - polypyrimidine tract binding protein 1, Chd8 - chromodomain helicase dna binding prot…
PROCESS	cell-cell adhesion	1.4e-06	0.000224	2.14	51	[Igsf9b - immunoglobulin superfamily, member 9b, Bcl2 - b cell leukemia/lymphoma 2, Dsc2 - desmocollin 2, Pcdh18 - protocadherin 18, Fat1 - fat tumor suppressor homolog 1 (drosophila), Crip3 - cysteine-rich protein 3, Abl1 - c-abl oncogene 1, non-receptor tyrosine kinase, Tln1 - talin 1, Abl2 - v-abl abelson murine leukemia viral oncogene 2 (arg, abelson-related gene), Satb1 - special at-rich seq…
PROCESS	developmental growth	1.64e-06	0.000259	2.16	48	[Bcl2 - b cell leukemia/lymphoma 2, Robo1 - roundabout homolog 1 (drosophila), Large - like-glycosyltransferase, Ahr - aryl-hydrocarbon receptor, Chst11 - carbohydrate sulfotransferase 11, Plag1 - pleiomorphic adenoma gene 1, Kmt2d - lysine (k)-specific methyltransferase 2d, H3f3a - h3 histone, family 3a, Abl1 - c-abl oncogene 1, non-receptor tyrosine kinase, Agtr2 - angiotensin ii receptor, type…
PROCESS	ossification	1.77e-06	0.000276	3.13	25	[Bcl2 - b cell leukemia/lymphoma 2, Cbfb - core binding factor beta, Twsg1 - twisted gastrulation homolog 1 (drosophila), Plxnb1 - plexin b1, Igsf10 - immunoglobulin superfamily, member 10, Mmp2 - matrix metallopeptidase 2, Npr2 - natriuretic peptide receptor 2, Sik3 - sik family kinase 3, Mmp14 - matrix metallopeptidase 14 (membrane-inserted), Smo - smoothened homolog (drosophila), Fat4 - fat tu…
COMPONENT	cell-substrate junction	1.31e-06	0.000305	1.93	64	[Tle2 - transducin-like enhancer of split 2, homolog of drosophila e(spl), Fat1 - fat tumor suppressor homolog 1 (drosophila), Tln1 - talin 1, Ahnak - ahnak nucleoprotein (desmoyokin), Limk1 - lim-domain containing, protein kinase, Capn5 - calpain 5, Mmp14 - matrix metallopeptidase 14 (membrane-inserted), Ajuba - ajuba lim protein, Lpp - lim domain containing preferred translocation partner in li…
PROCESS	embryonic morphogenesis	2.74e-06	0.000422	1.94	60	[Gpc3 - glypican 3, Lats2 - large tumor suppressor 2, Tshz1 - teashirt zinc finger family member 1, Insig1 - insulin induced gene 1, Hipk2 - homeodomain interacting protein kinase 2, Hif1a - hypoxia inducible factor 1, alpha subunit, Wnt5a - wingless-related mmtv integration site 5a, Intu - inturned planar cell polarity effector homolog (drosophila), Mmp14 - matrix metallopeptidase 14 (membrane-i…
FUNCTION	transcription regulatory region DNA binding	7.86e-07	0.000496	1.68	103	[Per1 - period circadian clock 1, Ikzf4 - ikaros family zinc finger 4, H3f3a - h3 histone, family 3a, Mafk - v-maf musculoaponeurotic fibrosarcoma oncogene family, protein k (avian), Creb3l2 - camp responsive element binding protein 3-like 2, Hsf2 - heat shock factor 2, Tnrc18 - trinucleotide repeat containing 18, Skil - ski-like, Zfp704 - zinc finger protein 704, Gata4 - gata binding protein 4, …
PROCESS	regulation of cell morphogenesis involved in differentiation	3.33e-06	0.000507	2.03	53	[Robo1 - roundabout homolog 1 (drosophila), Fn1 - fibronectin 1, Arhgap4 - rho gtpase activating protein 4, Gdnf - glial cell line derived neurotrophic factor, Abl1 - c-abl oncogene 1, non-receptor tyrosine kinase, Limk1 - lim-domain containing, protein kinase, Fxn - frataxin, Wnt5a - wingless-related mmtv integration site 5a, Dag1 - dystroglycan 1, Eif4g2 - eukaryotic translation initiation fact…
FUNCTION	binding	1.06e-06	0.000519	1.1	917	[Abca1 - atp-binding cassette, sub-family a (abc1), member 1, Ikzf4 - ikaros family zinc finger 4, Abcg1 - atp-binding cassette, sub-family g (white), member 1, H3f3a - h3 histone, family 3a, Abl1 - c-abl oncogene 1, non-receptor tyrosine kinase, Abl2 - v-abl abelson murine leukemia viral oncogene 2 (arg, abelson-related gene), Adcy1 - adenylate cyclase 1, Eif5a2 - eukaryotic translation initiati…
FUNCTION	signal transducer activity	7.06e-07	0.00052	1.68	103	[Robo1 - roundabout homolog 1 (drosophila), Slc22a17 - solute carrier family 22 (organic cation transporter), member 17, Abca1 - atp-binding cassette, sub-family a (abc1), member 1, Slc20a1 - solute carrier family 20, member 1, Npr2 - natriuretic peptide receptor 2, Nrg2 - neuregulin 2, Vapa - vesicle-associated membrane protein, associated protein a, Taok1 - tao kinase 1, Vopp1 - vesicular, over…
FUNCTION	regulatory region DNA binding	9.47e-07	0.000523	1.67	103	[Per1 - period circadian clock 1, Ikzf4 - ikaros family zinc finger 4, H3f3a - h3 histone, family 3a, Mafk - v-maf musculoaponeurotic fibrosarcoma oncogene family, protein k (avian), Creb3l2 - camp responsive element binding protein 3-like 2, Hsf2 - heat shock factor 2, Tnrc18 - trinucleotide repeat containing 18, Skil - ski-like, Zfp704 - zinc finger protein 704, Gata4 - gata binding protein 4, …
PROCESS	positive regulation of signal transduction	3.49e-06	0.000526	1.54	129	[Robo1 - roundabout homolog 1 (drosophila), Abl1 - c-abl oncogene 1, non-receptor tyrosine kinase, Abl2 - v-abl abelson murine leukemia viral oncogene 2 (arg, abelson-related gene), Slc20a1 - solute carrier family 20, member 1, Csnk1e - casein kinase 1, epsilon, Nucks1 - nuclear casein kinase and cyclin-dependent kinase substrate 1, Vapa - vesicle-associated membrane protein, associated protein a…
FUNCTION	transcription factor activity, sequence-specific DNA binding	5.02e-07	0.000554	1.62	122	[Zscan25 - zinc finger and scan domain containing 25, D3Ertd254e - dna segment, chr 3, erato doi 254, expressed, Ikzf4 - ikaros family zinc finger 4, Spen - spen homolog, transcriptional regulator (drosophila), Nucks1 - nuclear casein kinase and cyclin-dependent kinase substrate 1, Mafk - v-maf musculoaponeurotic fibrosarcoma oncogene family, protein k (avian), Creb3l2 - camp responsive element b…
PROCESS	organic cyclic compound biosynthetic process	3.81e-06	0.000567	1.35	238	[Cyp51 - cytochrome p450, family 51, 2410016O06Rik - riken cdna 2410016o06 gene, Ikzf4 - ikaros family zinc finger 4, Adcy1 - adenylate cyclase 1, Phf11d - phd finger protein 11d, Creb3l2 - camp responsive element binding protein 3-like 2, Vopp1 - vesicular, overexpressed in cancer, prosurvival protein 1, Med13l - mediator complex subunit 13-like, Pcbd1 - pterin 4 alpha carbinolamine dehydratase/…
FUNCTION	regulatory region nucleic acid binding	6.57e-07	0.000581	1.68	104	[Per1 - period circadian clock 1, Ikzf4 - ikaros family zinc finger 4, H3f3a - h3 histone, family 3a, Ptbp1 - polypyrimidine tract binding protein 1, Mafk - v-maf musculoaponeurotic fibrosarcoma oncogene family, protein k (avian), Creb3l2 - camp responsive element binding protein 3-like 2, Hsf2 - heat shock factor 2, Tnrc18 - trinucleotide repeat containing 18, Skil - ski-like, Zfp704 - zinc fing…
FUNCTION	structural constituent of ribosome	1.41e-06	0.000624	2.43	38	[Rps3a1 - ribosomal protein s3a1, Rps4x - ribosomal protein s4, x-linked, Rps27a - ribosomal protein s27a, Rpl17 - ribosomal protein l17, Rps23 - ribosomal protein s23, Rpl27a - ribosomal protein l27a, Slc25a15 - solute carrier family 25 (mitochondrial carrier ornithine transporter), member 15, Rps8 - ribosomal protein s8, Rpsa - ribosomal protein sa, Rps11 - ribosomal protein s11, Rpl23a - ribos…
PROCESS	hippo signaling	4.56e-06	0.000671	6.24	10	[Mob1b - mob kinase activator 1b, Amotl2 - angiomotin-like 2, Yap1 - yes-associated protein 1, Tead1 - tea domain family member 1, Tead2 - tea domain family member 2, Lats2 - large tumor suppressor 2, Lats1 - large tumor suppressor, Fat4 - fat tumor suppressor homolog 4 (drosophila), Wwtr1 - ww domain containing transcription regulator 1, Dchs1 - dachsous 1 (drosophila)]
PROCESS	tissue morphogenesis	4.72e-06	0.000687	2.01	53	[Bcl2 - b cell leukemia/lymphoma 2, Ahr - aryl-hydrocarbon receptor, Ctnnbip1 - catenin beta interacting protein 1, Gpc3 - glypican 3, Lgr4 - leucine-rich repeat-containing g protein-coupled receptor 4, Gdnf - glial cell line derived neurotrophic factor, Hhip - hedgehog-interacting protein, Hif1a - hypoxia inducible factor 1, alpha subunit, Mmp2 - matrix metallopeptidase 2, Wnt5a - wingless-relat…
FUNCTION	nucleic acid binding transcription factor activity	5.02e-07	0.000739	1.62	122	[Zscan25 - zinc finger and scan domain containing 25, D3Ertd254e - dna segment, chr 3, erato doi 254, expressed, Ikzf4 - ikaros family zinc finger 4, Spen - spen homolog, transcriptional regulator (drosophila), Nucks1 - nuclear casein kinase and cyclin-dependent kinase substrate 1, Mafk - v-maf musculoaponeurotic fibrosarcoma oncogene family, protein k (avian), Creb3l2 - camp responsive element b…
PROCESS	negative regulation of cellular metabolic process	5.69e-06	0.000819	1.37	216	[2410016O06Rik - riken cdna 2410016o06 gene, Ikzf4 - ikaros family zinc finger 4, Farp1 - ferm, rhogef (arhgef) and pleckstrin domain protein 1 (chondrocyte-derived), Abl1 - c-abl oncogene 1, non-receptor tyrosine kinase, Ptbp1 - polypyrimidine tract binding protein 1, Dag1 - dystroglycan 1, Kirrel - kin of irre like (drosophila), Tnrc18 - trinucleotide repeat containing 18, Secisbp2 - secis bind…
PROCESS	aromatic compound biosynthetic process	5.96e-06	0.000848	1.35	229	[2410016O06Rik - riken cdna 2410016o06 gene, Ikzf4 - ikaros family zinc finger 4, Adcy1 - adenylate cyclase 1, Phf11d - phd finger protein 11d, Creb3l2 - camp responsive element binding protein 3-like 2, Vopp1 - vesicular, overexpressed in cancer, prosurvival protein 1, Med13l - mediator complex subunit 13-like, Pcbd1 - pterin 4 alpha carbinolamine dehydratase/dimerization cofactor of hepatocyte …
PROCESS	negative regulation of metabolic process	6.47e-06	0.000911	1.35	230	[2410016O06Rik - riken cdna 2410016o06 gene, Ikzf4 - ikaros family zinc finger 4, Farp1 - ferm, rhogef (arhgef) and pleckstrin domain protein 1 (chondrocyte-derived), Abl1 - c-abl oncogene 1, non-receptor tyrosine kinase, Ptbp1 - polypyrimidine tract binding protein 1, Dag1 - dystroglycan 1, Kirrel - kin of irre like (drosophila), Tnrc18 - trinucleotide repeat containing 18, Secisbp2 - secis bind…
PROCESS	regulation of cell development	6.71e-06	0.000934	1.58	112	[Robo1 - roundabout homolog 1 (drosophila), Gdnf - glial cell line derived neurotrophic factor, Abl1 - c-abl oncogene 1, non-receptor tyrosine kinase, Nlgn2 - neuroligin 2, Abl2 - v-abl abelson murine leukemia viral oncogene 2 (arg, abelson-related gene), Spen - spen homolog, transcriptional regulator (drosophila), Fuom - fucose mutarotase, Ptbp1 - polypyrimidine tract binding protein 1, Npr2 - n…
PROCESS	regulation of axonogenesis	6.9e-06	0.000941	2.46	32	[Robo1 - roundabout homolog 1 (drosophila), Sema6d - sema domain, transmembrane domain (tm), and cytoplasmic domain, (semaphorin) 6d, Fn1 - fibronectin 1, Arhgap4 - rho gtpase activating protein 4, Abl1 - c-abl oncogene 1, non-receptor tyrosine kinase, Plxnb1 - plexin b1, Limk1 - lim-domain containing, protein kinase, Sema3d - sema domain, immunoglobulin domain (ig), short basic domain, secreted,…
PROCESS	growth	7.02e-06	0.000947	1.98	53	[Robo1 - roundabout homolog 1 (drosophila), Bcl2 - b cell leukemia/lymphoma 2, Ahr - aryl-hydrocarbon receptor, H3f3a - h3 histone, family 3a, Abl1 - c-abl oncogene 1, non-receptor tyrosine kinase, Agtr2 - angiotensin ii receptor, type 2, Igsf10 - immunoglobulin superfamily, member 10, Pou5f1 - pou domain, class 5, transcription factor 1, Wnt5a - wingless-related mmtv integration site 5a, Smo - s…
PROCESS	regulation of interleukin-2 production	7.1e-06	0.000948	8	9	[Ezr - ezrin, Prnp - prion protein, Pde4b - phosphodiesterase 4b, camp specific, Anxa1 - annexin a1, Il20rb - interleukin 20 receptor beta, Cd1d1 - cd1d1 antigen, Abl1 - c-abl oncogene 1, non-receptor tyrosine kinase, Stat5a - signal transducer and activator of transcription 5a, Abl2 - v-abl abelson murine leukemia viral oncogene 2 (arg, abelson-related gene)]
PROCESS	heterocycle biosynthetic process	6.89e-06	0.00095	1.35	229	[2410016O06Rik - riken cdna 2410016o06 gene, Ikzf4 - ikaros family zinc finger 4, Adcy1 - adenylate cyclase 1, Phf11d - phd finger protein 11d, Creb3l2 - camp responsive element binding protein 3-like 2, Vopp1 - vesicular, overexpressed in cancer, prosurvival protein 1, Med13l - mediator complex subunit 13-like, Pcbd1 - pterin 4 alpha carbinolamine dehydratase/dimerization cofactor of hepatocyte …
PROCESS	negative regulation of nitrogen compound metabolic process	7.38e-06	0.000966	1.46	153	[Ctnnbip1 - catenin beta interacting protein 1, Per2 - period circadian clock 2, Per1 - period circadian clock 1, 2410016O06Rik - riken cdna 2410016o06 gene, Phf14 - phd finger protein 14, Atn1 - atrophin 1, Ikzf4 - ikaros family zinc finger 4, Spen - spen homolog, transcriptional regulator (drosophila), Ptbp1 - polypyrimidine tract binding protein 1, Eif4a3 - eukaryotic translation initiation fa…
PROCESS	positive regulation of translation	7.35e-06	0.000972	2.91	25	[Rps3a1 - ribosomal protein s3a1, Rps6kb1 - ribosomal protein s6 kinase, polypeptide 1, Eif5a2 - eukaryotic translation initiation factor 5a2, Eef2 - eukaryotic translation elongation factor 2, Pou5f1 - pou domain, class 5, transcription factor 1, Ptbp1 - polypyrimidine tract binding protein 1, Rbm3 - rna binding motif protein 3, Eif4a3 - eukaryotic translation initiation factor 4a3, Eif4g2 - euk…
PROCESS	nucleobase-containing compound biosynthetic process	7.82e-06	0.00101	1.36	223	[2410016O06Rik - riken cdna 2410016o06 gene, Ikzf4 - ikaros family zinc finger 4, Adcy1 - adenylate cyclase 1, Phf11d - phd finger protein 11d, Creb3l2 - camp responsive element binding protein 3-like 2, Vopp1 - vesicular, overexpressed in cancer, prosurvival protein 1, Med13l - mediator complex subunit 13-like, Pcbd1 - pterin 4 alpha carbinolamine dehydratase/dimerization cofactor of hepatocyte …
COMPONENT	cytosolic small ribosomal subunit	5.24e-06	0.00106	4	16	[Rps3a1 - ribosomal protein s3a1, Rps4x - ribosomal protein s4, x-linked, Rps27a - ribosomal protein s27a, Rps5 - ribosomal protein s5, Rps6 - ribosomal protein s6, Rps23 - ribosomal protein s23, Rps8 - ribosomal protein s8, Rpsa - ribosomal protein sa, Rps15a - ribosomal protein s15a, Rps11 - ribosomal protein s11, Rps15 - ribosomal protein s15, Rps9 - ribosomal protein s9, Rps10 - ribosomal pro…
PROCESS	regulation of molecular function	9.48e-06	0.00122	1.35	222	[Robo1 - roundabout homolog 1 (drosophila), Arhgef28 - rho guanine nucleotide exchange factor (gef) 28, Farp1 - ferm, rhogef (arhgef) and pleckstrin domain protein 1 (chondrocyte-derived), Abl1 - c-abl oncogene 1, non-receptor tyrosine kinase, Abl2 - v-abl abelson murine leukemia viral oncogene 2 (arg, abelson-related gene), Dennd1b - denn/madd domain containing 1b, Adcy1 - adenylate cyclase 1, C…
FUNCTION	protein binding	4.01e-06	0.00127	1.16	652	[Abca1 - atp-binding cassette, sub-family a (abc1), member 1, 2410016O06Rik - riken cdna 2410016o06 gene, Arhgef28 - rho guanine nucleotide exchange factor (gef) 28, Ikzf4 - ikaros family zinc finger 4, H3f3a - h3 histone, family 3a, Abcg1 - atp-binding cassette, sub-family g (white), member 1, Abl1 - c-abl oncogene 1, non-receptor tyrosine kinase, Abl2 - v-abl abelson murine leukemia viral oncog…
FUNCTION	structural molecule activity	3.89e-06	0.00132	2.35	40	[Vcan - versican, Rps27a - ribosomal protein s27a, Rpl17 - ribosomal protein l17, Slc25a15 - solute carrier family 25 (mitochondrial carrier ornithine transporter), member 15, Rpl27a - ribosomal protein l27a, Rps23 - ribosomal protein s23, Bcan - brevican, Tln1 - talin 1, Mapk8ip1 - mitogen-activated protein kinase 8 interacting protein 1, Rpl23a - ribosomal protein l23a, Pkp2 - plakophilin 2, Sy…
FUNCTION	metal ion binding	3.68e-06	0.00136	1.28	327	[Man1a2 - mannosidase, alpha, class 1a, member 2, Cyp51 - cytochrome p450, family 51, 2410016O06Rik - riken cdna 2410016o06 gene, Arhgef28 - rho guanine nucleotide exchange factor (gef) 28, Ikzf4 - ikaros family zinc finger 4, Cyp2j6 - cytochrome p450, family 2, subfamily j, polypeptide 6, Abl1 - c-abl oncogene 1, non-receptor tyrosine kinase, Abl2 - v-abl abelson murine leukemia viral oncogene 2…
COMPONENT	large ribosomal subunit	1.03e-05	0.0014	3.08	23	[Rpl4 - ribosomal protein l4, Rpl8 - ribosomal protein l8, Rpl29 - ribosomal protein l29, Rpl17 - ribosomal protein l17, Rpl11 - ribosomal protein l11, Rpl30 - ribosomal protein l30, Rpl7 - ribosomal protein l7, Rpl18a - ribosomal protein l18a, Rpl27a - ribosomal protein l27a, Rpl13a - ribosomal protein l13a, Rpl7a - ribosomal protein l7a, Rpl23a - ribosomal protein l23a, Rpl14 - ribosomal protei…
FUNCTION	transcription regulatory region sequence-specific DNA binding	3.59e-06	0.00144	1.78	76	[Lmo4 - lim domain only 4, Zbed6 - zinc finger, bed domain containing 6, Per1 - period circadian clock 1, Nr1d2 - nuclear receptor subfamily 1, group d, member 2, H2afy2 - h2a histone family, member y2, Mta2 - metastasis-associated gene family, member 2, H3f3a - h3 histone, family 3a, Sp5 - trans-acting transcription factor 5, Satb1 - special at-rich sequence binding protein 1, Zfp711 - zinc fing…
FUNCTION	sequence-specific double-stranded DNA binding	5.31e-06	0.00147	1.75	79	[Zbed6 - zinc finger, bed domain containing 6, Lmo4 - lim domain only 4, Per1 - period circadian clock 1, Nr1d2 - nuclear receptor subfamily 1, group d, member 2, H2afy2 - h2a histone family, member y2, Mta2 - metastasis-associated gene family, member 2, H3f3a - h3 histone, family 3a, Sp5 - trans-acting transcription factor 5, Satb1 - special at-rich sequence binding protein 1, Zfp711 - zinc fing…
COMPONENT	ribosome	1e-05	0.00148	2.36	34	[Rps3a1 - ribosomal protein s3a1, Rps4x - ribosomal protein s4, x-linked, Rps27a - ribosomal protein s27a, Rpl17 - ribosomal protein l17, Rps23 - ribosomal protein s23, Rpl27a - ribosomal protein l27a, Rps8 - ribosomal protein s8, Eef2 - eukaryotic translation elongation factor 2, Rpl7a - ribosomal protein l7a, Rpsa - ribosomal protein sa, Rps11 - ribosomal protein s11, Rpl23a - ribosomal protein…
COMPONENT	cell-substrate adherens junction	8.33e-06	0.0015	1.87	61	[Tle2 - transducin-like enhancer of split 2, homolog of drosophila e(spl), Fat1 - fat tumor suppressor homolog 1 (drosophila), Tln1 - talin 1, Ahnak - ahnak nucleoprotein (desmoyokin), Limk1 - lim-domain containing, protein kinase, Capn5 - calpain 5, Mmp14 - matrix metallopeptidase 14 (membrane-inserted), Ajuba - ajuba lim protein, Lpp - lim domain containing preferred translocation partner in li…
FUNCTION	sequence-specific DNA binding	5.09e-06	0.0015	1.6	109	[Zscan25 - zinc finger and scan domain containing 25, Per1 - period circadian clock 1, Ikzf4 - ikaros family zinc finger 4, H3f3a - h3 histone, family 3a, Ptbp1 - polypyrimidine tract binding protein 1, Mafk - v-maf musculoaponeurotic fibrosarcoma oncogene family, protein k (avian), Creb3l2 - camp responsive element binding protein 3-like 2, Hsf2 - heat shock factor 2, Tnrc18 - trinucleotide repe…
FUNCTION	cation binding	5.79e-06	0.0015	1.27	330	[Man1a2 - mannosidase, alpha, class 1a, member 2, Cyp51 - cytochrome p450, family 51, 2410016O06Rik - riken cdna 2410016o06 gene, Arhgef28 - rho guanine nucleotide exchange factor (gef) 28, Ikzf4 - ikaros family zinc finger 4, Cyp2j6 - cytochrome p450, family 2, subfamily j, polypeptide 6, Abl1 - c-abl oncogene 1, non-receptor tyrosine kinase, Abl2 - v-abl abelson murine leukemia viral oncogene 2…
COMPONENT	focal adhesion	9.52e-06	0.00155	1.87	60	[Tle2 - transducin-like enhancer of split 2, homolog of drosophila e(spl), Fat1 - fat tumor suppressor homolog 1 (drosophila), Tln1 - talin 1, Ahnak - ahnak nucleoprotein (desmoyokin), Limk1 - lim-domain containing, protein kinase, Capn5 - calpain 5, Mmp14 - matrix metallopeptidase 14 (membrane-inserted), Ajuba - ajuba lim protein, Lpp - lim domain containing preferred translocation partner in li…
PROCESS	regulation of transmembrane receptor protein serine/threonine kinase signaling pathway	1.22e-05	0.00155	2.32	34	[Chst11 - carbohydrate sulfotransferase 11, Zeb1 - zinc finger e-box binding homeobox 1, Gpc3 - glypican 3, Ube2o - ubiquitin-conjugating enzyme e2o, Twsg1 - twisted gastrulation homolog 1 (drosophila), Abl1 - c-abl oncogene 1, non-receptor tyrosine kinase, Hipk2 - homeodomain interacting protein kinase 2, Wwtr1 - ww domain containing transcription regulator 1, Neo1 - neogenin, Bmpr2 - bone morph…
PROCESS	cellular biosynthetic process	1.23e-05	0.00155	1.28	308	[Fasn - fatty acid synthase, Abca1 - atp-binding cassette, sub-family a (abc1), member 1, 2410016O06Rik - riken cdna 2410016o06 gene, Ikzf4 - ikaros family zinc finger 4, Adcy1 - adenylate cyclase 1, Eif5a2 - eukaryotic translation initiation factor 5a2, Eif1 - eukaryotic translation initiation factor 1, Phf11d - phd finger protein 11d, Eif3f - eukaryotic translation initiation factor 3, subunit …
PROCESS	nervous system development	1.31e-05	0.00163	1.98	50	[Robo1 - roundabout homolog 1 (drosophila), Pcdh18 - protocadherin 18, Gdnf - glial cell line derived neurotrophic factor, Neo1 - neogenin, Serpine2 - serine (or cysteine) peptidase inhibitor, clade e, member 2, Mafk - v-maf musculoaponeurotic fibrosarcoma oncogene family, protein k (avian), Intu - inturned planar cell polarity effector homolog (drosophila), C77370 - expressed sequence c77370, Cp…
PROCESS	cell surface receptor signaling pathway	1.32e-05	0.00164	1.47	142	[Robo1 - roundabout homolog 1 (drosophila), Ctnnbip1 - catenin beta interacting protein 1, Abca1 - atp-binding cassette, sub-family a (abc1), member 1, Gdnf - glial cell line derived neurotrophic factor, Abl1 - c-abl oncogene 1, non-receptor tyrosine kinase, Abl2 - v-abl abelson murine leukemia viral oncogene 2 (arg, abelson-related gene), Dennd1b - denn/madd domain containing 1b, Csnk1e - casein…
PROCESS	morphogenesis of an epithelium	1.4e-05	0.00172	2.08	44	[Edn1 - endothelin 1, Bcl2 - b cell leukemia/lymphoma 2, Ahr - aryl-hydrocarbon receptor, Ctnnbip1 - catenin beta interacting protein 1, Gpc3 - glypican 3, Mtss1 - metastasis suppressor 1, Lgr4 - leucine-rich repeat-containing g protein-coupled receptor 4, Lin7c - lin-7 homolog c (c. elegans), Gdnf - glial cell line derived neurotrophic factor, Hhip - hedgehog-interacting protein, Hif1a - hypoxia…
PROCESS	positive regulation of JUN kinase activity	1.45e-05	0.00176	3.87	16	[Edn1 - endothelin 1, Dab2ip - disabled 2 interacting protein, Mdfic - myod family inhibitor domain containing, Tiam1 - t cell lymphoma invasion and metastasis 1, Zak - sterile alpha motif and leucine zipper containing kinase azk, Sash1 - sam and sh3 domain containing 1, Zeb2 - zinc finger e-box binding homeobox 2, Wnt5a - wingless-related mmtv integration site 5a, Map3k11 - mitogen-activated pro…
FUNCTION	RNA polymerase II transcription factor activity, sequence-specific DNA binding	7.19e-06	0.00176	1.76	75	[Plscr1 - phospholipid scramblase 1, Ahr - aryl-hydrocarbon receptor, Nr1d2 - nuclear receptor subfamily 1, group d, member 2, Hif1a - hypoxia inducible factor 1, alpha subunit, Satb1 - special at-rich sequence binding protein 1, Crebbp - creb binding protein, Pou5f1 - pou domain, class 5, transcription factor 1, Nucks1 - nuclear casein kinase and cyclin-dependent kinase substrate 1, Mafk - v-maf…
PROCESS	translation	1.48e-05	0.00177	1.97	51	[Slc25a15 - solute carrier family 25 (mitochondrial carrier ornithine transporter), member 15, Eif5a2 - eukaryotic translation initiation factor 5a2, Eif1 - eukaryotic translation initiation factor 1, Rpl23a - ribosomal protein l23a, Eif3f - eukaryotic translation initiation factor 3, subunit f, Rpl14 - ribosomal protein l14, Eif4g2 - eukaryotic translation initiation factor 4, gamma 2, Eif3h - e…
PROCESS	regulation of axon extension	1.73e-05	0.002	3.02	22	[Rpl4 - ribosomal protein l4, Sema6d - sema domain, transmembrane domain (tm), and cytoplasmic domain, (semaphorin) 6d, Fn1 - fibronectin 1, Arhgap4 - rho gtpase activating protein 4, Dbn1 - drebrin 1, Abl1 - c-abl oncogene 1, non-receptor tyrosine kinase, Limk1 - lim-domain containing, protein kinase, Sema3d - sema domain, immunoglobulin domain (ig), short basic domain, secreted, (semaphorin) 3d…
PROCESS	positive regulation of response to stimulus	1.73e-05	0.00202	1.53	119	[Abl1 - c-abl oncogene 1, non-receptor tyrosine kinase, Abl2 - v-abl abelson murine leukemia viral oncogene 2 (arg, abelson-related gene), Slc20a1 - solute carrier family 20, member 1, Dennd1b - denn/madd domain containing 1b, Wac - ww domain containing adaptor with coiled-coil, Nucks1 - nuclear casein kinase and cyclin-dependent kinase substrate 1, Vapa - vesicle-associated membrane protein, ass…
PROCESS	negative regulation of macromolecule metabolic process	1.7e-05	0.00203	1.35	215	[2410016O06Rik - riken cdna 2410016o06 gene, Ikzf4 - ikaros family zinc finger 4, Farp1 - ferm, rhogef (arhgef) and pleckstrin domain protein 1 (chondrocyte-derived), Abl1 - c-abl oncogene 1, non-receptor tyrosine kinase, Ptbp1 - polypyrimidine tract binding protein 1, Dag1 - dystroglycan 1, Kirrel - kin of irre like (drosophila), Tnrc18 - trinucleotide repeat containing 18, Secisbp2 - secis bind…
PROCESS	regulation of nervous system development	1.72e-05	0.00203	1.59	100	[Robo1 - roundabout homolog 1 (drosophila), Abl1 - c-abl oncogene 1, non-receptor tyrosine kinase, Nlgn2 - neuroligin 2, Abl2 - v-abl abelson murine leukemia viral oncogene 2 (arg, abelson-related gene), Spen - spen homolog, transcriptional regulator (drosophila), Fuom - fucose mutarotase, Ptbp1 - polypyrimidine tract binding protein 1, Map2 - microtubule-associated protein 2, Skil - ski-like, Sk…
COMPONENT	extracellular matrix	1.82e-05	0.00227	2.34	34	[Plscr1 - phospholipid scramblase 1, Fn1 - fibronectin 1, Gpc3 - glypican 3, Vcan - versican, Col17a1 - collagen, type xvii, alpha 1, Tgfbi - transforming growth factor, beta induced, Bcan - brevican, Adamts7 - a disintegrin-like and metallopeptidase (reprolysin type) with thrombospondin type 1 motif, 7, Col6a6 - collagen, type vi, alpha 6, Pxdn - peroxidasin homolog (drosophila), Pcolce - procol…
COMPONENT	neuron part	2.11e-05	0.00228	1.46	142	[Robo1 - roundabout homolog 1 (drosophila), Slc38a2 - solute carrier family 38, member 2, Clcn3 - chloride channel 3, Farp1 - ferm, rhogef (arhgef) and pleckstrin domain protein 1 (chondrocyte-derived), Nlgn2 - neuroligin 2, Abl1 - c-abl oncogene 1, non-receptor tyrosine kinase, Abl2 - v-abl abelson murine leukemia viral oncogene 2 (arg, abelson-related gene), Csnk1e - casein kinase 1, epsilon, P…
COMPONENT	plasma membrane	1.98e-05	0.0023	1.29	275	[Robo1 - roundabout homolog 1 (drosophila), Fasn - fatty acid synthase, Slc39a6 - solute carrier family 39 (metal ion transporter), member 6, Cyp51 - cytochrome p450, family 51, Abca1 - atp-binding cassette, sub-family a (abc1), member 1, Tmem150a - transmembrane protein 150a, Arhgef28 - rho guanine nucleotide exchange factor (gef) 28, Abcg1 - atp-binding cassette, sub-family g (white), member 1,…
PROCESS	positive regulation of cellular amide metabolic process	2.11e-05	0.00243	2.7	26	[Rps3a1 - ribosomal protein s3a1, Rps6kb1 - ribosomal protein s6 kinase, polypeptide 1, Eif5a2 - eukaryotic translation initiation factor 5a2, Csnk1e - casein kinase 1, epsilon, Eef2 - eukaryotic translation elongation factor 2, Pou5f1 - pou domain, class 5, transcription factor 1, Ptbp1 - polypyrimidine tract binding protein 1, Rbm3 - rna binding motif protein 3, Eif4a3 - eukaryotic translation …
PROCESS	peptide biosynthetic process	2.22e-05	0.00246	1.93	52	[Slc25a15 - solute carrier family 25 (mitochondrial carrier ornithine transporter), member 15, Eif5a2 - eukaryotic translation initiation factor 5a2, Eif1 - eukaryotic translation initiation factor 1, Rpl23a - ribosomal protein l23a, Eif3f - eukaryotic translation initiation factor 3, subunit f, Rpl14 - ribosomal protein l14, Eif4g2 - eukaryotic translation initiation factor 4, gamma 2, Eif3h - e…
FUNCTION	SMAD binding	1.06e-05	0.00247	3.19	21	[Skil - ski-like, Ski - ski sarcoma viral oncogene homolog (avian), Axin2 - axin2, Hipk2 - homeodomain interacting protein kinase 2, Gata4 - gata binding protein 4, Smad3 - smad family member 3, Ldlrad4 - low density lipoprotein receptor class a domain containing 4, Smad6 - smad family member 6, Pmepa1 - prostate transmembrane protein, androgen induced 1, Smad7 - smad family member 7, Zeb2 - zinc…
PROCESS	negative regulation of multicellular organismal process	2.21e-05	0.00248	1.63	90	[Bcl2 - b cell leukemia/lymphoma 2, Ahr - aryl-hydrocarbon receptor, Traip - traf-interacting protein, Fn1 - fibronectin 1, Arhgap4 - rho gtpase activating protein 4, Lgr4 - leucine-rich repeat-containing g protein-coupled receptor 4, 2410016O06Rik - riken cdna 2410016o06 gene, Phf14 - phd finger protein 14, Hhip - hedgehog-interacting protein, Agtr2 - angiotensin ii receptor, type 2, Hif1a - hyp…
PROCESS	regulation of JUN kinase activity	2.26e-05	0.00248	3.46	18	[Dab2ip - disabled 2 interacting protein, Edn1 - endothelin 1, Mdfic - myod family inhibitor domain containing, Tiam1 - t cell lymphoma invasion and metastasis 1, Zak - sterile alpha motif and leucine zipper containing kinase azk, Sash1 - sam and sh3 domain containing 1, Tnxb - tenascin xb, Zeb2 - zinc finger e-box binding homeobox 2, Mapk8ip1 - mitogen-activated protein kinase 8 interacting prot…
PROCESS	leukocyte differentiation	2.18e-05	0.00249	2.26	35	[Cbfb - core binding factor beta, Bcl2 - b cell leukemia/lymphoma 2, Ahr - aryl-hydrocarbon receptor, Cbfa2t3 - core-binding factor, runt domain, alpha subunit 2, translocated to, 3 (human), Gpc3 - glypican 3, Tcf7 - transcription factor 7, t cell specific, Abl1 - c-abl oncogene 1, non-receptor tyrosine kinase, Abl2 - v-abl abelson murine leukemia viral oncogene 2 (arg, abelson-related gene), Sat…
PROCESS	signal transduction	2.21e-05	0.0025	1.28	295	[Robo1 - roundabout homolog 1 (drosophila), Abca1 - atp-binding cassette, sub-family a (abc1), member 1, Arhgef28 - rho guanine nucleotide exchange factor (gef) 28, Ppp1r12b - protein phosphatase 1, regulatory (inhibitor) subunit 12b, Abl1 - c-abl oncogene 1, non-receptor tyrosine kinase, Abl2 - v-abl abelson murine leukemia viral oncogene 2 (arg, abelson-related gene), Dennd1b - denn/madd domain…
PROCESS	regulation of Wnt signaling pathway	2.36e-05	0.00257	2.23	36	[Ctnnbip1 - catenin beta interacting protein 1, Gpc3 - glypican 3, Lgr4 - leucine-rich repeat-containing g protein-coupled receptor 4, Mdfic - myod family inhibitor domain containing, Lats1 - large tumor suppressor, Lats2 - large tumor suppressor 2, Rnf146 - ring finger protein 146, Tle2 - transducin-like enhancer of split 2, homolog of drosophila e(spl), Abl1 - c-abl oncogene 1, non-receptor tyr…
PROCESS	regulation of stress-activated MAPK cascade	2.46e-05	0.00266	2.4	30	[Ezr - ezrin, Edn1 - endothelin 1, Per1 - period circadian clock 1, Mdfic - myod family inhibitor domain containing, Hipk2 - homeodomain interacting protein kinase 2, Zak - sterile alpha motif and leucine zipper containing kinase azk, Sash1 - sam and sh3 domain containing 1, Mapk8ip1 - mitogen-activated protein kinase 8 interacting protein 1, Wnt5a - wingless-related mmtv integration site 5a, Ltb…
PROCESS	positive regulation of nervous system development	2.58e-05	0.00277	1.76	66	[Robo1 - roundabout homolog 1 (drosophila), Bcl2 - b cell leukemia/lymphoma 2, Fn1 - fibronectin 1, Fez1 - fasciculation and elongation protein zeta 1 (zygin i), Nlgn2 - neuroligin 2, Abl2 - v-abl abelson murine leukemia viral oncogene 2 (arg, abelson-related gene), Hif1a - hypoxia inducible factor 1, alpha subunit, Limk1 - lim-domain containing, protein kinase, Spen - spen homolog, transcription…
PROCESS	regulation of neurogenesis	2.62e-05	0.00279	1.61	91	[Robo1 - roundabout homolog 1 (drosophila), Bcl2 - b cell leukemia/lymphoma 2, Zswim6 - zinc finger swim-type containing 6, Fn1 - fibronectin 1, Arhgap4 - rho gtpase activating protein 4, Ntf5 - neurotrophin 5, Fez1 - fasciculation and elongation protein zeta 1 (zygin i), Nlgn2 - neuroligin 2, Abl1 - c-abl oncogene 1, non-receptor tyrosine kinase, Abl2 - v-abl abelson murine leukemia viral oncoge…
FUNCTION	double-stranded DNA binding	1.38e-05	0.00305	1.64	89	[Zbed6 - zinc finger, bed domain containing 6, Lmo4 - lim domain only 4, Per1 - period circadian clock 1, Nr1d2 - nuclear receptor subfamily 1, group d, member 2, H2afy2 - h2a histone family, member y2, Mta2 - metastasis-associated gene family, member 2, H3f3a - h3 histone, family 3a, Sp5 - trans-acting transcription factor 5, Satb1 - special at-rich sequence binding protein 1, Zfp711 - zinc fing…
PROCESS	tube morphogenesis	3.09e-05	0.00326	2.13	38	[Edn1 - endothelin 1, Bcl2 - b cell leukemia/lymphoma 2, Ahr - aryl-hydrocarbon receptor, Zeb1 - zinc finger e-box binding homeobox 1, Ctnnbip1 - catenin beta interacting protein 1, Mtss1 - metastasis suppressor 1, Gpc3 - glypican 3, Lgr4 - leucine-rich repeat-containing g protein-coupled receptor 4, Gdnf - glial cell line derived neurotrophic factor, Hhip - hedgehog-interacting protein, Hif1a - …
PROCESS	organic substance biosynthetic process	3.17e-05	0.00332	1.26	320	[Fasn - fatty acid synthase, Cyp51 - cytochrome p450, family 51, Abca1 - atp-binding cassette, sub-family a (abc1), member 1, 2410016O06Rik - riken cdna 2410016o06 gene, Ikzf4 - ikaros family zinc finger 4, Adcy1 - adenylate cyclase 1, Eif5a2 - eukaryotic translation initiation factor 5a2, Eif1 - eukaryotic translation initiation factor 1, Phf11d - phd finger protein 11d, Eif3f - eukaryotic trans…
PROCESS	regulation of stress-activated protein kinase signaling cascade	3.21e-05	0.00333	2.39	30	[Ezr - ezrin, Edn1 - endothelin 1, Per1 - period circadian clock 1, Mdfic - myod family inhibitor domain containing, Hipk2 - homeodomain interacting protein kinase 2, Zak - sterile alpha motif and leucine zipper containing kinase azk, Sash1 - sam and sh3 domain containing 1, Mapk8ip1 - mitogen-activated protein kinase 8 interacting protein 1, Wnt5a - wingless-related mmtv integration site 5a, Ltb…
PROCESS	regulation of JNK cascade	3.33e-05	0.00343	2.63	27	[Edn1 - endothelin 1, Per1 - period circadian clock 1, Mdfic - myod family inhibitor domain containing, Hipk2 - homeodomain interacting protein kinase 2, Zak - sterile alpha motif and leucine zipper containing kinase azk, Sash1 - sam and sh3 domain containing 1, Mapk8ip1 - mitogen-activated protein kinase 8 interacting protein 1, Wnt5a - wingless-related mmtv integration site 5a, Ltbr - lymphotox…
PROCESS	regulation of intracellular signal transduction	3.65e-05	0.00374	1.54	108	[Per1 - period circadian clock 1, Farp1 - ferm, rhogef (arhgef) and pleckstrin domain protein 1 (chondrocyte-derived), Abl1 - c-abl oncogene 1, non-receptor tyrosine kinase, Abl2 - v-abl abelson murine leukemia viral oncogene 2 (arg, abelson-related gene), Slc20a1 - solute carrier family 20, member 1, Vapa - vesicle-associated membrane protein, associated protein a, Sh3bp4 - sh3-domain binding pr…
FUNCTION	RNA polymerase II regulatory region DNA binding	1.91e-05	0.00401	1.78	66	[Zbed6 - zinc finger, bed domain containing 6, Per1 - period circadian clock 1, H2afy2 - h2a histone family, member y2, Mta2 - metastasis-associated gene family, member 2, H3f3a - h3 histone, family 3a, Sp5 - trans-acting transcription factor 5, Satb1 - special at-rich sequence binding protein 1, Zfp711 - zinc finger protein 711, Crebbp - creb binding protein, Pou5f1 - pou domain, class 5, transc…
PROCESS	regulation of cell proliferation	3.99e-05	0.00405	1.42	153	[Robo1 - roundabout homolog 1 (drosophila), Ctnnbip1 - catenin beta interacting protein 1, Mvd - mevalonate (diphospho) decarboxylase, Phf14 - phd finger protein 14, Gdnf - glial cell line derived neurotrophic factor, Nlgn2 - neuroligin 2, Abl1 - c-abl oncogene 1, non-receptor tyrosine kinase, Abl2 - v-abl abelson murine leukemia viral oncogene 2 (arg, abelson-related gene), Eif5a2 - eukaryotic t…
PROCESS	cell activation	5.16e-05	0.0052	2.13	38	[Bcl2 - b cell leukemia/lymphoma 2, Cbfb - core binding factor beta, Ahr - aryl-hydrocarbon receptor, Fn1 - fibronectin 1, Rnf168 - ring finger protein 168, Crip3 - cysteine-rich protein 3, Abl1 - c-abl oncogene 1, non-receptor tyrosine kinase, Abl2 - v-abl abelson murine leukemia viral oncogene 2 (arg, abelson-related gene), Satb1 - special at-rich sequence binding protein 1, Nr4a3 - nuclear rec…
PROCESS	regulation of BMP signaling pathway	5.35e-05	0.00535	3.19	18	[Gpc3 - glypican 3, Ube2o - ubiquitin-conjugating enzyme e2o, Fkbp8 - fk506 binding protein 8, Twsg1 - twisted gastrulation homolog 1 (drosophila), Ski - ski sarcoma viral oncogene homolog (avian), Abl1 - c-abl oncogene 1, non-receptor tyrosine kinase, Hipk2 - homeodomain interacting protein kinase 2, Gata4 - gata binding protein 4, Neo1 - neogenin, Nbl1 - neuroblastoma, suppression of tumorigeni…
PROCESS	peptide metabolic process	5.39e-05	0.00535	1.77	62	[Slc25a15 - solute carrier family 25 (mitochondrial carrier ornithine transporter), member 15, Eif5a2 - eukaryotic translation initiation factor 5a2, Eif1 - eukaryotic translation initiation factor 1, Rpl23a - ribosomal protein l23a, Eif3f - eukaryotic translation initiation factor 3, subunit f, Rpl14 - ribosomal protein l14, Eif4g2 - eukaryotic translation initiation factor 4, gamma 2, Eif3h - e…
PROCESS	negative regulation of response to stimulus	5.44e-05	0.00535	1.46	131	[Robo1 - roundabout homolog 1 (drosophila), Ctnnbip1 - catenin beta interacting protein 1, Per1 - period circadian clock 1, Lats2 - large tumor suppressor 2, Phf14 - phd finger protein 14, Gdnf - glial cell line derived neurotrophic factor, Abl1 - c-abl oncogene 1, non-receptor tyrosine kinase, Abl2 - v-abl abelson murine leukemia viral oncogene 2 (arg, abelson-related gene), Csnk1e - casein kina…
COMPONENT	plasma membrane part	5.36e-05	0.00544	1.59	92	[Plscr1 - phospholipid scramblase 1, Shank2 - sh3/ankyrin domain gene 2, Slc22a17 - solute carrier family 22 (organic cation transporter), member 17, Pcdh18 - protocadherin 18, Iqgap3 - iq motif containing gtpase activating protein 3, Farp1 - ferm, rhogef (arhgef) and pleckstrin domain protein 1 (chondrocyte-derived), Hhip - hedgehog-interacting protein, Abl1 - c-abl oncogene 1, non-receptor tyro…
PROCESS	pattern specification process	5.58e-05	0.00545	1.85	52	[Ahr - aryl-hydrocarbon receptor, Ctnnbip1 - catenin beta interacting protein 1, Gpc3 - glypican 3, Ntf5 - neurotrophin 5, Tshz1 - teashirt zinc finger family member 1, Hhip - hedgehog-interacting protein, Hipk2 - homeodomain interacting protein kinase 2, Wnt5a - wingless-related mmtv integration site 5a, Intu - inturned planar cell polarity effector homolog (drosophila), Smo - smoothened homolog…
PROCESS	positive regulation of JNK cascade	6.91e-05	0.0067	2.92	21	[Dab2ip - disabled 2 interacting protein, Nox1 - nadph oxidase 1, Edn1 - endothelin 1, Mdfic - myod family inhibitor domain containing, Tiam1 - t cell lymphoma invasion and metastasis 1, Hipk2 - homeodomain interacting protein kinase 2, Zak - sterile alpha motif and leucine zipper containing kinase azk, Sash1 - sam and sh3 domain containing 1, Zeb2 - zinc finger e-box binding homeobox 2, Wnt5a - …
PROCESS	regulation of extent of cell growth	7.03e-05	0.00676	2.73	23	[Rpl4 - ribosomal protein l4, Sema6d - sema domain, transmembrane domain (tm), and cytoplasmic domain, (semaphorin) 6d, Fn1 - fibronectin 1, Arhgap4 - rho gtpase activating protein 4, Epha7 - eph receptor a7, Dbn1 - drebrin 1, Abl1 - c-abl oncogene 1, non-receptor tyrosine kinase, Limk1 - lim-domain containing, protein kinase, Sema3d - sema domain, immunoglobulin domain (ig), short basic domain, …
COMPONENT	synapse	7.29e-05	0.00697	1.75	61	[Shank2 - sh3/ankyrin domain gene 2, Igsf9b - immunoglobulin superfamily, member 9b, Shisa6 - shisa homolog 6 (xenopus laevis), Clcn3 - chloride channel 3, Farp1 - ferm, rhogef (arhgef) and pleckstrin domain protein 1 (chondrocyte-derived), Lgi3 - leucine-rich repeat lgi family, member 3, Abl1 - c-abl oncogene 1, non-receptor tyrosine kinase, Nlgn2 - neuroligin 2, Bcan - brevican, Serpine2 - seri…
PROCESS	response to lipid	7.3e-05	0.00698	1.81	55	[Bcl2 - b cell leukemia/lymphoma 2, Abca1 - atp-binding cassette, sub-family a (abc1), member 1, Asxl1 - additional sex combs like 1, Gdnf - glial cell line derived neurotrophic factor, Abcg1 - atp-binding cassette, sub-family g (white), member 1, Mgarp - mitochondria localized glutamic acid rich protein, Abl1 - c-abl oncogene 1, non-receptor tyrosine kinase, Agtr2 - angiotensin ii receptor, type…
PROCESS	cell-cell adhesion via plasma-membrane adhesion molecules	8.44e-05	0.008	3.49	16	[Igsf9b - immunoglobulin superfamily, member 9b, Dsc2 - desmocollin 2, Cdh11 - cadherin 11, Lgals1 - lectin, galactose binding, soluble 1, Ptprd - protein tyrosine phosphatase, receptor type, d, Pcdh18 - protocadherin 18, Lgals7 - lectin, galactose binding, soluble 7, Clstn2 - calsyntenin 2, Tenm3 - teneurin transmembrane protein 3, Ajuba - ajuba lim protein, Cxadr - coxsackie virus and adenoviru…
PROCESS	positive regulation of stress-activated MAPK cascade	8.68e-05	0.00817	2.73	23	[Dab2ip - disabled 2 interacting protein, Edn1 - endothelin 1, Nox1 - nadph oxidase 1, Mdfic - myod family inhibitor domain containing, Tiam1 - t cell lymphoma invasion and metastasis 1, Hipk2 - homeodomain interacting protein kinase 2, Zak - sterile alpha motif and leucine zipper containing kinase azk, Sash1 - sam and sh3 domain containing 1, Zeb2 - zinc finger e-box binding homeobox 2, Sema4c -…
FUNCTION	transcription factor activity, RNA polymerase II core promoter proximal region sequence-specific binding	4.18e-05	0.0084	1.98	45	[Plscr1 - phospholipid scramblase 1, Ctcf - ccctc-binding factor, Zbtb20 - zinc finger and btb domain containing 20, Plag1 - pleiomorphic adenoma gene 1, Ets2 - e26 avian leukemia oncogene 2, 3' domain, Hif1a - hypoxia inducible factor 1, alpha subunit, Rest - re1-silencing transcription factor, Nr4a3 - nuclear receptor subfamily 4, group a, member 3, Crebbp - creb binding protein, Pou5f1 - pou d…
PROCESS	macromolecule metabolic process	9.13e-05	0.00854	1.16	525	[Man1a2 - mannosidase, alpha, class 1a, member 2, Abca1 - atp-binding cassette, sub-family a (abc1), member 1, 2410016O06Rik - riken cdna 2410016o06 gene, Ikzf4 - ikaros family zinc finger 4, Josd1 - josephin domain containing 1, Abcg1 - atp-binding cassette, sub-family g (white), member 1, Abl1 - c-abl oncogene 1, non-receptor tyrosine kinase, Abl2 - v-abl abelson murine leukemia viral oncogene …
PROCESS	lymphocyte activation	9.2e-05	0.00854	2.3	30	[Cbfb - core binding factor beta, Bcl2 - b cell leukemia/lymphoma 2, Ahr - aryl-hydrocarbon receptor, Rnf168 - ring finger protein 168, Crip3 - cysteine-rich protein 3, Abl1 - c-abl oncogene 1, non-receptor tyrosine kinase, Abl2 - v-abl abelson murine leukemia viral oncogene 2 (arg, abelson-related gene), Satb1 - special at-rich sequence binding protein 1, Cxadr - coxsackie virus and adenovirus r…
PROCESS	regulation of binding	9.47e-05	0.00873	1.98	42	[Bcl2 - b cell leukemia/lymphoma 2, Plscr1 - phospholipid scramblase 1, Ctbp2 - c-terminal binding protein 2, Wfikkn1 - wap, fs, ig, ku, and ntr-containing protein 1, Ctnnbip1 - catenin beta interacting protein 1, Hipk2 - homeodomain interacting protein kinase 2, Abl1 - c-abl oncogene 1, non-receptor tyrosine kinase, Abl2 - v-abl abelson murine leukemia viral oncogene 2 (arg, abelson-related gene…
FUNCTION	RNA polymerase II regulatory region sequence-specific DNA binding	4.61e-05	0.00886	1.75	64	[Zbed6 - zinc finger, bed domain containing 6, Per1 - period circadian clock 1, H2afy2 - h2a histone family, member y2, Mta2 - metastasis-associated gene family, member 2, H3f3a - h3 histone, family 3a, Sp5 - trans-acting transcription factor 5, Satb1 - special at-rich sequence binding protein 1, Zfp711 - zinc finger protein 711, Crebbp - creb binding protein, Pou5f1 - pou domain, class 5, transc…
PROCESS	regulation of cell morphogenesis	0.000104	0.00949	1.67	69	[Robo1 - roundabout homolog 1 (drosophila), Fn1 - fibronectin 1, Arhgap4 - rho gtpase activating protein 4, Gdnf - glial cell line derived neurotrophic factor, Abl1 - c-abl oncogene 1, non-receptor tyrosine kinase, Limk1 - lim-domain containing, protein kinase, Csnk1e - casein kinase 1, epsilon, Fxn - frataxin, Wnt5a - wingless-related mmtv integration site 5a, Dag1 - dystroglycan 1, Eif4g2 - euk…
PROCESS	positive regulation of stress-activated protein kinase signaling cascade	0.000106	0.00962	2.7	23	[Dab2ip - disabled 2 interacting protein, Edn1 - endothelin 1, Nox1 - nadph oxidase 1, Mdfic - myod family inhibitor domain containing, Tiam1 - t cell lymphoma invasion and metastasis 1, Hipk2 - homeodomain interacting protein kinase 2, Zak - sterile alpha motif and leucine zipper containing kinase azk, Sash1 - sam and sh3 domain containing 1, Zeb2 - zinc finger e-box binding homeobox 2, Sema4c -…
PROCESS	skeletal system development	0.000108	0.00974	2.53	25	[Edn1 - endothelin 1, Wfikkn1 - wap, fs, ig, ku, and ntr-containing protein 1, Vcan - versican, Bcan - brevican, Sh3pxd2b - sh3 and px domains 2b, Hoxb9 - homeobox b9, Wnt5a - wingless-related mmtv integration site 5a, Ltbp3 - latent transforming growth factor beta binding protein 3, Pcsk5 - proprotein convertase subtilisin/kexin type 5, Impad1 - inositol monophosphatase domain containing 1, Fbn1…
PROCESS	biosynthetic process	0.000117	0.0105	1.24	321	[Fasn - fatty acid synthase, Cyp51 - cytochrome p450, family 51, Abca1 - atp-binding cassette, sub-family a (abc1), member 1, 2410016O06Rik - riken cdna 2410016o06 gene, Ikzf4 - ikaros family zinc finger 4, Adcy1 - adenylate cyclase 1, Eif5a2 - eukaryotic translation initiation factor 5a2, Eif1 - eukaryotic translation initiation factor 1, Phf11d - phd finger protein 11d, Eif3f - eukaryotic trans…
FUNCTION	transcription corepressor activity	5.84e-05	0.0108	2.33	29	[Ctbp2 - c-terminal binding protein 2, Cbfa2t3 - core-binding factor, runt domain, alpha subunit 2, translocated to, 3 (human), Atn1 - atrophin 1, Asxl1 - additional sex combs like 1, Eid1 - ep300 interacting inhibitor of differentiation 1, Tle2 - transducin-like enhancer of split 2, homolog of drosophila e(spl), Hipk2 - homeodomain interacting protein kinase 2, Wwtr1 - ww domain containing trans…
PROCESS	cellular macromolecule metabolic process	0.000127	0.0113	1.17	486	[Man1a2 - mannosidase, alpha, class 1a, member 2, Abca1 - atp-binding cassette, sub-family a (abc1), member 1, 2410016O06Rik - riken cdna 2410016o06 gene, Ikzf4 - ikaros family zinc finger 4, Josd1 - josephin domain containing 1, Abl1 - c-abl oncogene 1, non-receptor tyrosine kinase, Abl2 - v-abl abelson murine leukemia viral oncogene 2 (arg, abelson-related gene), Eif5a2 - eukaryotic translation…
PROCESS	lymphocyte differentiation	0.000127	0.0113	2.79	22	[Cbfb - core binding factor beta, Ncor1 - nuclear receptor co-repressor 1, Bcl2 - b cell leukemia/lymphoma 2, Ahr - aryl-hydrocarbon receptor, Lgals1 - lectin, galactose binding, soluble 1, Ripk3 - receptor-interacting serine-threonine kinase 3, Zbtb1 - zinc finger and btb domain containing 1, Abl1 - c-abl oncogene 1, non-receptor tyrosine kinase, Abl2 - v-abl abelson murine leukemia viral oncoge…
PROCESS	regulation of cellular response to growth factor stimulus	0.00013	0.0114	2.04	36	[Chst11 - carbohydrate sulfotransferase 11, Zeb1 - zinc finger e-box binding homeobox 1, Gpc3 - glypican 3, Ube2o - ubiquitin-conjugating enzyme e2o, Twsg1 - twisted gastrulation homolog 1 (drosophila), Hhip - hedgehog-interacting protein, Abl1 - c-abl oncogene 1, non-receptor tyrosine kinase, Hipk2 - homeodomain interacting protein kinase 2, Hif1a - hypoxia inducible factor 1, alpha subunit, Agt…
PROCESS	leukocyte aggregation	0.000141	0.0123	2.61	22	[Wash - was protein family homolog, Chrna7 - cholinergic receptor, nicotinic, alpha polypeptide 7, Ncor1 - nuclear receptor co-repressor 1, Bcl2 - b cell leukemia/lymphoma 2, Ripk3 - receptor-interacting serine-threonine kinase 3, Zbtb1 - zinc finger and btb domain containing 1, Crip3 - cysteine-rich protein 3, Abl1 - c-abl oncogene 1, non-receptor tyrosine kinase, Abl2 - v-abl abelson murine leu…
PROCESS	branching involved in ureteric bud morphogenesis	0.000144	0.0125	4.78	10	[Bcl2 - b cell leukemia/lymphoma 2, Ctnnbip1 - catenin beta interacting protein 1, Gpc3 - glypican 3, Wnt6 - wingless-related mmtv integration site 6, Fat4 - fat tumor suppressor homolog 4 (drosophila), Gdnf - glial cell line derived neurotrophic factor, Gli3 - gli-kruppel family member gli3, Dchs1 - dachsous 1 (drosophila), Wt1 - wilms tumor 1 homolog, Pbx1 - pre b cell leukemia homeobox 1]
FUNCTION	transcription factor binding	7.14e-05	0.0126	1.69	70	[Bcl2 - b cell leukemia/lymphoma 2, Ahr - aryl-hydrocarbon receptor, Lmo4 - lim domain only 4, Per1 - period circadian clock 1, Asxl1 - additional sex combs like 1, Cand2 - cullin-associated and neddylation-dissociated 2 (putative), Ikzf4 - ikaros family zinc finger 4, Mta2 - metastasis-associated gene family, member 2, Dcp1a - dcp1 decapping enzyme homolog a (s. cerevisiae), Hipk2 - homeodomain …
PROCESS	single organism cell adhesion	0.000148	0.0127	2.04	38	[Bcl2 - b cell leukemia/lymphoma 2, Dsc2 - desmocollin 2, Fn1 - fibronectin 1, Pard3 - par-3 (partitioning defective 3) homolog (c. elegans), Fat1 - fat tumor suppressor homolog 1 (drosophila), Crip3 - cysteine-rich protein 3, Abl1 - c-abl oncogene 1, non-receptor tyrosine kinase, Tln1 - talin 1, Abl2 - v-abl abelson murine leukemia viral oncogene 2 (arg, abelson-related gene), Satb1 - special at…
FUNCTION	rRNA binding	8.33e-05	0.0141	2.99	19	[Rpl4 - ribosomal protein l4, Rps4x - ribosomal protein s4, x-linked, Rpl8 - ribosomal protein l8, Rpl17 - ribosomal protein l17, Rps5 - ribosomal protein s5, Rpl11 - ribosomal protein l11, Rpl7 - ribosomal protein l7, Cirbp - cold inducible rna binding protein, Eef2 - eukaryotic translation elongation factor 2, Rnasel - ribonuclease l (2', 5'-oligoisoadenylate synthetase-dependent), Rps11 - ribo…
PROCESS	leukocyte activation	0.000172	0.0147	2.14	33	[Bcl2 - b cell leukemia/lymphoma 2, Cbfb - core binding factor beta, Ahr - aryl-hydrocarbon receptor, Rnf168 - ring finger protein 168, Crip3 - cysteine-rich protein 3, Abl1 - c-abl oncogene 1, non-receptor tyrosine kinase, Abl2 - v-abl abelson murine leukemia viral oncogene 2 (arg, abelson-related gene), Satb1 - special at-rich sequence binding protein 1, Nr4a3 - nuclear receptor subfamily 4, gr…
PROCESS	regulation of neuron differentiation	0.000174	0.0147	1.61	75	[Bcl2 - b cell leukemia/lymphoma 2, Robo1 - roundabout homolog 1 (drosophila), Fn1 - fibronectin 1, Ntf5 - neurotrophin 5, Arhgap4 - rho gtpase activating protein 4, Fez1 - fasciculation and elongation protein zeta 1 (zygin i), Nlgn2 - neuroligin 2, Abl1 - c-abl oncogene 1, non-receptor tyrosine kinase, Abl2 - v-abl abelson murine leukemia viral oncogene 2 (arg, abelson-related gene), Limk1 - lim…
PROCESS	regionalization	0.000174	0.0148	2.03	35	[Edn1 - endothelin 1, Ctnnbip1 - catenin beta interacting protein 1, Bptf - bromodomain phd finger transcription factor, Ntf5 - neurotrophin 5, Tshz1 - teashirt zinc finger family member 1, Hhip - hedgehog-interacting protein, Hipk2 - homeodomain interacting protein kinase 2, Bmpr2 - bone morphogenetic protein receptor, type ii (serine/threonine kinase), Bmpr1a - bone morphogenetic protein recept…
PROCESS	glomerulus development	0.000181	0.0152	9.32	5	[Bcl2 - b cell leukemia/lymphoma 2, Lgr4 - leucine-rich repeat-containing g protein-coupled receptor 4, Wwtr1 - ww domain containing transcription regulator 1, Wt1 - wilms tumor 1 homolog, Vangl2 - vang-like 2 (van gogh, drosophila)]
PROCESS	leukocyte cell-cell adhesion	0.000182	0.0152	2.5	23	[Wash - was protein family homolog, Chrna7 - cholinergic receptor, nicotinic, alpha polypeptide 7, Ncor1 - nuclear receptor co-repressor 1, Bcl2 - b cell leukemia/lymphoma 2, Golph3 - golgi phosphoprotein 3, Ripk3 - receptor-interacting serine-threonine kinase 3, Zbtb1 - zinc finger and btb domain containing 1, Crip3 - cysteine-rich protein 3, Abl1 - c-abl oncogene 1, non-receptor tyrosine kinase…
PROCESS	rhythmic process	0.000188	0.0155	2.01	36	[Bcl2 - b cell leukemia/lymphoma 2, Ahr - aryl-hydrocarbon receptor, Per2 - period circadian clock 2, Dhx9 - deah (asp-glu-ala-his) box polypeptide 9, Per1 - period circadian clock 1, Nr1d2 - nuclear receptor subfamily 1, group d, member 2, Lgr4 - leucine-rich repeat-containing g protein-coupled receptor 4, Fbxl3 - f-box and leucine-rich repeat protein 3, Ogt - o-linked n-acetylglucosamine (glcna…
PROCESS	positive regulation of developmental growth	0.000192	0.0158	2.57	24	[Ezr - ezrin, Rpl4 - ribosomal protein l4, Bcl2 - b cell leukemia/lymphoma 2, Fn1 - fibronectin 1, Rps6kb1 - ribosomal protein s6 kinase, polypeptide 1, Erbb4 - v-erb-a erythroblastic leukemia viral oncogene homolog 4 (avian), Syt2 - synaptotagmin ii, Dbn1 - drebrin 1, Gata4 - gata binding protein 4, Ccnb1 - cyclin b1, Limk1 - lim-domain containing, protein kinase, Fdps - farnesyl diphosphate syn…
PROCESS	tissue remodeling	0.000199	0.0162	3.05	17	[Ahr - aryl-hydrocarbon receptor, Lgr4 - leucine-rich repeat-containing g protein-coupled receptor 4, F2r - coagulation factor ii (thrombin) receptor, Pbrm1 - polybromo 1, Hif1a - hypoxia inducible factor 1, alpha subunit, Bmpr2 - bone morphogenetic protein receptor, type ii (serine/threonine kinase), Chd7 - chromodomain helicase dna binding protein 7, Mmp2 - matrix metallopeptidase 2, Notch2 - n…
PROCESS	positive regulation of cell development	0.000215	0.0174	1.64	68	[Bcl2 - b cell leukemia/lymphoma 2, Robo1 - roundabout homolog 1 (drosophila), Fn1 - fibronectin 1, Gdnf - glial cell line derived neurotrophic factor, Fez1 - fasciculation and elongation protein zeta 1 (zygin i), Nlgn2 - neuroligin 2, Hif1a - hypoxia inducible factor 1, alpha subunit, Abl2 - v-abl abelson murine leukemia viral oncogene 2 (arg, abelson-related gene), Limk1 - lim-domain containing…
FUNCTION	heterocyclic compound binding	0.000116	0.019	1.17	513	[Zscan25 - zinc finger and scan domain containing 25, Abca1 - atp-binding cassette, sub-family a (abc1), member 1, Cyp51 - cytochrome p450, family 51, 2410016O06Rik - riken cdna 2410016o06 gene, Arhgef28 - rho guanine nucleotide exchange factor (gef) 28, Ikzf4 - ikaros family zinc finger 4, H3f3a - h3 histone, family 3a, Abcg1 - atp-binding cassette, sub-family g (white), member 1, Abl1 - c-abl o…
PROCESS	tube development	0.000246	0.0198	2.36	27	[Bcl2 - b cell leukemia/lymphoma 2, Ahr - aryl-hydrocarbon receptor, Lgr4 - leucine-rich repeat-containing g protein-coupled receptor 4, Gdnf - glial cell line derived neurotrophic factor, Tcf7 - transcription factor 7, t cell specific, Serpine2 - serine (or cysteine) peptidase inhibitor, clade e, member 2, Wnt5a - wingless-related mmtv integration site 5a, Pcsk5 - proprotein convertase subtilisi…
PROCESS	positive regulation of interleukin-2 production	0.000247	0.0198	8.47	6	[Pde4b - phosphodiesterase 4b, camp specific, Anxa1 - annexin a1, Cd1d1 - cd1d1 antigen, Abl1 - c-abl oncogene 1, non-receptor tyrosine kinase, Stat5a - signal transducer and activator of transcription 5a, Abl2 - v-abl abelson murine leukemia viral oncogene 2 (arg, abelson-related gene)]
PROCESS	establishment of tissue polarity	0.000255	0.0201	5.38	8	[Wnt5a - wingless-related mmtv integration site 5a, Fat4 - fat tumor suppressor homolog 4 (drosophila), Fzd6 - frizzled homolog 6 (drosophila), Dchs1 - dachsous 1 (drosophila), Celsr1 - cadherin, egf lag seven-pass g-type receptor 1 (flamingo homolog, drosophila), Fzd3 - frizzled homolog 3 (drosophila), Vangl2 - vang-like 2 (van gogh, drosophila), Ptk7 - ptk7 protein tyrosine kinase 7]
PROCESS	establishment of planar polarity	0.000255	0.0202	5.38	8	[Wnt5a - wingless-related mmtv integration site 5a, Fat4 - fat tumor suppressor homolog 4 (drosophila), Fzd6 - frizzled homolog 6 (drosophila), Dchs1 - dachsous 1 (drosophila), Celsr1 - cadherin, egf lag seven-pass g-type receptor 1 (flamingo homolog, drosophila), Fzd3 - frizzled homolog 3 (drosophila), Vangl2 - vang-like 2 (van gogh, drosophila), Ptk7 - ptk7 protein tyrosine kinase 7]
PROCESS	anterior/posterior pattern specification	0.000255	0.0203	2.36	26	[Ctnnbip1 - catenin beta interacting protein 1, Bptf - bromodomain phd finger transcription factor, Tshz1 - teashirt zinc finger family member 1, Hipk2 - homeodomain interacting protein kinase 2, Bmpr2 - bone morphogenetic protein receptor, type ii (serine/threonine kinase), Bmpr1a - bone morphogenetic protein receptor, type 1a, Hoxb9 - homeobox b9, Wnt5a - wingless-related mmtv integration site …
PROCESS	lateral mesoderm development	0.000264	0.0207	10.18	4	[Bmpr1a - bone morphogenetic protein receptor, type 1a, Tead1 - tea domain family member 1, Yap1 - yes-associated protein 1, Tead2 - tea domain family member 2]
PROCESS	T cell activation	0.00027	0.0209	2.67	22	[Wash - was protein family homolog, Chrna7 - cholinergic receptor, nicotinic, alpha polypeptide 7, Ncor1 - nuclear receptor co-repressor 1, Bcl2 - b cell leukemia/lymphoma 2, Ripk3 - receptor-interacting serine-threonine kinase 3, Zbtb1 - zinc finger and btb domain containing 1, Crip3 - cysteine-rich protein 3, Abl1 - c-abl oncogene 1, non-receptor tyrosine kinase, Abl2 - v-abl abelson murine leu…
PROCESS	positive regulation of neuron differentiation	0.000272	0.0209	1.79	48	[Bcl2 - b cell leukemia/lymphoma 2, Robo1 - roundabout homolog 1 (drosophila), Zeb1 - zinc finger e-box binding homeobox 1, Fn1 - fibronectin 1, Fez1 - fasciculation and elongation protein zeta 1 (zygin i), Eef1a1 - eukaryotic translation elongation factor 1 alpha 1, Nlgn2 - neuroligin 2, Abl2 - v-abl abelson murine leukemia viral oncogene 2 (arg, abelson-related gene), Plxnb1 - plexin b1, Limk1 …
PROCESS	T cell aggregation	0.00027	0.021	2.67	22	[Wash - was protein family homolog, Chrna7 - cholinergic receptor, nicotinic, alpha polypeptide 7, Ncor1 - nuclear receptor co-repressor 1, Bcl2 - b cell leukemia/lymphoma 2, Ripk3 - receptor-interacting serine-threonine kinase 3, Zbtb1 - zinc finger and btb domain containing 1, Crip3 - cysteine-rich protein 3, Abl1 - c-abl oncogene 1, non-receptor tyrosine kinase, Abl2 - v-abl abelson murine leu…
PROCESS	positive regulation of cell differentiation	0.000277	0.0212	1.49	98	[Robo1 - roundabout homolog 1 (drosophila), Ctnnbip1 - catenin beta interacting protein 1, Gdnf - glial cell line derived neurotrophic factor, Nlgn2 - neuroligin 2, Abl2 - v-abl abelson murine leukemia viral oncogene 2 (arg, abelson-related gene), Spen - spen homolog, transcriptional regulator (drosophila), Ptbp1 - polypyrimidine tract binding protein 1, Maml1 - mastermind like 1 (drosophila), Fb…
PROCESS	lymphocyte aggregation	0.000296	0.0225	2.64	22	[Wash - was protein family homolog, Chrna7 - cholinergic receptor, nicotinic, alpha polypeptide 7, Ncor1 - nuclear receptor co-repressor 1, Bcl2 - b cell leukemia/lymphoma 2, Ripk3 - receptor-interacting serine-threonine kinase 3, Zbtb1 - zinc finger and btb domain containing 1, Crip3 - cysteine-rich protein 3, Abl1 - c-abl oncogene 1, non-receptor tyrosine kinase, Abl2 - v-abl abelson murine leu…
PROCESS	formation of primary germ layer	0.000315	0.0239	3.31	14	[Twsg1 - twisted gastrulation homolog 1 (drosophila), Dusp4 - dual specificity phosphatase 4, Gata4 - gata binding protein 4, Scx - scleraxis, Smad3 - smad family member 3, Dusp5 - dual specificity phosphatase 5, Nr4a3 - nuclear receptor subfamily 4, group a, member 3, Bmpr2 - bone morphogenetic protein receptor, type ii (serine/threonine kinase), Bmpr1a - bone morphogenetic protein receptor, typ…
PROCESS	positive regulation of neurogenesis	0.00032	0.024	1.69	57	[Robo1 - roundabout homolog 1 (drosophila), Bcl2 - b cell leukemia/lymphoma 2, Fn1 - fibronectin 1, Fez1 - fasciculation and elongation protein zeta 1 (zygin i), Nlgn2 - neuroligin 2, Abl2 - v-abl abelson murine leukemia viral oncogene 2 (arg, abelson-related gene), Hif1a - hypoxia inducible factor 1, alpha subunit, Limk1 - lim-domain containing, protein kinase, Spen - spen homolog, transcription…
PROCESS	regulation of phosphorylation	0.000337	0.0252	1.5	98	[Per1 - period circadian clock 1, Lats2 - large tumor suppressor 2, Abl1 - c-abl oncogene 1, non-receptor tyrosine kinase, Abl2 - v-abl abelson murine leukemia viral oncogene 2 (arg, abelson-related gene), Dag1 - dystroglycan 1, Taok1 - tao kinase 1, Phlpp1 - ph domain and leucine rich repeat protein phosphatase 1, Kirrel - kin of irre like (drosophila), Nox1 - nadph oxidase 1, Chrna7 - cholinerg…
PROCESS	positive regulation of cell proliferation	0.000378	0.0279	1.7	59	[Bcl2 - b cell leukemia/lymphoma 2, Mvd - mevalonate (diphospho) decarboxylase, Fn1 - fibronectin 1, Iqgap3 - iq motif containing gtpase activating protein 3, Hipk2 - homeodomain interacting protein kinase 2, Abl1 - c-abl oncogene 1, non-receptor tyrosine kinase, Hif1a - hypoxia inducible factor 1, alpha subunit, Agtr2 - angiotensin ii receptor, type 2, Eif5a2 - eukaryotic translation initiation …
PROCESS	mitral valve formation	0.00038	0.0279	10.93	4	[Zfpm2 - zinc finger protein, multitype 2, Zfpm1 - zinc finger protein, multitype 1, Gata4 - gata binding protein 4, Dchs1 - dachsous 1 (drosophila)]
PROCESS	cellular response to organic substance	0.000377	0.028	1.5	91	[Fasn - fatty acid synthase, Bcl2 - b cell leukemia/lymphoma 2, Ahr - aryl-hydrocarbon receptor, Fn1 - fibronectin 1, Abca1 - atp-binding cassette, sub-family a (abc1), member 1, Gdnf - glial cell line derived neurotrophic factor, Iqgap3 - iq motif containing gtpase activating protein 3, Mgarp - mitochondria localized glutamic acid rich protein, Abl1 - c-abl oncogene 1, non-receptor tyrosine kina…
PROCESS	regulation of cellular component organization	0.000383	0.028	1.29	218	[Robo1 - roundabout homolog 1 (drosophila), H3f3a - h3 histone, family 3a, Abl1 - c-abl oncogene 1, non-receptor tyrosine kinase, Abl2 - v-abl abelson murine leukemia viral oncogene 2 (arg, abelson-related gene), Eif5a2 - eukaryotic translation initiation factor 5a2, Csnk1e - casein kinase 1, epsilon, Ptbp1 - polypyrimidine tract binding protein 1, Capn6 - calpain 6, Pkp2 - plakophilin 2, Capn2 -…
PROCESS	maintenance of protein location in extracellular region	0.000387	0.0281	17.09	3	[Nbl1 - neuroblastoma, suppression of tumorigenicity 1, Fbn2 - fibrillin 2, Fbn1 - fibrillin 1]
PROCESS	amide biosynthetic process	0.0004	0.0289	1.71	55	[Fpgs - folylpolyglutamyl synthetase, Slc25a15 - solute carrier family 25 (mitochondrial carrier ornithine transporter), member 15, Eif5a2 - eukaryotic translation initiation factor 5a2, Eif1 - eukaryotic translation initiation factor 1, Ugcg - udp-glucose ceramide glucosyltransferase, Rpl23a - ribosomal protein l23a, Eif3f - eukaryotic translation initiation factor 3, subunit f, Rpl14 - ribosoma…
PROCESS	regulation of localization	0.000404	0.029	1.29	217	[Robo1 - roundabout homolog 1 (drosophila), Abca1 - atp-binding cassette, sub-family a (abc1), member 1, Abcg1 - atp-binding cassette, sub-family g (white), member 1, Abl1 - c-abl oncogene 1, non-receptor tyrosine kinase, Abl2 - v-abl abelson murine leukemia viral oncogene 2 (arg, abelson-related gene), Csnk1e - casein kinase 1, epsilon, Ptbp1 - polypyrimidine tract binding protein 1, Pkp2 - plak…
COMPONENT	extracellular region part	0.000324	0.0293	1.31	193	[Man1a2 - mannosidase, alpha, class 1a, member 2, Fat1 - fat tumor suppressor homolog 1 (drosophila), H3f3a - h3 histone, family 3a, Adcy1 - adenylate cyclase 1, Capn5 - calpain 5, Plxdc2 - plexin domain containing 2, Dag1 - dystroglycan 1, H2-Q2 - histocompatibility 2, q region locus 2, Eif3h - eukaryotic translation initiation factor 3, subunit h, Ptgds - prostaglandin d2 synthase (brain), Gbe1…
COMPONENT	plasma membrane region	0.000385	0.0298	1.71	57	[Shank2 - sh3/ankyrin domain gene 2, Fn1 - fibronectin 1, Wls - wntless homolog (drosophila), Dag1 - dystroglycan 1, Aqp5 - aquaporin 5, Whrn - whirlin, Pdpn - podoplanin, Kirrel - kin of irre like (drosophila), Chrna7 - cholinergic receptor, nicotinic, alpha polypeptide 7, Nox1 - nadph oxidase 1, Chrnb1 - cholinergic receptor, nicotinic, beta polypeptide 1 (muscle), Pdia3 - protein disulfide iso…
COMPONENT	axonal growth cone	0.000369	0.03	5.26	8	[Smo - smoothened homolog (drosophila), Pard3 - par-3 (partitioning defective 3) homolog (c. elegans), Tiam1 - t cell lymphoma invasion and metastasis 1, Dbn1 - drebrin 1, Agrn - agrin, Kif5b - kinesin family member 5b, Limk1 - lim-domain containing, protein kinase, Mapk8ip1 - mitogen-activated protein kinase 8 interacting protein 1]
PROCESS	myoblast migration	0.000429	0.0307	8.22	5	[Anxa1 - annexin a1, Plekho1 - pleckstrin homology domain containing, family o member 1, Smo - smoothened homolog (drosophila), Naca - nascent polypeptide-associated complex alpha polypeptide, Net1 - neuroepithelial cell transforming gene 1]
PROCESS	neural crest cell migration	0.00044	0.0313	3.39	13	[Sema6d - sema domain, transmembrane domain (tm), and cytoplasmic domain, (semaphorin) 6d, Gdnf - glial cell line derived neurotrophic factor, Erbb4 - v-erb-a erythroblastic leukemia viral oncogene homolog 4 (avian), Hif1a - hypoxia inducible factor 1, alpha subunit, Sema3d - sema domain, immunoglobulin domain (ig), short basic domain, secreted, (semaphorin) 3d, Sema4g - sema domain, immunoglobul…
COMPONENT	dendrite	0.000367	0.0314	1.74	51	[Slc38a2 - solute carrier family 38, member 2, Igsf9b - immunoglobulin superfamily, member 9b, Farp1 - ferm, rhogef (arhgef) and pleckstrin domain protein 1 (chondrocyte-derived), Fez1 - fasciculation and elongation protein zeta 1 (zygin i), Bcan - brevican, Adcy2 - adenylate cyclase 2, Smo - smoothened homolog (drosophila), Capn2 - calpain 2, Rbm3 - rna binding motif protein 3, Eif4a3 - eukaryot…
PROCESS	regulation of protein phosphorylation	0.000457	0.0323	1.51	91	[Bcl2 - b cell leukemia/lymphoma 2, Per1 - period circadian clock 1, Fn1 - fibronectin 1, Lats2 - large tumor suppressor 2, Iqgap3 - iq motif containing gtpase activating protein 3, Hipk2 - homeodomain interacting protein kinase 2, Abl1 - c-abl oncogene 1, non-receptor tyrosine kinase, Abl2 - v-abl abelson murine leukemia viral oncogene 2 (arg, abelson-related gene), Sash1 - sam and sh3 domain co…
COMPONENT	neuron projection	0.000447	0.033	1.46	102	[Slc38a2 - solute carrier family 38, member 2, Robo1 - roundabout homolog 1 (drosophila), Farp1 - ferm, rhogef (arhgef) and pleckstrin domain protein 1 (chondrocyte-derived), Abl1 - c-abl oncogene 1, non-receptor tyrosine kinase, Abl2 - v-abl abelson murine leukemia viral oncogene 2 (arg, abelson-related gene), Csnk1e - casein kinase 1, epsilon, Capn2 - calpain 2, Eif4a3 - eukaryotic translation …
PROCESS	regulation of MAPK cascade	0.00047	0.0331	1.78	49	[Fn1 - fibronectin 1, Per1 - period circadian clock 1, Iqgap3 - iq motif containing gtpase activating protein 3, Hipk2 - homeodomain interacting protein kinase 2, Abl1 - c-abl oncogene 1, non-receptor tyrosine kinase, Abl2 - v-abl abelson murine leukemia viral oncogene 2 (arg, abelson-related gene), Ajuba - ajuba lim protein, Dag1 - dystroglycan 1, Taok1 - tao kinase 1, Phlpp1 - ph domain and leu…
PROCESS	response to organic cyclic compound	0.000475	0.0332	1.88	41	[Bcl2 - b cell leukemia/lymphoma 2, Ezr - ezrin, Ahr - aryl-hydrocarbon receptor, Per1 - period circadian clock 1, Kmt2d - lysine (k)-specific methyltransferase 2d, Rps6kb1 - ribosomal protein s6 kinase, polypeptide 1, Mgarp - mitochondria localized glutamic acid rich protein, Sp5 - trans-acting transcription factor 5, Agtr2 - angiotensin ii receptor, type 2, Nr4a3 - nuclear receptor subfamily 4,…
PROCESS	mesenchyme development	0.000483	0.0336	3.51	12	[Bmpr1a - bone morphogenetic protein receptor, type 1a, Poglut1 - protein o-glucosyltransferase 1, Tead1 - tea domain family member 1, Yap1 - yes-associated protein 1, Tead2 - tea domain family member 2, Erbb3 - v-erb-b2 erythroblastic leukemia viral oncogene homolog 3 (avian), Thbs1 - thrombospondin 1, Gata4 - gata binding protein 4, Rxra - retinoid x receptor alpha, Wt1 - wilms tumor 1 homolog,…
COMPONENT	chromatin	0.000492	0.0348	1.72	51	[H2afy2 - h2a histone family, member y2, Hmgn3 - high mobility group nucleosomal binding domain 3, Asxl1 - additional sex combs like 1, Mta2 - metastasis-associated gene family, member 2, Satb1 - special at-rich sequence binding protein 1, Pou5f1 - pou domain, class 5, transcription factor 1, Crebbp - creb binding protein, Phc2 - polyhomeotic-like 2 (drosophila), Capn2 - calpain 2, Tnrc18 - trinu…
PROCESS	regulation of MAP kinase activity	0.000505	0.035	1.83	41	[Edn1 - endothelin 1, Mdfic - myod family inhibitor domain containing, Iqgap3 - iq motif containing gtpase activating protein 3, Zak - sterile alpha motif and leucine zipper containing kinase azk, Sash1 - sam and sh3 domain containing 1, Dusp5 - dual specificity phosphatase 5, Nrk - nik related kinase, Dusp7 - dual specificity phosphatase 7, Mapk8ip1 - mitogen-activated protein kinase 8 interacti…
FUNCTION	racemase and epimerase activity, acting on carbohydrates and derivatives	0.000231	0.0351	178.9	2	[Fuom - fucose mutarotase, Rpe - ribulose-5-phosphate-3-epimerase]
PROCESS	single organismal cell-cell adhesion	0.000515	0.0355	2	34	[Bcl2 - b cell leukemia/lymphoma 2, Dsc2 - desmocollin 2, Pard3 - par-3 (partitioning defective 3) homolog (c. elegans), Fat1 - fat tumor suppressor homolog 1 (drosophila), Crip3 - cysteine-rich protein 3, Abl1 - c-abl oncogene 1, non-receptor tyrosine kinase, Tln1 - talin 1, Abl2 - v-abl abelson murine leukemia viral oncogene 2 (arg, abelson-related gene), Satb1 - special at-rich sequence bindin…
FUNCTION	macromolecular complex binding	0.000229	0.0361	1.34	179	[Per1 - period circadian clock 1, H3f3a - h3 histone, family 3a, Wrap53 - wd repeat containing, antisense to trp53, Abl1 - c-abl oncogene 1, non-receptor tyrosine kinase, Wac - ww domain containing adaptor with coiled-coil, Eif5a2 - eukaryotic translation initiation factor 5a2, Amer1 - apc membrane recruitment 1, Capn6 - calpain 6, Vapa - vesicle-associated membrane protein, associated protein a,…
PROCESS	tube formation	0.000547	0.0374	2.39	24	[Dab2ip - disabled 2 interacting protein, Deaf1 - deformed epidermal autoregulatory factor 1 (drosophila), Lmo4 - lim domain only 4, Bcl2l11 - bcl2-like 11 (apoptosis facilitator), Gdnf - glial cell line derived neurotrophic factor, Ski - ski sarcoma viral oncogene homolog (avian), Fzd6 - frizzled homolog 6 (drosophila), Fzd3 - frizzled homolog 3 (drosophila), Zeb2 - zinc finger e-box binding hom…
COMPONENT	Piccolo NuA4 histone acetyltransferase complex	0.000565	0.0382	77.76	2	[Ing3 - inhibitor of growth family, member 3, Epc2 - enhancer of polycomb homolog 2 (drosophila)]
FUNCTION	organic cyclic compound binding	0.000276	0.0393	1.16	514	[Zscan25 - zinc finger and scan domain containing 25, Abca1 - atp-binding cassette, sub-family a (abc1), member 1, Cyp51 - cytochrome p450, family 51, 2410016O06Rik - riken cdna 2410016o06 gene, Arhgef28 - rho guanine nucleotide exchange factor (gef) 28, Ikzf4 - ikaros family zinc finger 4, H3f3a - h3 histone, family 3a, Abcg1 - atp-binding cassette, sub-family g (white), member 1, Abl1 - c-abl o…
PROCESS	response to oxygen-containing compound	0.000577	0.0394	1.72	54	[Bcl2 - b cell leukemia/lymphoma 2, Ahr - aryl-hydrocarbon receptor, Per1 - period circadian clock 1, Asxl1 - additional sex combs like 1, Mgarp - mitochondria localized glutamic acid rich protein, Abl1 - c-abl oncogene 1, non-receptor tyrosine kinase, Abl2 - v-abl abelson murine leukemia viral oncogene 2 (arg, abelson-related gene), Agtr2 - angiotensin ii receptor, type 2, Fxn - frataxin, Palm3 …
PROCESS	negative regulation of response to external stimulus	0.000592	0.0401	1.91	35	[Robo1 - roundabout homolog 1 (drosophila), Sema6d - sema domain, transmembrane domain (tm), and cytoplasmic domain, (semaphorin) 6d, St6gal1 - beta galactoside alpha 2,6 sialyltransferase 1, Anxa5 - annexin a5, Fez1 - fasciculation and elongation protein zeta 1 (zygin i), Kank2 - kn motif and ankyrin repeat domains 2, Nt5e - 5' nucleotidase, ecto, Sema3d - sema domain, immunoglobulin domain (ig)…
FUNCTION	BMP receptor activity	0.000273	0.0402	10.09	4	[Bmpr1a - bone morphogenetic protein receptor, type 1a, Acvr2a - activin receptor iia, Acvrl1 - activin a receptor, type ii-like 1, Bmpr2 - bone morphogenetic protein receptor, type ii (serine/threonine kinase)]
PROCESS	regulation of phosphate metabolic process	0.000597	0.0403	1.44	109	[Per1 - period circadian clock 1, Lats2 - large tumor suppressor 2, Farp1 - ferm, rhogef (arhgef) and pleckstrin domain protein 1 (chondrocyte-derived), Abl1 - c-abl oncogene 1, non-receptor tyrosine kinase, Abl2 - v-abl abelson murine leukemia viral oncogene 2 (arg, abelson-related gene), Adcy1 - adenylate cyclase 1, Dag1 - dystroglycan 1, Taok1 - tao kinase 1, Phlpp1 - ph domain and leucine ric…
PROCESS	positive regulation of MAP kinase activity	0.000618	0.0414	2.33	25	[Edn1 - endothelin 1, Mdfic - myod family inhibitor domain containing, Iqgap3 - iq motif containing gtpase activating protein 3, Zak - sterile alpha motif and leucine zipper containing kinase azk, Sash1 - sam and sh3 domain containing 1, Akap13 - a kinase (prka) anchor protein 13, Wnt5a - wingless-related mmtv integration site 5a, Ajuba - ajuba lim protein, Mdfi - myod family inhibitor, Gab1 - gr…
PROCESS	semicircular canal morphogenesis	0.000622	0.0415	73.58	2	[Chd7 - chromodomain helicase dna binding protein 7, Nr4a3 - nuclear receptor subfamily 4, group a, member 3]
PROCESS	regulation of growth	0.000637	0.0421	1.53	78	[Bcl2 - b cell leukemia/lymphoma 2, Ahr - aryl-hydrocarbon receptor, Gpc3 - glypican 3, Fn1 - fibronectin 1, Arhgap4 - rho gtpase activating protein 4, Lats2 - large tumor suppressor 2, Abl1 - c-abl oncogene 1, non-receptor tyrosine kinase, Hif1a - hypoxia inducible factor 1, alpha subunit, Ing3 - inhibitor of growth family, member 3, Limk1 - lim-domain containing, protein kinase, Creb1 - camp re…
PROCESS	negative regulation of blood circulation	0.000636	0.0422	6.28	7	[Pde4d - phosphodiesterase 4d, camp specific, Mmp2 - matrix metallopeptidase 2, Ahr - aryl-hydrocarbon receptor, F2r - coagulation factor ii (thrombin) receptor, Agtr2 - angiotensin ii receptor, type 2, Zc3h12a - zinc finger ccch type containing 12a, Smad6 - smad family member 6]
PROCESS	negative regulation of viral genome replication	0.00066	0.0432	5.21	8	[Rnasel - ribonuclease l (2', 5'-oligoisoadenylate synthetase-dependent), Plscr1 - phospholipid scramblase 1, Vapa - vesicle-associated membrane protein, associated protein a, Trim6 - tripartite motif-containing 6, Zc3hav1 - zinc finger ccch type, antiviral 1, Zc3h12a - zinc finger ccch type containing 12a, Ifitm2 - interferon induced transmembrane protein 2, A230050P20Rik - riken cdna a230050p20…
PROCESS	positive regulation of cellular component organization	0.000659	0.0434	1.41	116	[Robo1 - roundabout homolog 1 (drosophila), Gdnf - glial cell line derived neurotrophic factor, Mgarp - mitochondria localized glutamic acid rich protein, Wrap53 - wd repeat containing, antisense to trp53, Abl2 - v-abl abelson murine leukemia viral oncogene 2 (arg, abelson-related gene), Eif5a2 - eukaryotic translation initiation factor 5a2, Hspa1l - heat shock protein 1-like, Ugcg - udp-glucose …
PROCESS	alpha-beta T cell differentiation	0.000687	0.0447	4.91	8	[Ncor1 - nuclear receptor co-repressor 1, Rc3h2 - ring finger and ccch-type zinc finger domains 2, Anxa1 - annexin a1, Tcf7 - transcription factor 7, t cell specific, Cd1d1 - cd1d1 antigen, Abl1 - c-abl oncogene 1, non-receptor tyrosine kinase, Abl2 - v-abl abelson murine leukemia viral oncogene 2 (arg, abelson-related gene), Satb1 - special at-rich sequence binding protein 1]
PROCESS	cartilage development	0.000703	0.0456	2.86	16	[Edn1 - endothelin 1, Zeb1 - zinc finger e-box binding homeobox 1, Chst11 - carbohydrate sulfotransferase 11, Itgb8 - integrin beta 8, Smad5 - smad family member 5, Hif1a - hypoxia inducible factor 1, alpha subunit, Scx - scleraxis, Bmpr1a - bone morphogenetic protein receptor, type 1a, Sik3 - sik family kinase 3, Wnt5a - wingless-related mmtv integration site 5a, Creb3l2 - camp responsive elemen…
PROCESS	regulation of phosphorus metabolic process	0.000721	0.0465	1.43	109	[Per1 - period circadian clock 1, Lats2 - large tumor suppressor 2, Farp1 - ferm, rhogef (arhgef) and pleckstrin domain protein 1 (chondrocyte-derived), Abl1 - c-abl oncogene 1, non-receptor tyrosine kinase, Abl2 - v-abl abelson murine leukemia viral oncogene 2 (arg, abelson-related gene), Adcy1 - adenylate cyclase 1, Dag1 - dystroglycan 1, Taok1 - tao kinase 1, Phlpp1 - ph domain and leucine ric…
PROCESS	mesoderm formation	0.00073	0.0468	3.61	11	[Bmpr1a - bone morphogenetic protein receptor, type 1a, Inhba - inhibin beta-a, Wnt5a - wingless-related mmtv integration site 5a, Twsg1 - twisted gastrulation homolog 1 (drosophila), Wls - wntless homolog (drosophila), Epha2 - eph receptor a2, Scx - scleraxis, Smad3 - smad family member 3, Txnrd1 - thioredoxin reductase 1, Nr4a3 - nuclear receptor subfamily 4, group a, member 3, Bmpr2 - bone mor…
PROCESS	regulation of cytokine production	0.000737	0.047	1.87	39	[Prnp - prion protein, Ezr - ezrin, Traip - traf-interacting protein, Zbtb20 - zinc finger and btb domain containing 20, Fn1 - fibronectin 1, Per1 - period circadian clock 1, Abl1 - c-abl oncogene 1, non-receptor tyrosine kinase, Hif1a - hypoxia inducible factor 1, alpha subunit, Agtr2 - angiotensin ii receptor, type 2, Abl2 - v-abl abelson murine leukemia viral oncogene 2 (arg, abelson-related g…
PROCESS	leukocyte homeostasis	0.000743	0.0472	3.32	13	[Bcl2 - b cell leukemia/lymphoma 2, Ahr - aryl-hydrocarbon receptor, Pde4b - phosphodiesterase 4b, camp specific, Sos1 - son of sevenless homolog 1 (drosophila), Bcl2l11 - bcl2-like 11 (apoptosis facilitator), Ripk3 - receptor-interacting serine-threonine kinase 3, Skil - ski-like, Abl1 - c-abl oncogene 1, non-receptor tyrosine kinase, Hif1a - hypoxia inducible factor 1, alpha subunit, Anxa1 - an…
PROCESS	cellular response to organic cyclic compound	0.000747	0.0472	2.35	22	[Pde4d - phosphodiesterase 4d, camp specific, Ezr - ezrin, Pde4b - phosphodiesterase 4b, camp specific, Ahr - aryl-hydrocarbon receptor, Pdia3 - protein disulfide isomerase associated 3, Rps6kb1 - ribosomal protein s6 kinase, polypeptide 1, Mgarp - mitochondria localized glutamic acid rich protein, Smad5 - smad family member 5, Zc3hav1 - zinc finger ccch type, antiviral 1, Agtr2 - angiotensin ii …
PROCESS	heart valve formation	0.000762	0.0475	7.59	5	[Zfpm2 - zinc finger protein, multitype 2, Zfpm1 - zinc finger protein, multitype 1, Gata4 - gata binding protein 4, Scx - scleraxis, Dchs1 - dachsous 1 (drosophila)]
PROCESS	response to oxygen levels	0.000765	0.0475	2.32	22	[Edn1 - endothelin 1, Nox1 - nadph oxidase 1, Chrna7 - cholinergic receptor, nicotinic, alpha polypeptide 7, Bcl2 - b cell leukemia/lymphoma 2, Cbfa2t3 - core-binding factor, runt domain, alpha subunit 2, translocated to, 3 (human), Acot2 - acyl-coa thioesterase 2, Vldlr - very low density lipoprotein receptor, Mgarp - mitochondria localized glutamic acid rich protein, Bnip3l - bcl2/adenovirus e1…
PROCESS	heterochromatin assembly	0.000761	0.0476	11.97	4	[Tnrc18 - trinucleotide repeat containing 18, Bahcc1 - bah domain and coiled-coil containing 1, H3f3a - h3 histone, family 3a, H3f3b - h3 histone, family 3b]
PROCESS	post-anal tail morphogenesis	0.000758	0.0477	5.29	7	[Chst11 - carbohydrate sulfotransferase 11, Wnt5a - wingless-related mmtv integration site 5a, Epha2 - eph receptor a2, Sp5 - trans-acting transcription factor 5, Dchs1 - dachsous 1 (drosophila), Fzd3 - frizzled homolog 3 (drosophila), Vangl2 - vang-like 2 (van gogh, drosophila)]
PROCESS	regulation of cellular component biogenesis	0.000773	0.0477	1.5	84	[Ahr - aryl-hydrocarbon receptor, Ctnnbip1 - catenin beta interacting protein 1, Lmo4 - lim domain only 4, Insig1 - insulin induced gene 1, Fez1 - fasciculation and elongation protein zeta 1 (zygin i), Kank2 - kn motif and ankyrin repeat domains 2, Nlgn2 - neuroligin 2, Abl1 - c-abl oncogene 1, non-receptor tyrosine kinase, Limk1 - lim-domain containing, protein kinase, Akap13 - a kinase (prka) a…
PROCESS	cellular response to lipid	0.00079	0.0485	2.02	30	[Abca1 - atp-binding cassette, sub-family a (abc1), member 1, Gdnf - glial cell line derived neurotrophic factor, Mgarp - mitochondria localized glutamic acid rich protein, Abl1 - c-abl oncogene 1, non-receptor tyrosine kinase, Ogt - o-linked n-acetylglucosamine (glcnac) transferase (udp-n-acetylglucosamine:polypeptide-n-acetylglucosaminyl transferase), Abl2 - v-abl abelson murine leukemia viral …
COMPONENT	small ribosomal subunit	0.000751	0.0488	2.66	18	[Rps3a1 - ribosomal protein s3a1, Rps4x - ribosomal protein s4, x-linked, Gnb2l1 - guanine nucleotide binding protein (g protein), beta polypeptide 2 like 1, Rps27a - ribosomal protein s27a, Rps5 - ribosomal protein s5, Rps6 - ribosomal protein s6, Rps23 - ribosomal protein s23, Rps8 - ribosomal protein s8, Rpsa - ribosomal protein sa, Rps15a - ribosomal protein s15a, Rps11 - ribosomal protein s1…
PROCESS	apical protein localization	0.000811	0.0496	7.47	5	[Dlg5 - discs, large homolog 5 (drosophila), Shroom2 - shroom family member 2, Celsr1 - cadherin, egf lag seven-pass g-type receptor 1 (flamingo homolog, drosophila), Rdx - radixin, Vangl2 - vang-like 2 (van gogh, drosophila)]
COMPONENT	membrane	0.000864	0.0501	1.17	382	[Man1a2 - mannosidase, alpha, class 1a, member 2, Aqp12 - aquaporin 12, Ptgfrn - prostaglandin f2 receptor negative regulator, Farp1 - ferm, rhogef (arhgef) and pleckstrin domain protein 1 (chondrocyte-derived), Fat1 - fat tumor suppressor homolog 1 (drosophila), Xkr5 - x kell blood group precursor-related family, member 5, Adcy1 - adenylate cyclase 1, Eif5a2 - eukaryotic translation initiation f…
FUNCTION	transcriptional repressor activity, RNA polymerase II transcription regulatory region sequence-specific binding	0.000414	0.0508	2.28	27	[Ctcf - ccctc-binding factor, Zbtb20 - zinc finger and btb domain containing 20, Ets2 - e26 avian leukemia oncogene 2, 3' domain, Tcf7 - transcription factor 7, t cell specific, Satb1 - special at-rich sequence binding protein 1, Rest - re1-silencing transcription factor, Pou5f1 - pou domain, class 5, transcription factor 1, Crebbp - creb binding protein, Cc2d1b - coiled-coil and c2 domain contai…
COMPONENT	extracellular space	0.000849	0.0511	1.63	61	[Fn1 - fibronectin 1, Bcan - brevican, Pxdn - peroxidasin homolog (drosophila), Serpine2 - serine (or cysteine) peptidase inhibitor, clade e, member 2, Mmp2 - matrix metallopeptidase 2, Nrg2 - neuregulin 2, Dag1 - dystroglycan 1, Ptgds - prostaglandin d2 synthase (brain), Fbn1 - fibrillin 1, Cd63 - cd63 antigen, Cpd - carboxypeptidase d, Pdia3 - protein disulfide isomerase associated 3, Vldlr - v…
PROCESS	response to hypoxia	0.000841	0.0512	2.35	21	[Edn1 - endothelin 1, Chrna7 - cholinergic receptor, nicotinic, alpha polypeptide 7, Bcl2 - b cell leukemia/lymphoma 2, Cbfa2t3 - core-binding factor, runt domain, alpha subunit 2, translocated to, 3 (human), Acot2 - acyl-coa thioesterase 2, Vldlr - very low density lipoprotein receptor, Mgarp - mitochondria localized glutamic acid rich protein, Bnip3l - bcl2/adenovirus e1b interacting protein 3-…
FUNCTION	molecular transducer activity	0.000383	0.0512	1.56	77	[Robo1 - roundabout homolog 1 (drosophila), Ahr - aryl-hydrocarbon receptor, Slc22a17 - solute carrier family 22 (organic cation transporter), member 17, Nr1d2 - nuclear receptor subfamily 1, group d, member 2, Abca1 - atp-binding cassette, sub-family a (abc1), member 1, Lgr4 - leucine-rich repeat-containing g protein-coupled receptor 4, Nlgn2 - neuroligin 2, Agtr2 - angiotensin ii receptor, type…
PROCESS	regulation of canonical Wnt signaling pathway	0.000849	0.0515	2	29	[Gpc3 - glypican 3, Lgr4 - leucine-rich repeat-containing g protein-coupled receptor 4, Lats2 - large tumor suppressor 2, Lats1 - large tumor suppressor, Tle2 - transducin-like enhancer of split 2, homolog of drosophila e(spl), Rnf146 - ring finger protein 146, Wwtr1 - ww domain containing transcription regulator 1, Amer1 - apc membrane recruitment 1, Csnk1e - casein kinase 1, epsilon, Pou5f1 - p…
FUNCTION	translation factor activity, RNA binding	0.000408	0.0515	3.49	14	[Eif4b - eukaryotic translation initiation factor 4b, Eif3d - eukaryotic translation initiation factor 3, subunit d, Eef1a1 - eukaryotic translation elongation factor 1 alpha 1, Eif6 - eukaryotic translation initiation factor 6, Eif5a2 - eukaryotic translation initiation factor 5a2, Eif1 - eukaryotic translation initiation factor 1, Eef2 - eukaryotic translation elongation factor 2, Eef2k - eukar…
PROCESS	negative regulation of BMP signaling pathway	0.000863	0.052	4.93	8	[Twsg1 - twisted gastrulation homolog 1 (drosophila), Ski - ski sarcoma viral oncogene homolog (avian), Hipk2 - homeodomain interacting protein kinase 2, Abl1 - c-abl oncogene 1, non-receptor tyrosine kinase, Nbl1 - neuroblastoma, suppression of tumorigenicity 1, Smad6 - smad family member 6, Fbn1 - fibrillin 1, Smad7 - smad family member 7]
COMPONENT	membrane region	0.000837	0.0523	1.44	101	[Robo1 - roundabout homolog 1 (drosophila), Abca1 - atp-binding cassette, sub-family a (abc1), member 1, Slc39a6 - solute carrier family 39 (metal ion transporter), member 6, Clcn3 - chloride channel 3, Nlgn2 - neuroligin 2, Ahnak - ahnak nucleoprotein (desmoyokin), Ap4e1 - adaptor-related protein complex ap-4, epsilon 1, Capn2 - calpain 2, Sh3bp4 - sh3-domain binding protein 4, Wls - wntless hom…
PROCESS	cholesterol biosynthetic process via lathosterol	0.000877	0.0526	1,140.50	1	[Sc5d - sterol-c5-desaturase (fungal erg3, delta-5-desaturase) homolog (s. cerevisae)]
FUNCTION	neuregulin binding	0.000406	0.0527	61.37	2	[Erbb3 - v-erb-b2 erythroblastic leukemia viral oncogene homolog 3 (avian), Erbb4 - v-erb-a erythroblastic leukemia viral oncogene homolog 4 (avian)]
FUNCTION	receptor activity	0.000383	0.0528	1.56	77	[Robo1 - roundabout homolog 1 (drosophila), Ahr - aryl-hydrocarbon receptor, Slc22a17 - solute carrier family 22 (organic cation transporter), member 17, Nr1d2 - nuclear receptor subfamily 1, group d, member 2, Abca1 - atp-binding cassette, sub-family a (abc1), member 1, Lgr4 - leucine-rich repeat-containing g protein-coupled receptor 4, Nlgn2 - neuroligin 2, Agtr2 - angiotensin ii receptor, type…
PROCESS	ossification involved in bone maturation	0.000945	0.0565	19.17	3	[Fat4 - fat tumor suppressor homolog 4 (drosophila), Plxnb1 - plexin b1, Dchs1 - dachsous 1 (drosophila)]
PROCESS	negative regulation of cytokine production involved in inflammatory response	0.000953	0.0567	17.58	3	[Cuedc2 - cue domain containing 2, D1Ertd622e - dna segment, chr 1, erato doi 622, expressed, Zc3h12a - zinc finger ccch type containing 12a]
PROCESS	chromatin organization	0.000957	0.0567	1.56	70	[Per1 - period circadian clock 1, 2410016O06Rik - riken cdna 2410016o06 gene, Asxl1 - additional sex combs like 1, H2afy2 - h2a histone family, member y2, Hmgn3 - high mobility group nucleosomal binding domain 3, H3f3a - h3 histone, family 3a, Ing3 - inhibitor of growth family, member 3, Wac - ww domain containing adaptor with coiled-coil, Satb1 - special at-rich sequence binding protein 1, Crebb…
PROCESS	tricuspid valve formation	0.000967	0.057	13.66	3	[Zfpm2 - zinc finger protein, multitype 2, Zfpm1 - zinc finger protein, multitype 1, Gata4 - gata binding protein 4]
PROCESS	cellular response to chemical stimulus	0.000973	0.0571	1.41	110	[Fasn - fatty acid synthase, Abca1 - atp-binding cassette, sub-family a (abc1), member 1, Gdnf - glial cell line derived neurotrophic factor, Mgarp - mitochondria localized glutamic acid rich protein, Abl1 - c-abl oncogene 1, non-receptor tyrosine kinase, Abl2 - v-abl abelson murine leukemia viral oncogene 2 (arg, abelson-related gene), Capn2 - calpain 2, Sh3bp4 - sh3-domain binding protein 4, Pd…
FUNCTION	kinase binding	0.000539	0.0627	1.54	79	[Igsf9b - immunoglobulin superfamily, member 9b, Per1 - period circadian clock 1, Atn1 - atrophin 1, Ppp1r12b - protein phosphatase 1, regulatory (inhibitor) subunit 12b, Fez1 - fasciculation and elongation protein zeta 1 (zygin i), Abl1 - c-abl oncogene 1, non-receptor tyrosine kinase, Hif1a - hypoxia inducible factor 1, alpha subunit, Sash1 - sam and sh3 domain containing 1, Akap13 - a kinase (…
FUNCTION	chromatin binding	0.000527	0.0629	1.62	63	[Per1 - period circadian clock 1, H2afy2 - h2a histone family, member y2, Hmgn3 - high mobility group nucleosomal binding domain 3, Mta2 - metastasis-associated gene family, member 2, H3f3a - h3 histone, family 3a, Wac - ww domain containing adaptor with coiled-coil, Satb1 - special at-rich sequence binding protein 1, Crebbp - creb binding protein, Pou5f1 - pou domain, class 5, transcription fact…
FUNCTION	racemase and epimerase activity	0.000557	0.063	123.86	2	[Fuom - fucose mutarotase, Rpe - ribulose-5-phosphate-3-epimerase]
FUNCTION	signaling receptor activity	0.000634	0.07	2.16	29	[Ahr - aryl-hydrocarbon receptor, Agtr2 - angiotensin ii receptor, type 2, Plxnb1 - plexin b1, Nradd - neurotrophin receptor associated death domain, Nr4a3 - nuclear receptor subfamily 4, group a, member 3, Lphn2 - latrophilin 2, Lifr - leukemia inhibitory factor receptor, Npr2 - natriuretic peptide receptor 2, Nrg2 - neuregulin 2, Adcyap1r1 - adenylate cyclase activating polypeptide 1 receptor 1…
FUNCTION	transmembrane receptor activity	0.000749	0.0807	1.65	56	[Robo1 - roundabout homolog 1 (drosophila), Slc22a17 - solute carrier family 22 (organic cation transporter), member 17, Abca1 - atp-binding cassette, sub-family a (abc1), member 1, Lgr4 - leucine-rich repeat-containing g protein-coupled receptor 4, Agtr2 - angiotensin ii receptor, type 2, Lifr - leukemia inhibitory factor receptor, Nrg2 - neuregulin 2, Smo - smoothened homolog (drosophila), Chrn…
FUNCTION	androsterone dehydrogenase activity	0.000804	0.0826	1,244.18	1	[Akr1c14 - aldo-keto reductase family 1, member c14]
FUNCTION	protein kinase binding	0.000798	0.0839	1.55	72	[Atn1 - atrophin 1, Ppp1r12b - protein phosphatase 1, regulatory (inhibitor) subunit 12b, Fez1 - fasciculation and elongation protein zeta 1 (zygin i), Abl1 - c-abl oncogene 1, non-receptor tyrosine kinase, Hif1a - hypoxia inducible factor 1, alpha subunit, Sash1 - sam and sh3 domain containing 1, Nek9 - nima (never in mitosis gene a)-related expressed kinase 9, Pkp2 - plakophilin 2, Taok1 - tao …
FUNCTION	prostaglandin-D synthase activity	0.000883	0.0848	46.71	2	[Ptges - prostaglandin e synthase, Ptgds - prostaglandin d2 synthase (brain)]
FUNCTION	sterol desaturase activity	0.000877	0.0861	1,140.50	1	[Sc5d - sterol-c5-desaturase (fungal erg3, delta-5-desaturase) homolog (s. cerevisae)]
FUNCTION	C-5 sterol desaturase activity	0.000877	0.088	1,140.50	1	[Sc5d - sterol-c5-desaturase (fungal erg3, delta-5-desaturase) homolog (s. cerevisae)]
FUNCTION	ribulose-phosphate 3-epimerase activity	0.00095	0.0893	1,052.77	1	[Rpe - ribulose-5-phosphate-3-epimerase]
FUNCTION	transcriptional activator activity, RNA polymerase II transcription regulatory region sequence-specific binding	0.000981	0.0903	1.79	40	[Plscr1 - phospholipid scramblase 1, Ctcf - ccctc-binding factor, Plag1 - pleiomorphic adenoma gene 1, Plagl1 - pleiomorphic adenoma gene-like 1, Hif1a - hypoxia inducible factor 1, alpha subunit, Rest - re1-silencing transcription factor, Nr4a3 - nuclear receptor subfamily 4, group a, member 3, Crebbp - creb binding protein, Pou5f1 - pou domain, class 5, transcription factor 1, Mef2a - myocyte e…

## Sheet: LP-D
Ontology	Description	P-value	FDR q-value	Enrichment	b	Genes
FUNCTION	binding	7.94e-20	3.34e-16	1.19	1050	[Tmem64 - transmembrane protein 64, Abcb7 - atp-binding cassette, sub-family b (mdr/tap), member 7, Adprhl2 - adp-ribosylhydrolase like 2, Abi1 - abl-interactor 1, Zfx - zinc finger protein x-linked, Phf17 - phd finger protein 17, Twf1 - twinfilin, actin-binding protein, homolog 1 (drosophila), Lman1 - lectin, mannose-binding, 1, Zdhhc16 - zinc finger, dhhc domain containing 16, Hmgcs1 - 3-hydrox…
COMPONENT	membrane-bounded organelle	5.86e-18	8.39e-15	1.21	891	[Sde2 - sde2 telomere maintenance homolog (s. pombe), Abcb7 - atp-binding cassette, sub-family b (mdr/tap), member 7, Adprhl2 - adp-ribosylhydrolase like 2, Abi1 - abl-interactor 1, Zfx - zinc finger protein x-linked, Phf17 - phd finger protein 17, Lman1 - lectin, mannose-binding, 1, Zdhhc16 - zinc finger, dhhc domain containing 16, Hmgcs1 - 3-hydroxy-3-methylglutaryl-coenzyme a synthase 1, Coro1…
COMPONENT	organelle	3.81e-17	1.82e-14	1.18	943	[Sde2 - sde2 telomere maintenance homolog (s. pombe), Abcb7 - atp-binding cassette, sub-family b (mdr/tap), member 7, Adprhl2 - adp-ribosylhydrolase like 2, Abi1 - abl-interactor 1, Zfx - zinc finger protein x-linked, Phf17 - phd finger protein 17, Twf1 - twinfilin, actin-binding protein, homolog 1 (drosophila), Lman1 - lectin, mannose-binding, 1, Zdhhc16 - zinc finger, dhhc domain containing 16,…
COMPONENT	cell part	2.88e-17	2.06e-14	1.13	1225	[Sde2 - sde2 telomere maintenance homolog (s. pombe), Fbxo10 - f-box protein 10, Tmem64 - transmembrane protein 64, Abcb7 - atp-binding cassette, sub-family b (mdr/tap), member 7, Adprhl2 - adp-ribosylhydrolase like 2, Abi1 - abl-interactor 1, Zfx - zinc finger protein x-linked, Phf17 - phd finger protein 17, Twf1 - twinfilin, actin-binding protein, homolog 1 (drosophila), Lman1 - lectin, mannose…
FUNCTION	protein binding	4.03e-16	8.48e-13	1.29	711	[Suv39h1 - suppressor of variegation 3-9 homolog 1 (drosophila), Tmem64 - transmembrane protein 64, Ist1 - increased sodium tolerance 1 homolog (yeast), Spire1 - spire homolog 1 (drosophila), Abi1 - abl-interactor 1, Dnmbp - dynamin binding protein, Prmt3 - protein arginine n-methyltransferase 3, Twf1 - twinfilin, actin-binding protein, homolog 1 (drosophila), Mapkapk2 - map kinase-activated prot…
COMPONENT	intracellular part	2.64e-15	9.43e-13	1.14	1100	[Sde2 - sde2 telomere maintenance homolog (s. pombe), Fbxo10 - f-box protein 10, Tmem64 - transmembrane protein 64, Abcb7 - atp-binding cassette, sub-family b (mdr/tap), member 7, Adprhl2 - adp-ribosylhydrolase like 2, Abi1 - abl-interactor 1, Zfx - zinc finger protein x-linked, Phf17 - phd finger protein 17, Twf1 - twinfilin, actin-binding protein, homolog 1 (drosophila), Lman1 - lectin, mannose…
COMPONENT	extracellular membrane-bounded organelle	1.02e-14	1.83e-12	1.56	317	[Man2b1 - mannosidase 2, alpha b1, Ist1 - increased sodium tolerance 1 homolog (yeast), Syt7 - synaptotagmin vii, Abi1 - abl-interactor 1, Mark3 - map/microtubule affinity-regulating kinase 3, Decr1 - 2,4-dienoyl coa reductase 1, mitochondrial, Mapkapk2 - map kinase-activated protein kinase 2, Lman1 - lectin, mannose-binding, 1, Mob1a - mob kinase activator 1a, Ahcy - s-adenosylhomocysteine hydro…
COMPONENT	extracellular vesicular exosome	8.74e-15	2.08e-12	1.56	317	[Man2b1 - mannosidase 2, alpha b1, Ist1 - increased sodium tolerance 1 homolog (yeast), Syt7 - synaptotagmin vii, Abi1 - abl-interactor 1, Mark3 - map/microtubule affinity-regulating kinase 3, Decr1 - 2,4-dienoyl coa reductase 1, mitochondrial, Mapkapk2 - map kinase-activated protein kinase 2, Lman1 - lectin, mannose-binding, 1, Mob1a - mob kinase activator 1a, Ahcy - s-adenosylhomocysteine hydro…
COMPONENT	extracellular organelle	1.02e-14	2.09e-12	1.56	317	[Man2b1 - mannosidase 2, alpha b1, Ist1 - increased sodium tolerance 1 homolog (yeast), Syt7 - synaptotagmin vii, Abi1 - abl-interactor 1, Mark3 - map/microtubule affinity-regulating kinase 3, Decr1 - 2,4-dienoyl coa reductase 1, mitochondrial, Mapkapk2 - map kinase-activated protein kinase 2, Lman1 - lectin, mannose-binding, 1, Mob1a - mob kinase activator 1a, Ahcy - s-adenosylhomocysteine hydro…
COMPONENT	extracellular vesicle	8.74e-15	2.5e-12	1.56	317	[Man2b1 - mannosidase 2, alpha b1, Ist1 - increased sodium tolerance 1 homolog (yeast), Syt7 - synaptotagmin vii, Abi1 - abl-interactor 1, Mark3 - map/microtubule affinity-regulating kinase 3, Decr1 - 2,4-dienoyl coa reductase 1, mitochondrial, Mapkapk2 - map kinase-activated protein kinase 2, Lman1 - lectin, mannose-binding, 1, Mob1a - mob kinase activator 1a, Ahcy - s-adenosylhomocysteine hydro…
COMPONENT	vesicle	4.42e-14	7.02e-12	1.47	378	[Man2b1 - mannosidase 2, alpha b1, Ist1 - increased sodium tolerance 1 homolog (yeast), Syt7 - synaptotagmin vii, Abi1 - abl-interactor 1, Spire1 - spire homolog 1 (drosophila), Mark3 - map/microtubule affinity-regulating kinase 3, Decr1 - 2,4-dienoyl coa reductase 1, mitochondrial, Mapkapk2 - map kinase-activated protein kinase 2, Lman1 - lectin, mannose-binding, 1, Mob1a - mob kinase activator …
PROCESS	regulation of cellular process	1.66e-15	1.95e-11	1.26	750	[Suv39h1 - suppressor of variegation 3-9 homolog 1 (drosophila), Sde2 - sde2 telomere maintenance homolog (s. pombe), Fbxo10 - f-box protein 10, Tmem64 - transmembrane protein 64, Ist1 - increased sodium tolerance 1 homolog (yeast), Abi1 - abl-interactor 1, Dnmbp - dynamin binding protein, Zfx - zinc finger protein x-linked, Prmt3 - protein arginine n-methyltransferase 3, Phf17 - phd finger prote…
COMPONENT	membrane-bounded vesicle	1.53e-13	2.19e-11	1.49	349	[Man2b1 - mannosidase 2, alpha b1, Ist1 - increased sodium tolerance 1 homolog (yeast), Syt7 - synaptotagmin vii, Abi1 - abl-interactor 1, Mark3 - map/microtubule affinity-regulating kinase 3, Decr1 - 2,4-dienoyl coa reductase 1, mitochondrial, Mapkapk2 - map kinase-activated protein kinase 2, Lman1 - lectin, mannose-binding, 1, Mob1a - mob kinase activator 1a, Ahcy - s-adenosylhomocysteine hydro…
COMPONENT	intracellular organelle	2.31e-13	3.01e-11	1.16	945	[Sde2 - sde2 telomere maintenance homolog (s. pombe), Tmem64 - transmembrane protein 64, Abcb7 - atp-binding cassette, sub-family b (mdr/tap), member 7, Adprhl2 - adp-ribosylhydrolase like 2, Abi1 - abl-interactor 1, Zfx - zinc finger protein x-linked, Phf17 - phd finger protein 17, Twf1 - twinfilin, actin-binding protein, homolog 1 (drosophila), Lman1 - lectin, mannose-binding, 1, Zdhhc16 - zinc…
FUNCTION	macromolecular complex binding	8.06e-14	1.13e-10	1.7	201	[Ist1 - increased sodium tolerance 1 homolog (yeast), Abi1 - abl-interactor 1, Ptk2 - ptk2 protein tyrosine kinase 2, Twf1 - twinfilin, actin-binding protein, homolog 1 (drosophila), Coro1c - coronin, actin binding protein 1c, Coro1b - coronin, actin binding protein 1b, Map1lc3b - microtubule-associated protein 1 light chain 3 beta, H2-Q10 - histocompatibility 2, q region locus 10, Macf1 - microt…
COMPONENT	cytoplasm	1.17e-12	1.4e-10	1.26	637	[Fbxo10 - f-box protein 10, Adprhl2 - adp-ribosylhydrolase like 2, Spire1 - spire homolog 1 (drosophila), Abi1 - abl-interactor 1, Dnmbp - dynamin binding protein, Prmt3 - protein arginine n-methyltransferase 3, Phf17 - phd finger protein 17, Twf1 - twinfilin, actin-binding protein, homolog 1 (drosophila), Mapkapk2 - map kinase-activated protein kinase 2, Lman1 - lectin, mannose-binding, 1, Hmgcs…
COMPONENT	intracellular membrane-bounded organelle	1.27e-12	1.4e-10	1.19	789	[Sde2 - sde2 telomere maintenance homolog (s. pombe), Abcb7 - atp-binding cassette, sub-family b (mdr/tap), member 7, Adprhl2 - adp-ribosylhydrolase like 2, Abi1 - abl-interactor 1, Zfx - zinc finger protein x-linked, Phf17 - phd finger protein 17, Lman1 - lectin, mannose-binding, 1, Zdhhc16 - zinc finger, dhhc domain containing 16, Hmgcs1 - 3-hydroxy-3-methylglutaryl-coenzyme a synthase 1, H2-Q1…
PROCESS	positive regulation of cellular process	1.28e-13	3.77e-10	1.4	407	[Sde2 - sde2 telomere maintenance homolog (s. pombe), Tmem64 - transmembrane protein 64, Ist1 - increased sodium tolerance 1 homolog (yeast), Abi1 - abl-interactor 1, Phf17 - phd finger protein 17, Lman1 - lectin, mannose-binding, 1, Ago1 - argonaute risc catalytic subunit 1, Coro1b - coronin, actin binding protein 1b, Stx3 - syntaxin 3, Macf1 - microtubule-actin crosslinking factor 1, Stx1a - sy…
PROCESS	single-organism process	1.06e-13	4.17e-10	1.19	859	[Sde2 - sde2 telomere maintenance homolog (s. pombe), Fbxo10 - f-box protein 10, Tmem64 - transmembrane protein 64, Abcb7 - atp-binding cassette, sub-family b (mdr/tap), member 7, Abi1 - abl-interactor 1, Zfx - zinc finger protein x-linked, Phf17 - phd finger protein 17, Twf1 - twinfilin, actin-binding protein, homolog 1 (drosophila), Lman1 - lectin, mannose-binding, 1, Zdhhc16 - zinc finger, dhh…
PROCESS	regulation of biological process	1.02e-13	6.03e-10	1.23	798	[Sde2 - sde2 telomere maintenance homolog (s. pombe), Fbxo10 - f-box protein 10, Tmem64 - transmembrane protein 64, Abi1 - abl-interactor 1, Zfx - zinc finger protein x-linked, Phf17 - phd finger protein 17, Twf1 - twinfilin, actin-binding protein, homolog 1 (drosophila), Lman1 - lectin, mannose-binding, 1, Ago1 - argonaute risc catalytic subunit 1, Coro1b - coronin, actin binding protein 1b, H2-…
PROCESS	cellular process	4.33e-13	1.02e-09	1.17	961	[Sde2 - sde2 telomere maintenance homolog (s. pombe), Fbxo10 - f-box protein 10, Tmem64 - transmembrane protein 64, Abcb7 - atp-binding cassette, sub-family b (mdr/tap), member 7, Adprhl2 - adp-ribosylhydrolase like 2, Abi1 - abl-interactor 1, Zfx - zinc finger protein x-linked, Phf17 - phd finger protein 17, Twf1 - twinfilin, actin-binding protein, homolog 1 (drosophila), Lman1 - lectin, mannose…
COMPONENT	extracellular region part	2.78e-11	2.84e-09	1.4	350	[Man2b1 - mannosidase 2, alpha b1, Ist1 - increased sodium tolerance 1 homolog (yeast), Syt7 - synaptotagmin vii, Abi1 - abl-interactor 1, Mark3 - map/microtubule affinity-regulating kinase 3, Phf17 - phd finger protein 17, Decr1 - 2,4-dienoyl coa reductase 1, mitochondrial, Mapkapk2 - map kinase-activated protein kinase 2, Lman1 - lectin, mannose-binding, 1, Mob1a - mob kinase activator 1a, Ahcy…
PROCESS	positive regulation of biological process	1.91e-12	3.75e-09	1.38	459	[Sde2 - sde2 telomere maintenance homolog (s. pombe), Tmem64 - transmembrane protein 64, Ist1 - increased sodium tolerance 1 homolog (yeast), Abi1 - abl-interactor 1, Phf17 - phd finger protein 17, Mapkapk2 - map kinase-activated protein kinase 2, Lman1 - lectin, mannose-binding, 1, Ago1 - argonaute risc catalytic subunit 1, Coro1b - coronin, actin binding protein 1b, H2-Q10 - histocompatibility …
PROCESS	biological regulation	4.75e-12	8.01e-09	1.21	830	[Sde2 - sde2 telomere maintenance homolog (s. pombe), Fbxo10 - f-box protein 10, Tmem64 - transmembrane protein 64, Abcb7 - atp-binding cassette, sub-family b (mdr/tap), member 7, Abi1 - abl-interactor 1, Zfx - zinc finger protein x-linked, Phf17 - phd finger protein 17, Twf1 - twinfilin, actin-binding protein, homolog 1 (drosophila), Lman1 - lectin, mannose-binding, 1, Ago1 - argonaute risc cata…
PROCESS	single-organism cellular process	6.33e-12	9.34e-09	1.21	722	[Suv39h1 - suppressor of variegation 3-9 homolog 1 (drosophila), Sde2 - sde2 telomere maintenance homolog (s. pombe), Fbxo10 - f-box protein 10, Tmem64 - transmembrane protein 64, Ist1 - increased sodium tolerance 1 homolog (yeast), Abcb7 - atp-binding cassette, sub-family b (mdr/tap), member 7, Spire1 - spire homolog 1 (drosophila), Abi1 - abl-interactor 1, Zfx - zinc finger protein x-linked, Pr…
COMPONENT	plasma membrane	1.51e-10	1.44e-08	1.43	303	[Rock1 - rho-associated coiled-coil containing protein kinase 1, Abi1 - abl-interactor 1, Spire1 - spire homolog 1 (drosophila), Mark3 - map/microtubule affinity-regulating kinase 3, Ptk2 - ptk2 protein tyrosine kinase 2, Phf17 - phd finger protein 17, Rock2 - rho-associated coiled-coil containing protein kinase 2, Hmgcs1 - 3-hydroxy-3-methylglutaryl-coenzyme a synthase 1, Coro1c - coronin, actin…
PROCESS	signal transduction	5.25e-11	6.89e-08	1.43	307	[Rock1 - rho-associated coiled-coil containing protein kinase 1, Csnk1g2 - casein kinase 1, gamma 2, Dnmbp - dynamin binding protein, Ptk2 - ptk2 protein tyrosine kinase 2, Mapkapk2 - map kinase-activated protein kinase 2, Mob1a - mob kinase activator 1a, Rock2 - rho-associated coiled-coil containing protein kinase 2, Macf1 - microtubule-actin crosslinking factor 1, Spata13 - spermatogenesis asso…
FUNCTION	small molecule binding	8.64e-11	9.09e-08	1.5	250	[Rock1 - rho-associated coiled-coil containing protein kinase 1, Csnk1g2 - casein kinase 1, gamma 2, Rbm34 - rna binding motif protein 34, Abcb7 - atp-binding cassette, sub-family b (mdr/tap), member 7, Mark3 - map/microtubule affinity-regulating kinase 3, Ptk2 - ptk2 protein tyrosine kinase 2, Twf1 - twinfilin, actin-binding protein, homolog 1 (drosophila), Mapkapk2 - map kinase-activated protei…
PROCESS	organic substance metabolic process	1.04e-10	1.23e-07	1.22	640	[Suv39h1 - suppressor of variegation 3-9 homolog 1 (drosophila), Sde2 - sde2 telomere maintenance homolog (s. pombe), Man2b1 - mannosidase 2, alpha b1, Fbxo10 - f-box protein 10, Abcb7 - atp-binding cassette, sub-family b (mdr/tap), member 7, Abi1 - abl-interactor 1, Zfx - zinc finger protein x-linked, Mark3 - map/microtubule affinity-regulating kinase 3, Prmt3 - protein arginine n-methyltransfer…
PROCESS	cellular metabolic process	1.7e-10	1.83e-07	1.22	616	[Suv39h1 - suppressor of variegation 3-9 homolog 1 (drosophila), Sde2 - sde2 telomere maintenance homolog (s. pombe), Man2b1 - mannosidase 2, alpha b1, Fbxo10 - f-box protein 10, Abcb7 - atp-binding cassette, sub-family b (mdr/tap), member 7, Abi1 - abl-interactor 1, Zfx - zinc finger protein x-linked, Mark3 - map/microtubule affinity-regulating kinase 3, Prmt3 - protein arginine n-methyltransfer…
FUNCTION	anion binding	3.09e-10	2.17e-07	1.45	275	[Rock1 - rho-associated coiled-coil containing protein kinase 1, Csnk1g2 - casein kinase 1, gamma 2, Abcb7 - atp-binding cassette, sub-family b (mdr/tap), member 7, Mark3 - map/microtubule affinity-regulating kinase 3, Ptk2 - ptk2 protein tyrosine kinase 2, Twf1 - twinfilin, actin-binding protein, homolog 1 (drosophila), Decr1 - 2,4-dienoyl coa reductase 1, mitochondrial, Mapkapk2 - map kinase-ac…
FUNCTION	protein complex binding	2.76e-10	2.32e-07	1.76	135	[Ist1 - increased sodium tolerance 1 homolog (yeast), Abi1 - abl-interactor 1, Ccbe1 - collagen and calcium binding egf domains 1, Ptk2 - ptk2 protein tyrosine kinase 2, Syne3 - spectrin repeat containing, nuclear envelope family member 3, Twf1 - twinfilin, actin-binding protein, homolog 1 (drosophila), Pkm - pyruvate kinase, muscle, Myo1e - myosin ie, Hspd1 - heat shock protein 1 (chaperonin), C…
COMPONENT	cytoplasmic part	3.64e-09	3.26e-07	1.22	611	[Man2b1 - mannosidase 2, alpha b1, Tmem64 - transmembrane protein 64, Ist1 - increased sodium tolerance 1 homolog (yeast), Abcb7 - atp-binding cassette, sub-family b (mdr/tap), member 7, Adprhl2 - adp-ribosylhydrolase like 2, Spire1 - spire homolog 1 (drosophila), Abi1 - abl-interactor 1, Dnmbp - dynamin binding protein, Prmt3 - protein arginine n-methyltransferase 3, Twf1 - twinfilin, actin-bind…
COMPONENT	intracellular organelle part	4.25e-09	3.58e-07	1.23	552	[Suv39h1 - suppressor of variegation 3-9 homolog 1 (drosophila), Ist1 - increased sodium tolerance 1 homolog (yeast), Abcb7 - atp-binding cassette, sub-family b (mdr/tap), member 7, Adprhl2 - adp-ribosylhydrolase like 2, Spire1 - spire homolog 1 (drosophila), Phf17 - phd finger protein 17, Usp36 - ubiquitin specific peptidase 36, Mapkapk2 - map kinase-activated protein kinase 2, Hmgcs1 - 3-hydrox…
PROCESS	primary metabolic process	4.93e-10	4.85e-07	1.22	619	[Suv39h1 - suppressor of variegation 3-9 homolog 1 (drosophila), Sde2 - sde2 telomere maintenance homolog (s. pombe), Man2b1 - mannosidase 2, alpha b1, Fbxo10 - f-box protein 10, Abcb7 - atp-binding cassette, sub-family b (mdr/tap), member 7, Abi1 - abl-interactor 1, Zfx - zinc finger protein x-linked, Mark3 - map/microtubule affinity-regulating kinase 3, Prmt3 - protein arginine n-methyltransfer…
PROCESS	cellular component organization	6.05e-10	5.49e-07	1.32	408	[Suv39h1 - suppressor of variegation 3-9 homolog 1 (drosophila), Sde2 - sde2 telomere maintenance homolog (s. pombe), Abi1 - abl-interactor 1, Spire1 - spire homolog 1 (drosophila), Phf17 - phd finger protein 17, Prmt3 - protein arginine n-methyltransferase 3, Twf1 - twinfilin, actin-binding protein, homolog 1 (drosophila), Lman1 - lectin, mannose-binding, 1, Coro1c - coronin, actin binding prote…
PROCESS	cellular component organization or biogenesis	7.95e-10	6.7e-07	1.32	415	[Suv39h1 - suppressor of variegation 3-9 homolog 1 (drosophila), Sde2 - sde2 telomere maintenance homolog (s. pombe), Abi1 - abl-interactor 1, Spire1 - spire homolog 1 (drosophila), Phf17 - phd finger protein 17, Prmt3 - protein arginine n-methyltransferase 3, Twf1 - twinfilin, actin-binding protein, homolog 1 (drosophila), Lman1 - lectin, mannose-binding, 1, Coro1c - coronin, actin binding prote…
PROCESS	regulation of developmental process	1.14e-09	8.39e-07	1.51	219	[Rock1 - rho-associated coiled-coil containing protein kinase 1, Tmem64 - transmembrane protein 64, Csnk1g2 - casein kinase 1, gamma 2, Ist1 - increased sodium tolerance 1 homolog (yeast), Ptk2 - ptk2 protein tyrosine kinase 2, Rock2 - rho-associated coiled-coil containing protein kinase 2, Coro1b - coronin, actin binding protein 1b, Mafg - v-maf musculoaponeurotic fibrosarcoma oncogene family, p…
PROCESS	negative regulation of cellular process	1.08e-09	8.53e-07	1.35	368	[Rock1 - rho-associated coiled-coil containing protein kinase 1, Suv39h1 - suppressor of variegation 3-9 homolog 1 (drosophila), Prmt3 - protein arginine n-methyltransferase 3, Phf17 - phd finger protein 17, Hmbox1 - homeobox containing 1, Ptk2 - ptk2 protein tyrosine kinase 2, Twf1 - twinfilin, actin-binding protein, homolog 1 (drosophila), Peg10 - paternally expressed 10, Paip2b - poly(a) bindi…
COMPONENT	organelle part	1.29e-08	1.02e-06	1.22	561	[Suv39h1 - suppressor of variegation 3-9 homolog 1 (drosophila), Ist1 - increased sodium tolerance 1 homolog (yeast), Abcb7 - atp-binding cassette, sub-family b (mdr/tap), member 7, Adprhl2 - adp-ribosylhydrolase like 2, Spire1 - spire homolog 1 (drosophila), Phf17 - phd finger protein 17, Usp36 - ubiquitin specific peptidase 36, Mapkapk2 - map kinase-activated protein kinase 2, Lman1 - lectin, m…
PROCESS	metabolic process	2.29e-09	1.59e-06	1.19	672	[Suv39h1 - suppressor of variegation 3-9 homolog 1 (drosophila), Sde2 - sde2 telomere maintenance homolog (s. pombe), Man2b1 - mannosidase 2, alpha b1, Fbxo10 - f-box protein 10, Abcb7 - atp-binding cassette, sub-family b (mdr/tap), member 7, Abi1 - abl-interactor 1, Mark3 - map/microtubule affinity-regulating kinase 3, Zfx - zinc finger protein x-linked, Prmt3 - protein arginine n-methyltransfer…
PROCESS	regulation of metabolic process	2.65e-09	1.74e-06	1.25	522	[Suv39h1 - suppressor of variegation 3-9 homolog 1 (drosophila), Sde2 - sde2 telomere maintenance homolog (s. pombe), Tmem64 - transmembrane protein 64, Ist1 - increased sodium tolerance 1 homolog (yeast), Abi1 - abl-interactor 1, Zfx - zinc finger protein x-linked, Prmt3 - protein arginine n-methyltransferase 3, Phf17 - phd finger protein 17, Twf1 - twinfilin, actin-binding protein, homolog 1 (d…
PROCESS	negative regulation of biological process	3.16e-09	1.96e-06	1.32	392	[Suv39h1 - suppressor of variegation 3-9 homolog 1 (drosophila), Phf17 - phd finger protein 17, Prmt3 - protein arginine n-methyltransferase 3, Twf1 - twinfilin, actin-binding protein, homolog 1 (drosophila), Ago1 - argonaute risc catalytic subunit 1, Coro1b - coronin, actin binding protein 1b, Stk40 - serine/threonine kinase 40, Macf1 - microtubule-actin crosslinking factor 1, Pycard - pyd and c…
PROCESS	anatomical structure morphogenesis	3.32e-09	1.96e-06	1.65	150	[Map2k1 - mitogen-activated protein kinase kinase 1, Dicer1 - dicer 1, ribonuclease type iii, Abi1 - abl-interactor 1, Ccbe1 - collagen and calcium binding egf domains 1, Ptk2 - ptk2 protein tyrosine kinase 2, Prmt3 - protein arginine n-methyltransferase 3, Rock2 - rho-associated coiled-coil containing protein kinase 2, Flna - filamin, alpha, Slc8a1 - solute carrier family 8 (sodium/calcium excha…
PROCESS	phosphorus metabolic process	4.33e-09	2.43e-06	1.49	217	[Rock1 - rho-associated coiled-coil containing protein kinase 1, Csnk1g2 - casein kinase 1, gamma 2, Abcb7 - atp-binding cassette, sub-family b (mdr/tap), member 7, Abi1 - abl-interactor 1, Mark3 - map/microtubule affinity-regulating kinase 3, Ptk2 - ptk2 protein tyrosine kinase 2, Twf1 - twinfilin, actin-binding protein, homolog 1 (drosophila), Mapkapk2 - map kinase-activated protein kinase 2, R…
COMPONENT	cell junction	5.85e-08	4.41e-06	1.61	140	[Map2k1 - mitogen-activated protein kinase kinase 1, Arf1 - adp-ribosylation factor 1, Syt7 - synaptotagmin vii, Abi1 - abl-interactor 1, Dnmbp - dynamin binding protein, Ptk2 - ptk2 protein tyrosine kinase 2, Twf1 - twinfilin, actin-binding protein, homolog 1 (drosophila), Myo1e - myosin ie, Coro1c - coronin, actin binding protein 1c, Flna - filamin, alpha, Slc8a1 - solute carrier family 8 (sodi…
PROCESS	regulation of anatomical structure morphogenesis	9.02e-09	4.84e-06	1.79	109	[Rock1 - rho-associated coiled-coil containing protein kinase 1, Gdi1 - guanosine diphosphate (gdp) dissociation inhibitor 1, Ist1 - increased sodium tolerance 1 homolog (yeast), Csnk1g2 - casein kinase 1, gamma 2, Dicer1 - dicer 1, ribonuclease type iii, Ccbe1 - collagen and calcium binding egf domains 1, Ptk2 - ptk2 protein tyrosine kinase 2, Syne3 - spectrin repeat containing, nuclear envelope…
PROCESS	phosphate-containing compound metabolic process	1.19e-08	6.11e-06	1.48	212	[Rock1 - rho-associated coiled-coil containing protein kinase 1, Csnk1g2 - casein kinase 1, gamma 2, Abcb7 - atp-binding cassette, sub-family b (mdr/tap), member 7, Abi1 - abl-interactor 1, Mark3 - map/microtubule affinity-regulating kinase 3, Ptk2 - ptk2 protein tyrosine kinase 2, Twf1 - twinfilin, actin-binding protein, homolog 1 (drosophila), Mapkapk2 - map kinase-activated protein kinase 2, R…
PROCESS	macromolecular complex subunit organization	2.78e-08	1.36e-05	1.48	205	[Suv39h1 - suppressor of variegation 3-9 homolog 1 (drosophila), Spire1 - spire homolog 1 (drosophila), Phf17 - phd finger protein 17, Prmt3 - protein arginine n-methyltransferase 3, Ptk2 - ptk2 protein tyrosine kinase 2, Decr1 - 2,4-dienoyl coa reductase 1, mitochondrial, Coro1b - coronin, actin binding protein 1b, Fbl - fibrillarin, Kctd2 - potassium channel tetramerisation domain containing 2,…
FUNCTION	carbohydrate derivative binding	7.61e-08	2.46e-05	1.43	228	[Rock1 - rho-associated coiled-coil containing protein kinase 1, Csnk1g2 - casein kinase 1, gamma 2, Abcb7 - atp-binding cassette, sub-family b (mdr/tap), member 7, Mark3 - map/microtubule affinity-regulating kinase 3, Ptk2 - ptk2 protein tyrosine kinase 2, Twf1 - twinfilin, actin-binding protein, homolog 1 (drosophila), Mapkapk2 - map kinase-activated protein kinase 2, Rock2 - rho-associated coi…
FUNCTION	organic cyclic compound binding	6.63e-08	2.53e-05	1.23	528	[Suv39h1 - suppressor of variegation 3-9 homolog 1 (drosophila), Abcb7 - atp-binding cassette, sub-family b (mdr/tap), member 7, Zfx - zinc finger protein x-linked, Mark3 - map/microtubule affinity-regulating kinase 3, Twf1 - twinfilin, actin-binding protein, homolog 1 (drosophila), Usp36 - ubiquitin specific peptidase 36, Mapkapk2 - map kinase-activated protein kinase 2, Sars2 - seryl-aminoacyl-…
FUNCTION	ribonucleoside binding	7.3e-08	2.56e-05	1.5	184	[Rock1 - rho-associated coiled-coil containing protein kinase 1, Map2k1 - mitogen-activated protein kinase kinase 1, Arf3 - adp-ribosylation factor 3, Grk6 - g protein-coupled receptor kinase 6, Arf2 - adp-ribosylation factor 2, Arf1 - adp-ribosylation factor 1, Abcb7 - atp-binding cassette, sub-family b (mdr/tap), member 7, Csnk1g2 - casein kinase 1, gamma 2, Dicer1 - dicer 1, ribonuclease type …
COMPONENT	focal adhesion	3.6e-07	2.58e-05	1.99	65	[Enah - enabled homolog (drosophila), Map2k1 - mitogen-activated protein kinase kinase 1, Arf1 - adp-ribosylation factor 1, Jak1 - janus kinase 1, Trip6 - thyroid hormone receptor interactor 6, Ptk2 - ptk2 protein tyrosine kinase 2, Twf1 - twinfilin, actin-binding protein, homolog 1 (drosophila), Tln2 - talin 2, Ywhab - tyrosine 3-monooxygenase/tryptophan 5-monooxygenase activation protein, beta …
FUNCTION	nucleotide binding	6.27e-08	2.64e-05	1.44	224	[Rock1 - rho-associated coiled-coil containing protein kinase 1, Csnk1g2 - casein kinase 1, gamma 2, Rbm34 - rna binding motif protein 34, Abcb7 - atp-binding cassette, sub-family b (mdr/tap), member 7, Mark3 - map/microtubule affinity-regulating kinase 3, Ptk2 - ptk2 protein tyrosine kinase 2, Twf1 - twinfilin, actin-binding protein, homolog 1 (drosophila), Mapkapk2 - map kinase-activated protei…
FUNCTION	heterocyclic compound binding	5.12e-08	2.7e-05	1.23	525	[Suv39h1 - suppressor of variegation 3-9 homolog 1 (drosophila), Abcb7 - atp-binding cassette, sub-family b (mdr/tap), member 7, Zfx - zinc finger protein x-linked, Mark3 - map/microtubule affinity-regulating kinase 3, Twf1 - twinfilin, actin-binding protein, homolog 1 (drosophila), Usp36 - ubiquitin specific peptidase 36, Mapkapk2 - map kinase-activated protein kinase 2, Sars2 - seryl-aminoacyl-…
FUNCTION	nucleoside binding	4.8e-08	2.89e-05	1.48	203	[Rock1 - rho-associated coiled-coil containing protein kinase 1, Csnk1g2 - casein kinase 1, gamma 2, Abcb7 - atp-binding cassette, sub-family b (mdr/tap), member 7, Mark3 - map/microtubule affinity-regulating kinase 3, Ptk2 - ptk2 protein tyrosine kinase 2, Twf1 - twinfilin, actin-binding protein, homolog 1 (drosophila), Mapkapk2 - map kinase-activated protein kinase 2, Rock2 - rho-associated coi…
FUNCTION	nucleoside phosphate binding	6.27e-08	2.93e-05	1.44	224	[Rock1 - rho-associated coiled-coil containing protein kinase 1, Rbm34 - rna binding motif protein 34, Csnk1g2 - casein kinase 1, gamma 2, Abcb7 - atp-binding cassette, sub-family b (mdr/tap), member 7, Mark3 - map/microtubule affinity-regulating kinase 3, Ptk2 - ptk2 protein tyrosine kinase 2, Twf1 - twinfilin, actin-binding protein, homolog 1 (drosophila), Mapkapk2 - map kinase-activated protei…
FUNCTION	purine ribonucleoside binding	1.04e-07	3.11e-05	1.5	183	[Rock1 - rho-associated coiled-coil containing protein kinase 1, Map2k1 - mitogen-activated protein kinase kinase 1, Arf3 - adp-ribosylation factor 3, Grk6 - g protein-coupled receptor kinase 6, Arf2 - adp-ribosylation factor 2, Arf1 - adp-ribosylation factor 1, Abcb7 - atp-binding cassette, sub-family b (mdr/tap), member 7, Csnk1g2 - casein kinase 1, gamma 2, Dicer1 - dicer 1, ribonuclease type …
FUNCTION	purine ribonucleoside triphosphate binding	1.12e-07	3.15e-05	1.5	182	[Rock1 - rho-associated coiled-coil containing protein kinase 1, Map2k1 - mitogen-activated protein kinase kinase 1, Arf3 - adp-ribosylation factor 3, Grk6 - g protein-coupled receptor kinase 6, Arf2 - adp-ribosylation factor 2, Arf1 - adp-ribosylation factor 1, Abcb7 - atp-binding cassette, sub-family b (mdr/tap), member 7, Csnk1g2 - casein kinase 1, gamma 2, Dicer1 - dicer 1, ribonuclease type …
FUNCTION	purine nucleoside binding	1.2e-07	3.15e-05	1.49	183	[Rock1 - rho-associated coiled-coil containing protein kinase 1, Map2k1 - mitogen-activated protein kinase kinase 1, Arf3 - adp-ribosylation factor 3, Grk6 - g protein-coupled receptor kinase 6, Arf2 - adp-ribosylation factor 2, Arf1 - adp-ribosylation factor 1, Abcb7 - atp-binding cassette, sub-family b (mdr/tap), member 7, Csnk1g2 - casein kinase 1, gamma 2, Dicer1 - dicer 1, ribonuclease type …
COMPONENT	cell-substrate junction	4.9e-07	3.34e-05	1.96	66	[Enah - enabled homolog (drosophila), Map2k1 - mitogen-activated protein kinase kinase 1, Arf1 - adp-ribosylation factor 1, Jak1 - janus kinase 1, Trip6 - thyroid hormone receptor interactor 6, Ptk2 - ptk2 protein tyrosine kinase 2, Twf1 - twinfilin, actin-binding protein, homolog 1 (drosophila), Tln2 - talin 2, Ywhab - tyrosine 3-monooxygenase/tryptophan 5-monooxygenase activation protein, beta …
COMPONENT	cell-substrate adherens junction	5.98e-07	3.89e-05	1.96	65	[Enah - enabled homolog (drosophila), Map2k1 - mitogen-activated protein kinase kinase 1, Arf1 - adp-ribosylation factor 1, Jak1 - janus kinase 1, Trip6 - thyroid hormone receptor interactor 6, Ptk2 - ptk2 protein tyrosine kinase 2, Twf1 - twinfilin, actin-binding protein, homolog 1 (drosophila), Tln2 - talin 2, Ywhab - tyrosine 3-monooxygenase/tryptophan 5-monooxygenase activation protein, beta …
COMPONENT	membrane	6.64e-07	4.13e-05	1.2	537	[Abcb7 - atp-binding cassette, sub-family b (mdr/tap), member 7, Abi1 - abl-interactor 1, Spire1 - spire homolog 1 (drosophila), Mark3 - map/microtubule affinity-regulating kinase 3, Phf17 - phd finger protein 17, Lman1 - lectin, mannose-binding, 1, Hmgcs1 - 3-hydroxy-3-methylglutaryl-coenzyme a synthase 1, Zdhhc16 - zinc finger, dhhc domain containing 16, Coro1c - coronin, actin binding protein …
COMPONENT	cell projection	8.66e-07	5.17e-05	1.48	170	[Rock1 - rho-associated coiled-coil containing protein kinase 1, Map2k1 - mitogen-activated protein kinase kinase 1, Gdi1 - guanosine diphosphate (gdp) dissociation inhibitor 1, Arf1 - adp-ribosylation factor 1, Dicer1 - dicer 1, ribonuclease type iii, Abi1 - abl-interactor 1, Ptk2 - ptk2 protein tyrosine kinase 2, Dpysl3 - dihydropyrimidinase-like 3, Twf1 - twinfilin, actin-binding protein, homo…
COMPONENT	anchoring junction	1.18e-06	6.74e-05	1.84	74	[Enah - enabled homolog (drosophila), Map2k1 - mitogen-activated protein kinase kinase 1, Arf1 - adp-ribosylation factor 1, Jak1 - janus kinase 1, Trip6 - thyroid hormone receptor interactor 6, Ptk2 - ptk2 protein tyrosine kinase 2, Twf1 - twinfilin, actin-binding protein, homolog 1 (drosophila), Tln2 - talin 2, Ywhab - tyrosine 3-monooxygenase/tryptophan 5-monooxygenase activation protein, beta …
PROCESS	response to chemical	1.5e-07	7.09e-05	1.51	172	[Suv39h1 - suppressor of variegation 3-9 homolog 1 (drosophila), Map2k1 - mitogen-activated protein kinase kinase 1, Gdi1 - guanosine diphosphate (gdp) dissociation inhibitor 1, Gatm - glycine amidinotransferase (l-arginine:glycine amidinotransferase), Adprhl2 - adp-ribosylhydrolase like 2, Ptk2 - ptk2 protein tyrosine kinase 2, Mapkapk2 - map kinase-activated protein kinase 2, Hmgcs1 - 3-hydroxy…
PROCESS	regulation of gene expression	1.68e-07	7.36e-05	1.3	358	[Suv39h1 - suppressor of variegation 3-9 homolog 1 (drosophila), Sde2 - sde2 telomere maintenance homolog (s. pombe), Zfx - zinc finger protein x-linked, Prmt3 - protein arginine n-methyltransferase 3, Phf17 - phd finger protein 17, Hmbox1 - homeobox containing 1, Mapkapk2 - map kinase-activated protein kinase 2, Paip2b - poly(a) binding protein interacting protein 2b, Ago1 - argonaute risc catal…
PROCESS	regulation of cell projection organization	1.66e-07	7.52e-05	2	67	[Gdi1 - guanosine diphosphate (gdp) dissociation inhibitor 1, Mob2 - mob kinase activator 2, Wasl - wiskott-aldrich syndrome-like (human), Ist1 - increased sodium tolerance 1 homolog (yeast), Arf1 - adp-ribosylation factor 1, Lpar1 - lysophosphatidic acid receptor 1, Rrn3 - rrn3 rna polymerase i transcription factor homolog (yeast), Neu1 - neuraminidase 1, Rab5a - rab5a, member ras oncogene famil…
PROCESS	regulation of localization	1.98e-07	8.35e-05	1.45	204	[Ptk2 - ptk2 protein tyrosine kinase 2, Capn7 - calpain 7, Map1lc3b - microtubule-associated protein 1 light chain 3 beta, Stx3 - syntaxin 3, Macf1 - microtubule-actin crosslinking factor 1, Spata13 - spermatogenesis associated 13, Stx1a - syntaxin 1a (brain), Reep1 - receptor accessory protein 1, Hbp1 - high mobility group box transcription factor 1, Pycard - pyd and card domain containing, Akap…
PROCESS	regulation of signaling	2.08e-07	8.45e-05	1.44	208	[Dnmbp - dynamin binding protein, Ptk2 - ptk2 protein tyrosine kinase 2, Skp2 - s-phase kinase-associated protein 2 (p45), Stx3 - syntaxin 3, Stk40 - serine/threonine kinase 40, Spata13 - spermatogenesis associated 13, Macf1 - microtubule-actin crosslinking factor 1, Stx1a - syntaxin 1a (brain), Pycard - pyd and card domain containing, Akap7 - a kinase (prka) anchor protein 7, Mbd2 - methyl-cpg b…
FUNCTION	purine ribonucleotide binding	3.62e-07	8.47e-05	1.47	183	[Rock1 - rho-associated coiled-coil containing protein kinase 1, Map2k1 - mitogen-activated protein kinase kinase 1, Arf3 - adp-ribosylation factor 3, Grk6 - g protein-coupled receptor kinase 6, Arf2 - adp-ribosylation factor 2, Arf1 - adp-ribosylation factor 1, Abcb7 - atp-binding cassette, sub-family b (mdr/tap), member 7, Csnk1g2 - casein kinase 1, gamma 2, Dicer1 - dicer 1, ribonuclease type …
PROCESS	regulation of multicellular organismal process	2.2e-07	8.67e-05	1.42	220	[Rock1 - rho-associated coiled-coil containing protein kinase 1, Tmem64 - transmembrane protein 64, Ist1 - increased sodium tolerance 1 homolog (yeast), Ptk2 - ptk2 protein tyrosine kinase 2, Mapkapk2 - map kinase-activated protein kinase 2, Rock2 - rho-associated coiled-coil containing protein kinase 2, Capn7 - calpain 7, Map1lc3b - microtubule-associated protein 1 light chain 3 beta, Mafg - v-m…
FUNCTION	purine nucleotide binding	3.53e-07	8.74e-05	1.47	184	[Rock1 - rho-associated coiled-coil containing protein kinase 1, Map2k1 - mitogen-activated protein kinase kinase 1, Arf3 - adp-ribosylation factor 3, Grk6 - g protein-coupled receptor kinase 6, Arf2 - adp-ribosylation factor 2, Arf1 - adp-ribosylation factor 1, Abcb7 - atp-binding cassette, sub-family b (mdr/tap), member 7, Csnk1g2 - casein kinase 1, gamma 2, Dicer1 - dicer 1, ribonuclease type …
FUNCTION	ribonucleotide binding	3.98e-07	8.8e-05	1.47	184	[Rock1 - rho-associated coiled-coil containing protein kinase 1, Map2k1 - mitogen-activated protein kinase kinase 1, Arf3 - adp-ribosylation factor 3, Grk6 - g protein-coupled receptor kinase 6, Arf2 - adp-ribosylation factor 2, Arf1 - adp-ribosylation factor 1, Abcb7 - atp-binding cassette, sub-family b (mdr/tap), member 7, Csnk1g2 - casein kinase 1, gamma 2, Dicer1 - dicer 1, ribonuclease type …
COMPONENT	cytosol	1.87e-06	0.000103	1.49	154	[Clns1a - chloride channel, nucleotide-sensitive, 1a, Map2k1 - mitogen-activated protein kinase kinase 1, Tmem64 - transmembrane protein 64, Grk6 - g protein-coupled receptor kinase 6, Arf1 - adp-ribosylation factor 1, Ist1 - increased sodium tolerance 1 homolog (yeast), Ptk2 - ptk2 protein tyrosine kinase 2, Dpysl3 - dihydropyrimidinase-like 3, Prmt3 - protein arginine n-methyltransferase 3, Hmg…
PROCESS	establishment or maintenance of cell polarity	2.9e-07	0.00011	3.29	26	[Exoc4 - exocyst complex component 4, Llgl1 - lethal giant larvae homolog 1 (drosophila), Myo9b - myosin ixb, Rab10 - rab10, member ras oncogene family, Nckap1 - nck-associated protein 1, Clasp2 - clip associating protein 2, Lama1 - laminin, alpha 1, Prickle2 - prickle homolog 2 (drosophila), Prkci - protein kinase c, iota, Jam3 - junction adhesion molecule 3, Cfl1 - cofilin 1, non-muscle, Macf1 …
PROCESS	regulation of nervous system development	3.14e-07	0.000112	1.79	89	[Gdi1 - guanosine diphosphate (gdp) dissociation inhibitor 1, Mob2 - mob kinase activator 2, Jag1 - jagged 1, Arf1 - adp-ribosylation factor 1, Ist1 - increased sodium tolerance 1 homolog (yeast), Dicer1 - dicer 1, ribonuclease type iii, Atxn1 - ataxin 1, Lpar1 - lysophosphatidic acid receptor 1, Rrn3 - rrn3 rna polymerase i transcription factor homolog (yeast), Neu1 - neuraminidase 1, Rara - ret…
COMPONENT	lamellipodium	2.12e-06	0.000112	2.78	30	[Rock1 - rho-associated coiled-coil containing protein kinase 1, Enah - enabled homolog (drosophila), Myo9b - myosin ixb, Wasl - wiskott-aldrich syndrome-like (human), Pxn - paxillin, Abi1 - abl-interactor 1, Cyfip1 - cytoplasmic fmr1 interacting protein 1, Fgd4 - fyve, rhogef and ph domain containing 4, Dpysl3 - dihydropyrimidinase-like 3, Ptk2 - ptk2 protein tyrosine kinase 2, Nckap1 - nck-asso…
PROCESS	regulation of primary metabolic process	3.08e-07	0.000114	1.25	447	[Suv39h1 - suppressor of variegation 3-9 homolog 1 (drosophila), Sde2 - sde2 telomere maintenance homolog (s. pombe), Ist1 - increased sodium tolerance 1 homolog (yeast), Abi1 - abl-interactor 1, Zfx - zinc finger protein x-linked, Prmt3 - protein arginine n-methyltransferase 3, Phf17 - phd finger protein 17, Twf1 - twinfilin, actin-binding protein, homolog 1 (drosophila), Usp36 - ubiquitin speci…
COMPONENT	bounding membrane of organelle	2.24e-06	0.000114	1.69	96	[Zfyve28 - zinc finger, fyve domain containing 28, Gpam - glycerol-3-phosphate acyltransferase, mitochondrial, Tkt - transketolase, Sparc - secreted acidic cysteine rich glycoprotein, Llgl1 - lethal giant larvae homolog 1 (drosophila), Klhl12 - kelch-like 12, Wasl - wiskott-aldrich syndrome-like (human), Stard3 - start domain containing 3, Gpi1 - glucose phosphate isomerase 1, Zdhhc2 - zinc finge…
FUNCTION	catalytic activity	6.12e-07	0.000129	1.24	429	[Suv39h1 - suppressor of variegation 3-9 homolog 1 (drosophila), Man2b1 - mannosidase 2, alpha b1, Abcb7 - atp-binding cassette, sub-family b (mdr/tap), member 7, Adprhl2 - adp-ribosylhydrolase like 2, Mark3 - map/microtubule affinity-regulating kinase 3, Prmt3 - protein arginine n-methyltransferase 3, Twf1 - twinfilin, actin-binding protein, homolog 1 (drosophila), Mapkapk2 - map kinase-activate…
PROCESS	single organism cell adhesion	3.93e-07	0.000136	2.04	60	[Rock1 - rho-associated coiled-coil containing protein kinase 1, Clic1 - chloride intracellular channel 1, Lamc1 - laminin, gamma 1, Nfatc3 - nuclear factor of activated t cells, cytoplasmic, calcineurin dependent 3, Ctps - cytidine 5'-triphosphate synthase, Rap2b - rap2b, member of ras oncogene family, Nedd4 - neural precursor cell expressed, developmentally down-regulated 4, Ncaph2 - non-smc co…
FUNCTION	cytoskeletal protein binding	7.54e-07	0.000138	1.69	101	[Spire1 - spire homolog 1 (drosophila), Ptk2 - ptk2 protein tyrosine kinase 2, Syne3 - spectrin repeat containing, nuclear envelope family member 3, Twf1 - twinfilin, actin-binding protein, homolog 1 (drosophila), Myo1e - myosin ie, Slc8a1 - solute carrier family 8 (sodium/calcium exchanger), member 1, Coro1c - coronin, actin binding protein 1c, Flna - filamin, alpha, Cetn2 - centrin 2, Coro1b - …
FUNCTION	chromatin binding	7.28e-07	0.000139	1.85	75	[Trrap - transformation/transcription domain-associated protein, Hinfp - histone h4 transcription factor, Rcor1 - rest corepressor 1, Tle4 - transducin-like enhancer of split 4, homolog of drosophila e(spl), Arid3a - at rich interactive domain 3a (bright-like), Atxn1 - ataxin 1, Nfatc3 - nuclear factor of activated t cells, cytoplasmic, calcineurin dependent 3, Rara - retinoic acid receptor, alph…
FUNCTION	protein domain specific binding	7.23e-07	0.000145	1.73	94	[Jak2 - janus kinase 2, Wipf3 - was/wasl interacting protein family, member 3, Enah - enabled homolog (drosophila), Grb2 - growth factor receptor bound protein 2, Nfe2l2 - nuclear factor, erythroid derived 2, like 2, Ist1 - increased sodium tolerance 1 homolog (yeast), Wiz - widely-interspaced zinc finger motifs, Lpar1 - lysophosphatidic acid receptor 1, Rara - retinoic acid receptor, alpha, Sqst…
PROCESS	regulation of neuron differentiation	4.58e-07	0.000154	2.07	59	[Gdi1 - guanosine diphosphate (gdp) dissociation inhibitor 1, Jag1 - jagged 1, Ist1 - increased sodium tolerance 1 homolog (yeast), Arf1 - adp-ribosylation factor 1, Dicer1 - dicer 1, ribonuclease type iii, Lpar1 - lysophosphatidic acid receptor 1, Rrn3 - rrn3 rna polymerase i transcription factor homolog (yeast), Neu1 - neuraminidase 1, Rara - retinoic acid receptor, alpha, Ptk2 - ptk2 protein t…
PROCESS	regulation of multicellular organismal development	5.05e-07	0.000157	1.51	160	[Rock1 - rho-associated coiled-coil containing protein kinase 1, Gdi1 - guanosine diphosphate (gdp) dissociation inhibitor 1, Mob2 - mob kinase activator 2, Tmem64 - transmembrane protein 64, Arf1 - adp-ribosylation factor 1, Ist1 - increased sodium tolerance 1 homolog (yeast), Dicer1 - dicer 1, ribonuclease type iii, Ccbe1 - collagen and calcium binding egf domains 1, Ptk2 - ptk2 protein tyrosin…
PROCESS	developmental process	4.83e-07	0.000158	1.27	396	[Suv39h1 - suppressor of variegation 3-9 homolog 1 (drosophila), Ist1 - increased sodium tolerance 1 homolog (yeast), Abi1 - abl-interactor 1, Zfx - zinc finger protein x-linked, Prmt3 - protein arginine n-methyltransferase 3, Mapkapk2 - map kinase-activated protein kinase 2, Stk40 - serine/threonine kinase 40, Mafg - v-maf musculoaponeurotic fibrosarcoma oncogene family, protein g (avian), Macf1…
PROCESS	regulation of cellular metabolic process	4.98e-07	0.000159	1.23	469	[Suv39h1 - suppressor of variegation 3-9 homolog 1 (drosophila), Sde2 - sde2 telomere maintenance homolog (s. pombe), Ist1 - increased sodium tolerance 1 homolog (yeast), Abi1 - abl-interactor 1, Zfx - zinc finger protein x-linked, Prmt3 - protein arginine n-methyltransferase 3, Phf17 - phd finger protein 17, Twf1 - twinfilin, actin-binding protein, homolog 1 (drosophila), Usp36 - ubiquitin speci…
PROCESS	regulation of cell development	5.78e-07	0.000175	1.72	96	[Mob2 - mob kinase activator 2, Gdi1 - guanosine diphosphate (gdp) dissociation inhibitor 1, Jag1 - jagged 1, Ist1 - increased sodium tolerance 1 homolog (yeast), Arf1 - adp-ribosylation factor 1, Dicer1 - dicer 1, ribonuclease type iii, Atxn1 - ataxin 1, Rrn3 - rrn3 rna polymerase i transcription factor homolog (yeast), Lpar1 - lysophosphatidic acid receptor 1, Neu1 - neuraminidase 1, Rara - ret…
PROCESS	regulation of biosynthetic process	6.12e-07	0.00018	1.29	348	[Suv39h1 - suppressor of variegation 3-9 homolog 1 (drosophila), Sde2 - sde2 telomere maintenance homolog (s. pombe), Zfx - zinc finger protein x-linked, Prmt3 - protein arginine n-methyltransferase 3, Phf17 - phd finger protein 17, Hmbox1 - homeobox containing 1, Paip2b - poly(a) binding protein interacting protein 2b, Ago1 - argonaute risc catalytic subunit 1, Mafg - v-maf musculoaponeurotic fi…
PROCESS	positive regulation of response to stimulus	6.29e-07	0.000181	1.5	160	[Map2k1 - mitogen-activated protein kinase kinase 1, Ccbe1 - collagen and calcium binding egf domains 1, Ptk2 - ptk2 protein tyrosine kinase 2, Mapkapk2 - map kinase-activated protein kinase 2, Siva1 - siva1, apoptosis-inducing factor, Hspd1 - heat shock protein 1 (chaperonin), Flna - filamin, alpha, Slc9a1 - solute carrier family 9 (sodium/hydrogen exchanger), member 1, Skp2 - s-phase kinase-ass…
COMPONENT	nucleus	3.68e-06	0.000182	1.19	553	[Suv39h1 - suppressor of variegation 3-9 homolog 1 (drosophila), Sde2 - sde2 telomere maintenance homolog (s. pombe), Adprhl2 - adp-ribosylhydrolase like 2, Abi1 - abl-interactor 1, Zfx - zinc finger protein x-linked, Phf17 - phd finger protein 17, Usp36 - ubiquitin specific peptidase 36, Mapkapk2 - map kinase-activated protein kinase 2, Hmgcs1 - 3-hydroxy-3-methylglutaryl-coenzyme a synthase 1, …
PROCESS	regulation of nitrogen compound metabolic process	7.07e-07	0.000199	1.29	347	[Suv39h1 - suppressor of variegation 3-9 homolog 1 (drosophila), Sde2 - sde2 telomere maintenance homolog (s. pombe), Abi1 - abl-interactor 1, Zfx - zinc finger protein x-linked, Prmt3 - protein arginine n-methyltransferase 3, Phf17 - phd finger protein 17, Hmbox1 - homeobox containing 1, Ago1 - argonaute risc catalytic subunit 1, Mafg - v-maf musculoaponeurotic fibrosarcoma oncogene family, prot…
PROCESS	positive regulation of signaling	7.29e-07	0.0002	1.62	119	[Map2k1 - mitogen-activated protein kinase kinase 1, Ccbe1 - collagen and calcium binding egf domains 1, Ptk2 - ptk2 protein tyrosine kinase 2, Siva1 - siva1, apoptosis-inducing factor, Flna - filamin, alpha, Skp2 - s-phase kinase-associated protein 2 (p45), Stx3 - syntaxin 3, Macf1 - microtubule-actin crosslinking factor 1, Axl - axl receptor tyrosine kinase, Prkd1 - protein kinase d1, Stx1a - s…
PROCESS	cell adhesion	8e-07	0.000205	1.71	95	[Cldn11 - claudin 11, Rock1 - rho-associated coiled-coil containing protein kinase 1, F11r - f11 receptor, Clic1 - chloride intracellular channel 1, Wisp1 - wnt1 inducible signaling pathway protein 1, Lamc1 - laminin, gamma 1, Nfatc3 - nuclear factor of activated t cells, cytoplasmic, calcineurin dependent 3, Ctps - cytidine 5'-triphosphate synthase, Trip6 - thyroid hormone receptor interactor 6,…
PROCESS	single-organism developmental process	7.69e-07	0.000206	1.27	377	[Suv39h1 - suppressor of variegation 3-9 homolog 1 (drosophila), Abi1 - abl-interactor 1, Zfx - zinc finger protein x-linked, Prmt3 - protein arginine n-methyltransferase 3, Ptk2 - ptk2 protein tyrosine kinase 2, Mapkapk2 - map kinase-activated protein kinase 2, Peg10 - paternally expressed 10, Rock2 - rho-associated coiled-coil containing protein kinase 2, Mafg - v-maf musculoaponeurotic fibrosa…
PROCESS	regulation of cell communication	7.95e-07	0.000209	1.42	206	[Dnmbp - dynamin binding protein, Ptk2 - ptk2 protein tyrosine kinase 2, Skp2 - s-phase kinase-associated protein 2 (p45), Stx3 - syntaxin 3, Stk40 - serine/threonine kinase 40, Spata13 - spermatogenesis associated 13, Macf1 - microtubule-actin crosslinking factor 1, Stx1a - syntaxin 1a (brain), Pycard - pyd and card domain containing, Akap7 - a kinase (prka) anchor protein 7, Mbd2 - methyl-cpg b…
COMPONENT	adherens junction	4.44e-06	0.000212	1.8	71	[Enah - enabled homolog (drosophila), Map2k1 - mitogen-activated protein kinase kinase 1, Arf1 - adp-ribosylation factor 1, Jak1 - janus kinase 1, Trip6 - thyroid hormone receptor interactor 6, Ptk2 - ptk2 protein tyrosine kinase 2, Twf1 - twinfilin, actin-binding protein, homolog 1 (drosophila), Tln2 - talin 2, Ywhab - tyrosine 3-monooxygenase/tryptophan 5-monooxygenase activation protein, beta …
FUNCTION	identical protein binding	1.23e-06	0.000216	1.55	137	[Oxa1l - oxidase assembly 1-like, Arf1 - adp-ribosylation factor 1, Arid3a - at rich interactive domain 3a (bright-like), Ptk2 - ptk2 protein tyrosine kinase 2, Lman1 - lectin, mannose-binding, 1, Hmgcs1 - 3-hydroxy-3-methylglutaryl-coenzyme a synthase 1, Ahcy - s-adenosylhomocysteine hydrolase, Flna - filamin, alpha, Skp2 - s-phase kinase-associated protein 2 (p45), Coro1b - coronin, actin bindi…
PROCESS	regulation of cellular biosynthetic process	9.15e-07	0.00023	1.29	343	[Suv39h1 - suppressor of variegation 3-9 homolog 1 (drosophila), Sde2 - sde2 telomere maintenance homolog (s. pombe), Zfx - zinc finger protein x-linked, Prmt3 - protein arginine n-methyltransferase 3, Phf17 - phd finger protein 17, Hmbox1 - homeobox containing 1, Paip2b - poly(a) binding protein interacting protein 2b, Ago1 - argonaute risc catalytic subunit 1, Mafg - v-maf musculoaponeurotic fi…
PROCESS	regulation of neuron projection development	9.4e-07	0.000231	2.21	48	[Hdac2 - histone deacetylase 2, Fgfr1 - fibroblast growth factor receptor 1, Gdi1 - guanosine diphosphate (gdp) dissociation inhibitor 1, Klk8 - kallikrein related-peptidase 8, Kank1 - kn motif and ankyrin repeat domains 1, Arf1 - adp-ribosylation factor 1, Ist1 - increased sodium tolerance 1 homolog (yeast), Lpar1 - lysophosphatidic acid receptor 1, Rrn3 - rrn3 rna polymerase i transcription fac…
PROCESS	regulation of neurogenesis	1.02e-06	0.000245	1.8	80	[Mob2 - mob kinase activator 2, Gdi1 - guanosine diphosphate (gdp) dissociation inhibitor 1, Jag1 - jagged 1, Arf1 - adp-ribosylation factor 1, Ist1 - increased sodium tolerance 1 homolog (yeast), Dicer1 - dicer 1, ribonuclease type iii, Atxn1 - ataxin 1, Rrn3 - rrn3 rna polymerase i transcription factor homolog (yeast), Lpar1 - lysophosphatidic acid receptor 1, Neu1 - neuraminidase 1, Rara - ret…
PROCESS	regulation of macromolecule metabolic process	1.09e-06	0.000258	1.23	456	[Suv39h1 - suppressor of variegation 3-9 homolog 1 (drosophila), Sde2 - sde2 telomere maintenance homolog (s. pombe), Ist1 - increased sodium tolerance 1 homolog (yeast), Abi1 - abl-interactor 1, Zfx - zinc finger protein x-linked, Prmt3 - protein arginine n-methyltransferase 3, Phf17 - phd finger protein 17, Twf1 - twinfilin, actin-binding protein, homolog 1 (drosophila), Mapkapk2 - map kinase-a…
PROCESS	regulation of cellular component organization	1.15e-06	0.000261	1.42	199	[Rock1 - rho-associated coiled-coil containing protein kinase 1, Csnk1g2 - casein kinase 1, gamma 2, Ist1 - increased sodium tolerance 1 homolog (yeast), Ptk2 - ptk2 protein tyrosine kinase 2, Twf1 - twinfilin, actin-binding protein, homolog 1 (drosophila), Rock2 - rho-associated coiled-coil containing protein kinase 2, Lman1 - lectin, mannose-binding, 1, Coro1b - coronin, actin binding protein 1…
PROCESS	positive regulation of signal transduction	1.15e-06	0.000265	1.57	128	[Map2k1 - mitogen-activated protein kinase kinase 1, Ccbe1 - collagen and calcium binding egf domains 1, Ptk2 - ptk2 protein tyrosine kinase 2, Siva1 - siva1, apoptosis-inducing factor, Flna - filamin, alpha, Skp2 - s-phase kinase-associated protein 2 (p45), Slc9a1 - solute carrier family 9 (sodium/hydrogen exchanger), member 1, Macf1 - microtubule-actin crosslinking factor 1, Axl - axl receptor …
PROCESS	biological adhesion	1.41e-06	0.000309	1.7	95	[Cldn11 - claudin 11, Rock1 - rho-associated coiled-coil containing protein kinase 1, F11r - f11 receptor, Clic1 - chloride intracellular channel 1, Wisp1 - wnt1 inducible signaling pathway protein 1, Lamc1 - laminin, gamma 1, Nfatc3 - nuclear factor of activated t cells, cytoplasmic, calcineurin dependent 3, Ctps - cytidine 5'-triphosphate synthase, Trip6 - thyroid hormone receptor interactor 6,…
PROCESS	positive regulation of molecular function	1.4e-06	0.000311	1.52	146	[Map2k1 - mitogen-activated protein kinase kinase 1, Abi1 - abl-interactor 1, Ptk2 - ptk2 protein tyrosine kinase 2, Hspd1 - heat shock protein 1 (chaperonin), Slc9a1 - solute carrier family 9 (sodium/hydrogen exchanger), member 1, Map1lc3b - microtubule-associated protein 1 light chain 3 beta, Prkci - protein kinase c, iota, Spata13 - spermatogenesis associated 13, App - amyloid beta (a4) precur…
PROCESS	regulation of nucleobase-containing compound metabolic process	1.56e-06	0.000318	1.29	329	[Suv39h1 - suppressor of variegation 3-9 homolog 1 (drosophila), Sde2 - sde2 telomere maintenance homolog (s. pombe), Zfx - zinc finger protein x-linked, Prmt3 - protein arginine n-methyltransferase 3, Phf17 - phd finger protein 17, Hmbox1 - homeobox containing 1, Ago1 - argonaute risc catalytic subunit 1, Mafg - v-maf musculoaponeurotic fibrosarcoma oncogene family, protein g (avian), Foxo4 - fo…
PROCESS	protein modification process	1.54e-06	0.00032	1.38	227	[Suv39h1 - suppressor of variegation 3-9 homolog 1 (drosophila), Rock1 - rho-associated coiled-coil containing protein kinase 1, Man2b1 - mannosidase 2, alpha b1, Fbxo10 - f-box protein 10, Csnk1g2 - casein kinase 1, gamma 2, Abi1 - abl-interactor 1, Mark3 - map/microtubule affinity-regulating kinase 3, Ptk2 - ptk2 protein tyrosine kinase 2, Phf17 - phd finger protein 17, Prmt3 - protein arginine…
PROCESS	positive regulation of cell communication	1.51e-06	0.000323	1.54	138	[Map2k1 - mitogen-activated protein kinase kinase 1, Ccbe1 - collagen and calcium binding egf domains 1, Ptk2 - ptk2 protein tyrosine kinase 2, Siva1 - siva1, apoptosis-inducing factor, Flna - filamin, alpha, Skp2 - s-phase kinase-associated protein 2 (p45), Slc9a1 - solute carrier family 9 (sodium/hydrogen exchanger), member 1, Stx3 - syntaxin 3, Macf1 - microtubule-actin crosslinking factor 1, …
PROCESS	cellular protein modification process	1.54e-06	0.000326	1.38	227	[Suv39h1 - suppressor of variegation 3-9 homolog 1 (drosophila), Rock1 - rho-associated coiled-coil containing protein kinase 1, Man2b1 - mannosidase 2, alpha b1, Fbxo10 - f-box protein 10, Csnk1g2 - casein kinase 1, gamma 2, Abi1 - abl-interactor 1, Mark3 - map/microtubule affinity-regulating kinase 3, Ptk2 - ptk2 protein tyrosine kinase 2, Phf17 - phd finger protein 17, Prmt3 - protein arginine…
PROCESS	regulation of cell differentiation	1.67e-06	0.000334	1.5	152	[Rock1 - rho-associated coiled-coil containing protein kinase 1, Map2k1 - mitogen-activated protein kinase kinase 1, Gdi1 - guanosine diphosphate (gdp) dissociation inhibitor 1, Mob2 - mob kinase activator 2, Tmem64 - transmembrane protein 64, Arf1 - adp-ribosylation factor 1, Ist1 - increased sodium tolerance 1 homolog (yeast), Dicer1 - dicer 1, ribonuclease type iii, Ptk2 - ptk2 protein tyrosin…
PROCESS	regulation of cell morphogenesis	1.89e-06	0.000371	1.96	61	[Gdi1 - guanosine diphosphate (gdp) dissociation inhibitor 1, Sparc - secreted acidic cysteine rich glycoprotein, Csnk1g2 - casein kinase 1, gamma 2, Ist1 - increased sodium tolerance 1 homolog (yeast), Fgd4 - fyve, rhogef and ph domain containing 4, Ptk2 - ptk2 protein tyrosine kinase 2, Syne3 - spectrin repeat containing, nuclear envelope family member 3, Cdc42se1 - cdc42 small effector 1, Nedd…
PROCESS	regulation of signal transduction	1.98e-06	0.000383	1.44	183	[Map2k1 - mitogen-activated protein kinase kinase 1, Grk6 - g protein-coupled receptor kinase 6, Dicer1 - dicer 1, ribonuclease type iii, Plekhg2 - pleckstrin homology domain containing, family g (with rhogef domain) member 2, Ccbe1 - collagen and calcium binding egf domains 1, Dnmbp - dynamin binding protein, Ptk2 - ptk2 protein tyrosine kinase 2, Siva1 - siva1, apoptosis-inducing factor, Flna -…
PROCESS	regulation of cellular macromolecule biosynthetic process	2.04e-06	0.000388	1.29	325	[Suv39h1 - suppressor of variegation 3-9 homolog 1 (drosophila), Sde2 - sde2 telomere maintenance homolog (s. pombe), Zfx - zinc finger protein x-linked, Prmt3 - protein arginine n-methyltransferase 3, Hmbox1 - homeobox containing 1, Phf17 - phd finger protein 17, Paip2b - poly(a) binding protein interacting protein 2b, Ago1 - argonaute risc catalytic subunit 1, Mafg - v-maf musculoaponeurotic fi…
FUNCTION	enzyme binding	2.55e-06	0.000429	1.43	186	[Rock1 - rho-associated coiled-coil containing protein kinase 1, Map2k1 - mitogen-activated protein kinase kinase 1, Gdi1 - guanosine diphosphate (gdp) dissociation inhibitor 1, Ccbe1 - collagen and calcium binding egf domains 1, Ptk2 - ptk2 protein tyrosine kinase 2, Rock2 - rho-associated coiled-coil containing protein kinase 2, Hspd1 - heat shock protein 1 (chaperonin), Flna - filamin, alpha, …
PROCESS	positive regulation of metabolic process	2.96e-06	0.000538	1.32	276	[Ist1 - increased sodium tolerance 1 homolog (yeast), Abi1 - abl-interactor 1, Hmbox1 - homeobox containing 1, Ptk2 - ptk2 protein tyrosine kinase 2, Phf17 - phd finger protein 17, Ago1 - argonaute risc catalytic subunit 1, Skp2 - s-phase kinase-associated protein 2 (p45), Spata13 - spermatogenesis associated 13, Fbln1 - fibulin 1, Foxo4 - forkhead box o4, Fzd2 - frizzled homolog 2 (drosophila), …
PROCESS	cell surface receptor signaling pathway	2.95e-06	0.000545	1.46	165	[Grk6 - g protein-coupled receptor kinase 6, Csnk1g2 - casein kinase 1, gamma 2, Ptk2 - ptk2 protein tyrosine kinase 2, Mapkapk2 - map kinase-activated protein kinase 2, Myo1e - myosin ie, Rock2 - rho-associated coiled-coil containing protein kinase 2, Siva1 - siva1, apoptosis-inducing factor, Flna - filamin, alpha, Prkacb - protein kinase, camp dependent, catalytic, beta, Macf1 - microtubule-act…
PROCESS	regulation of RNA metabolic process	2.92e-06	0.000546	1.3	307	[Suv39h1 - suppressor of variegation 3-9 homolog 1 (drosophila), Sde2 - sde2 telomere maintenance homolog (s. pombe), Zfx - zinc finger protein x-linked, Prmt3 - protein arginine n-methyltransferase 3, Hmbox1 - homeobox containing 1, Phf17 - phd finger protein 17, Ago1 - argonaute risc catalytic subunit 1, Mafg - v-maf musculoaponeurotic fibrosarcoma oncogene family, protein g (avian), Foxo4 - fo…
FUNCTION	actin binding	3.5e-06	0.000567	1.96	57	[Wipf3 - was/wasl interacting protein family, member 3, Enah - enabled homolog (drosophila), Wasl - wiskott-aldrich syndrome-like (human), Spire1 - spire homolog 1 (drosophila), Fgd4 - fyve, rhogef and ph domain containing 4, Rcsd1 - rcsd domain containing 1, Ptk2 - ptk2 protein tyrosine kinase 2, Twf1 - twinfilin, actin-binding protein, homolog 1 (drosophila), Syne3 - spectrin repeat containing,…
PROCESS	regulation of macromolecule biosynthetic process	3.3e-06	0.000582	1.28	330	[Suv39h1 - suppressor of variegation 3-9 homolog 1 (drosophila), Sde2 - sde2 telomere maintenance homolog (s. pombe), Zfx - zinc finger protein x-linked, Prmt3 - protein arginine n-methyltransferase 3, Hmbox1 - homeobox containing 1, Phf17 - phd finger protein 17, Paip2b - poly(a) binding protein interacting protein 2b, Ago1 - argonaute risc catalytic subunit 1, Mafg - v-maf musculoaponeurotic fi…
PROCESS	regulation of biological quality	3.3e-06	0.00059	1.42	185	[Sde2 - sde2 telomere maintenance homolog (s. pombe), Csnk1g2 - casein kinase 1, gamma 2, Abcb7 - atp-binding cassette, sub-family b (mdr/tap), member 7, Arf1 - adp-ribosylation factor 1, Stard3 - start domain containing 3, Dicer1 - dicer 1, ribonuclease type iii, Zfx - zinc finger protein x-linked, Ptk2 - ptk2 protein tyrosine kinase 2, Syne3 - spectrin repeat containing, nuclear envelope family…
PROCESS	macromolecule modification	3.56e-06	0.000609	1.36	236	[Suv39h1 - suppressor of variegation 3-9 homolog 1 (drosophila), Rock1 - rho-associated coiled-coil containing protein kinase 1, Man2b1 - mannosidase 2, alpha b1, Fbxo10 - f-box protein 10, Csnk1g2 - casein kinase 1, gamma 2, Abi1 - abl-interactor 1, Mark3 - map/microtubule affinity-regulating kinase 3, Ptk2 - ptk2 protein tyrosine kinase 2, Phf17 - phd finger protein 17, Prmt3 - protein arginine…
PROCESS	response to oxygen-containing compound	3.52e-06	0.000611	1.67	95	[Jak2 - janus kinase 2, Gpam - glycerol-3-phosphate acyltransferase, mitochondrial, Nfe2l2 - nuclear factor, erythroid derived 2, like 2, Jag1 - jagged 1, Gatm - glycine amidinotransferase (l-arginine:glycine amidinotransferase), Adprhl2 - adp-ribosylhydrolase like 2, Rara - retinoic acid receptor, alpha, Mapkapk2 - map kinase-activated protein kinase 2, Slc8a1 - solute carrier family 8 (sodium/c…
PROCESS	regulation of cell proliferation	3.67e-06	0.000619	1.5	141	[Map2k1 - mitogen-activated protein kinase kinase 1, Dicer1 - dicer 1, ribonuclease type iii, Ptk2 - ptk2 protein tyrosine kinase 2, Skp2 - s-phase kinase-associated protein 2 (p45), Prkci - protein kinase c, iota, Mafg - v-maf musculoaponeurotic fibrosarcoma oncogene family, protein g (avian), Stx3 - syntaxin 3, Foxo4 - forkhead box o4, Prkd1 - protein kinase d1, Phb - prohibitin, Dlc1 - deleted…
PROCESS	catabolic process	4.52e-06	0.000752	1.5	144	[Nthl1 - nth (endonuclease iii)-like 1 (e.coli), Abcb7 - atp-binding cassette, sub-family b (mdr/tap), member 7, Dicer1 - dicer 1, ribonuclease type iii, Dpysl3 - dihydropyrimidinase-like 3, Pkm - pyruvate kinase, muscle, Usp36 - ubiquitin specific peptidase 36, Pja1 - praja1, ring-h2 motif containing, Skp2 - s-phase kinase-associated protein 2 (p45), Map1lc3b - microtubule-associated protein 1 l…
COMPONENT	nuclear part	2e-05	0.000925	1.26	322	[Suv39h1 - suppressor of variegation 3-9 homolog 1 (drosophila), Rbm34 - rna binding motif protein 34, Adprhl2 - adp-ribosylhydrolase like 2, Phf17 - phd finger protein 17, Hmbox1 - homeobox containing 1, Ptk2 - ptk2 protein tyrosine kinase 2, Decr1 - 2,4-dienoyl coa reductase 1, mitochondrial, Mapkapk2 - map kinase-activated protein kinase 2, Usp36 - ubiquitin specific peptidase 36, Hmgcs1 - 3-h…
PROCESS	cellular response to peptide	5.98e-06	0.000981	6.11	12	[Fyn - fyn proto-oncogene, Foxo1 - forkhead box o1, Ripk2 - receptor (tnfrsf)-interacting serine-threonine kinase 2, Nfkb1 - nuclear factor of kappa light polypeptide gene enhancer in b cells 1, p105, Rela - v-rel reticuloendotheliosis viral oncogene homolog a (avian), Usf1 - upstream transcription factor 1, Csk - c-src tyrosine kinase, Tsc2 - tuberous sclerosis 2, Kat2b - k(lysine) acetyltransfe…
FUNCTION	phosphotransferase activity, alcohol group as acceptor	6.42e-06	0.001	1.67	91	[Jak2 - janus kinase 2, Itpk1 - inositol 1,3,4-triphosphate 5/6 kinase, Trrap - transformation/transcription domain-associated protein, Rock1 - rho-associated coiled-coil containing protein kinase 1, Pik3c2b - phosphoinositide-3-kinase, class 2, beta polypeptide, Map2k1 - mitogen-activated protein kinase kinase 1, Bckdk - branched chain ketoacid dehydrogenase kinase, Grk6 - g protein-coupled rece…
FUNCTION	ATP binding	7.13e-06	0.00107	1.45	161	[Rock1 - rho-associated coiled-coil containing protein kinase 1, Map2k1 - mitogen-activated protein kinase kinase 1, Grk6 - g protein-coupled receptor kinase 6, Abcb7 - atp-binding cassette, sub-family b (mdr/tap), member 7, Csnk1g2 - casein kinase 1, gamma 2, Dicer1 - dicer 1, ribonuclease type iii, Mark3 - map/microtubule affinity-regulating kinase 3, Ptk2 - ptk2 protein tyrosine kinase 2, Twf1…
PROCESS	positive regulation of biosynthetic process	6.89e-06	0.00111	1.44	163	[Map2k1 - mitogen-activated protein kinase kinase 1, Dicer1 - dicer 1, ribonuclease type iii, Arid3a - at rich interactive domain 3a (bright-like), Hmbox1 - homeobox containing 1, Phf17 - phd finger protein 17, Ago1 - argonaute risc catalytic subunit 1, Slc9a1 - solute carrier family 9 (sodium/hydrogen exchanger), member 1, App - amyloid beta (a4) precursor protein, Cited1 - cbp/p300-interacting …
PROCESS	negative regulation of gene expression	7.41e-06	0.00118	1.48	143	[Suv39h1 - suppressor of variegation 3-9 homolog 1 (drosophila), Zfp219 - zinc finger protein 219, Tnrc6a - trinucleotide repeat containing 6a, Dicer1 - dicer 1, ribonuclease type iii, Hmbox1 - homeobox containing 1, Paip2b - poly(a) binding protein interacting protein 2b, Ago1 - argonaute risc catalytic subunit 1, Cited1 - cbp/p300-interacting transactivator with glu/asp-rich carboxy-terminal do…
PROCESS	regulation of locomotion	7.49e-06	0.00118	1.72	80	[Jak2 - janus kinase 2, Mid2 - midline 2, Map2k1 - mitogen-activated protein kinase kinase 1, Sparc - secreted acidic cysteine rich glycoprotein, Lpar1 - lysophosphatidic acid receptor 1, Ccbe1 - collagen and calcium binding egf domains 1, Rab5a - rab5a, member ras oncogene family, Trip6 - thyroid hormone receptor interactor 6, Dpysl3 - dihydropyrimidinase-like 3, Ptk2 - ptk2 protein tyrosine kin…
PROCESS	negative regulation of cellular macromolecule biosynthetic process	7.65e-06	0.00119	1.51	133	[Suv39h1 - suppressor of variegation 3-9 homolog 1 (drosophila), Dicer1 - dicer 1, ribonuclease type iii, Zfp219 - zinc finger protein 219, Tnrc6a - trinucleotide repeat containing 6a, Hmbox1 - homeobox containing 1, Paip2b - poly(a) binding protein interacting protein 2b, Ago1 - argonaute risc catalytic subunit 1, Cited1 - cbp/p300-interacting transactivator with glu/asp-rich carboxy-terminal do…
COMPONENT	neuron part	3.38e-05	0.00142	1.54	108	[Map2k1 - mitogen-activated protein kinase kinase 1, Gdi1 - guanosine diphosphate (gdp) dissociation inhibitor 1, Arf1 - adp-ribosylation factor 1, Dicer1 - dicer 1, ribonuclease type iii, Abi1 - abl-interactor 1, Dpysl3 - dihydropyrimidinase-like 3, Flna - filamin, alpha, Slc8a1 - solute carrier family 8 (sodium/calcium exchanger), member 1, Map1lc3b - microtubule-associated protein 1 light chai…
COMPONENT	protein complex	3.32e-05	0.00144	1.22	389	[Suv39h1 - suppressor of variegation 3-9 homolog 1 (drosophila), Abi1 - abl-interactor 1, Phf17 - phd finger protein 17, Coro1b - coronin, actin binding protein 1b, H2-Q10 - histocompatibility 2, q region locus 10, Stx3 - syntaxin 3, Macf1 - microtubule-actin crosslinking factor 1, Stx1a - syntaxin 1a (brain), Magoh - mago-nashi homolog, proliferation-associated (drosophila), Pycard - pyd and car…
PROCESS	regulation of actin filament-based process	9.6e-06	0.00145	2.11	43	[Rock1 - rho-associated coiled-coil containing protein kinase 1, Hdac2 - histone deacetylase 2, Grb2 - growth factor receptor bound protein 2, Kank1 - kn motif and ankyrin repeat domains 1, Arf1 - adp-ribosylation factor 1, Wasl - wiskott-aldrich syndrome-like (human), Atp1a1 - atpase, na+/k+ transporting, alpha 1 polypeptide, Cyfip1 - cytoplasmic fmr1 interacting protein 1, Twf1 - twinfilin, act…
PROCESS	regulation of cellular component movement	9.75e-06	0.00146	1.71	80	[Jak2 - janus kinase 2, Map2k1 - mitogen-activated protein kinase kinase 1, Sparc - secreted acidic cysteine rich glycoprotein, Lpar1 - lysophosphatidic acid receptor 1, Ccbe1 - collagen and calcium binding egf domains 1, Rab5a - rab5a, member ras oncogene family, Trip6 - thyroid hormone receptor interactor 6, Dpysl3 - dihydropyrimidinase-like 3, Ptk2 - ptk2 protein tyrosine kinase 2, Creb3 - cam…
COMPONENT	neuron projection	3.26e-05	0.00146	1.78	66	[Map2k1 - mitogen-activated protein kinase kinase 1, Gdi1 - guanosine diphosphate (gdp) dissociation inhibitor 1, Llgl1 - lethal giant larvae homolog 1 (drosophila), Arf1 - adp-ribosylation factor 1, Dicer1 - dicer 1, ribonuclease type iii, Lpar1 - lysophosphatidic acid receptor 1, Abi1 - abl-interactor 1, Gpi1 - glucose phosphate isomerase 1, Pygb - brain glycogen phosphorylase, Ppp1ca - protein…
PROCESS	regulation of nucleic acid-templated transcription	9.58e-06	0.00147	1.29	295	[Suv39h1 - suppressor of variegation 3-9 homolog 1 (drosophila), Sde2 - sde2 telomere maintenance homolog (s. pombe), Zfx - zinc finger protein x-linked, Prmt3 - protein arginine n-methyltransferase 3, Hmbox1 - homeobox containing 1, Phf17 - phd finger protein 17, Ago1 - argonaute risc catalytic subunit 1, Mafg - v-maf musculoaponeurotic fibrosarcoma oncogene family, protein g (avian), Foxo4 - fo…
COMPONENT	myelin sheath	3.72e-05	0.00152	2.41	29	[Cldn11 - claudin 11, Exoc4 - exocyst complex component 4, Tkt - transketolase, Gdi1 - guanosine diphosphate (gdp) dissociation inhibitor 1, Tuba1b - tubulin, alpha 1b, Atp1a1 - atpase, na+/k+ transporting, alpha 1 polypeptide, Slc25a12 - solute carrier family 25 (mitochondrial carrier, aralar), member 12, Gpi1 - glucose phosphate isomerase 1, Pkm - pyruvate kinase, muscle, Vdac1 - voltage-depend…
PROCESS	positive regulation of cellular biosynthetic process	1.07e-05	0.00158	1.44	159	[Map2k1 - mitogen-activated protein kinase kinase 1, Dicer1 - dicer 1, ribonuclease type iii, Arid3a - at rich interactive domain 3a (bright-like), Hmbox1 - homeobox containing 1, Phf17 - phd finger protein 17, Ago1 - argonaute risc catalytic subunit 1, Slc9a1 - solute carrier family 9 (sodium/hydrogen exchanger), member 1, App - amyloid beta (a4) precursor protein, Cited1 - cbp/p300-interacting …
PROCESS	positive regulation of macromolecule metabolic process	1.12e-05	0.00158	1.35	224	[Ist1 - increased sodium tolerance 1 homolog (yeast), Abi1 - abl-interactor 1, Ptk2 - ptk2 protein tyrosine kinase 2, Hmbox1 - homeobox containing 1, Phf17 - phd finger protein 17, Ago1 - argonaute risc catalytic subunit 1, Skp2 - s-phase kinase-associated protein 2 (p45), Fbln1 - fibulin 1, Foxo4 - forkhead box o4, Fzd2 - frizzled homolog 2 (drosophila), Pycard - pyd and card domain containing, …
PROCESS	negative regulation of macromolecule biosynthetic process	1.09e-05	0.00159	1.48	138	[Suv39h1 - suppressor of variegation 3-9 homolog 1 (drosophila), Dicer1 - dicer 1, ribonuclease type iii, Zfp219 - zinc finger protein 219, Tnrc6a - trinucleotide repeat containing 6a, Hmbox1 - homeobox containing 1, Paip2b - poly(a) binding protein interacting protein 2b, Ago1 - argonaute risc catalytic subunit 1, Cited1 - cbp/p300-interacting transactivator with glu/asp-rich carboxy-terminal do…
PROCESS	regulation of RNA biosynthetic process	1.11e-05	0.00159	1.29	295	[Suv39h1 - suppressor of variegation 3-9 homolog 1 (drosophila), Sde2 - sde2 telomere maintenance homolog (s. pombe), Zfx - zinc finger protein x-linked, Prmt3 - protein arginine n-methyltransferase 3, Hmbox1 - homeobox containing 1, Phf17 - phd finger protein 17, Ago1 - argonaute risc catalytic subunit 1, Mafg - v-maf musculoaponeurotic fibrosarcoma oncogene family, protein g (avian), Foxo4 - fo…
PROCESS	positive regulation of cellular metabolic process	1.12e-05	0.00159	1.36	212	[Ist1 - increased sodium tolerance 1 homolog (yeast), Abi1 - abl-interactor 1, Ptk2 - ptk2 protein tyrosine kinase 2, Hmbox1 - homeobox containing 1, Phf17 - phd finger protein 17, Skp2 - s-phase kinase-associated protein 2 (p45), Fbln1 - fibulin 1, Fzd2 - frizzled homolog 2 (drosophila), Pycard - pyd and card domain containing, Psme2 - proteasome (prosome, macropain) activator subunit 2 (pa28 be…
PROCESS	negative regulation of metabolic process	1.16e-05	0.00161	1.35	224	[Suv39h1 - suppressor of variegation 3-9 homolog 1 (drosophila), Hmbox1 - homeobox containing 1, Prmt3 - protein arginine n-methyltransferase 3, Paip2b - poly(a) binding protein interacting protein 2b, Ago1 - argonaute risc catalytic subunit 1, Chchd10 - coiled-coil-helix-coiled-coil-helix domain containing 10, Pycard - pyd and card domain containing, Mbd2 - methyl-cpg binding domain protein 2, N…
PROCESS	regulation of transcription, DNA-templated	1.19e-05	0.00164	1.29	293	[Suv39h1 - suppressor of variegation 3-9 homolog 1 (drosophila), Sde2 - sde2 telomere maintenance homolog (s. pombe), Zfx - zinc finger protein x-linked, Prmt3 - protein arginine n-methyltransferase 3, Hmbox1 - homeobox containing 1, Phf17 - phd finger protein 17, Ago1 - argonaute risc catalytic subunit 1, Mafg - v-maf musculoaponeurotic fibrosarcoma oncogene family, protein g (avian), Foxo4 - fo…
PROCESS	single organismal cell-cell adhesion	1.28e-05	0.00166	1.95	52	[Rock1 - rho-associated coiled-coil containing protein kinase 1, Clic1 - chloride intracellular channel 1, Nfatc3 - nuclear factor of activated t cells, cytoplasmic, calcineurin dependent 3, Ctps - cytidine 5'-triphosphate synthase, Nedd4 - neural precursor cell expressed, developmentally down-regulated 4, Rap2b - rap2b, member of ras oncogene family, Ncaph2 - non-smc condensin ii complex, subuni…
PROCESS	neuron projection morphogenesis	1.25e-05	0.00167	2.62	28	[Map2k1 - mitogen-activated protein kinase kinase 1, Klk8 - kallikrein related-peptidase 8, Llgl1 - lethal giant larvae homolog 1 (drosophila), Rere - arginine glutamic acid dipeptide (re) repeats, Dicer1 - dicer 1, ribonuclease type iii, Prmt3 - protein arginine n-methyltransferase 3, Ptk2 - ptk2 protein tyrosine kinase 2, Rab10 - rab10, member ras oncogene family, Rock2 - rho-associated coiled-…
PROCESS	intracellular signal transduction	1.27e-05	0.00167	1.49	133	[Rock1 - rho-associated coiled-coil containing protein kinase 1, Map2k1 - mitogen-activated protein kinase kinase 1, Arf3 - adp-ribosylation factor 3, Arf2 - adp-ribosylation factor 2, Arf1 - adp-ribosylation factor 1, Dnmbp - dynamin binding protein, Arf5 - adp-ribosylation factor 5, Ptk2 - ptk2 protein tyrosine kinase 2, Rab9 - rab9, member ras oncogene family, Mob1a - mob kinase activator 1a, …
PROCESS	regulation of intracellular signal transduction	1.24e-05	0.00169	1.53	120	[Map2k1 - mitogen-activated protein kinase kinase 1, Plekhg2 - pleckstrin homology domain containing, family g (with rhogef domain) member 2, Dnmbp - dynamin binding protein, Ptk2 - ptk2 protein tyrosine kinase 2, Flna - filamin, alpha, Stk40 - serine/threonine kinase 40, Spata13 - spermatogenesis associated 13, Uchl1 - ubiquitin carboxy-terminal hydrolase l1, Axl - axl receptor tyrosine kinase, …
PROCESS	negative regulation of nitrogen compound metabolic process	1.27e-05	0.00169	1.47	141	[Suv39h1 - suppressor of variegation 3-9 homolog 1 (drosophila), Dicer1 - dicer 1, ribonuclease type iii, Zfp219 - zinc finger protein 219, Hmbox1 - homeobox containing 1, Cited1 - cbp/p300-interacting transactivator with glu/asp-rich carboxy-terminal domain 1, Phb - prohibitin, Arx - aristaless related homeobox, Wwc1 - ww, c2 and coiled-coil domain containing 1, E2f1 - e2f transcription factor 1…
PROCESS	negative regulation of developmental process	1.34e-05	0.0017	1.62	94	[Sall4 - sal-like 4 (drosophila), Rock1 - rho-associated coiled-coil containing protein kinase 1, Gdi1 - guanosine diphosphate (gdp) dissociation inhibitor 1, Sparc - secreted acidic cysteine rich glycoprotein, Jag1 - jagged 1, Dicer1 - dicer 1, ribonuclease type iii, Lpar1 - lysophosphatidic acid receptor 1, Phb2 - prohibitin 2, Rara - retinoic acid receptor, alpha, Dpysl3 - dihydropyrimidinase-…
PROCESS	single-organism metabolic process	1.36e-05	0.0017	1.26	323	[Suv39h1 - suppressor of variegation 3-9 homolog 1 (drosophila), Man2b1 - mannosidase 2, alpha b1, Sde2 - sde2 telomere maintenance homolog (s. pombe), Nthl1 - nth (endonuclease iii)-like 1 (e.coli), Abcb7 - atp-binding cassette, sub-family b (mdr/tap), member 7, Prmt3 - protein arginine n-methyltransferase 3, Ptk2 - ptk2 protein tyrosine kinase 2, Phf17 - phd finger protein 17, Decr1 - 2,4-dieno…
PROCESS	negative regulation of cellular biosynthetic process	1.34e-05	0.00171	1.47	140	[Suv39h1 - suppressor of variegation 3-9 homolog 1 (drosophila), Zfp219 - zinc finger protein 219, Tnrc6a - trinucleotide repeat containing 6a, Dicer1 - dicer 1, ribonuclease type iii, Hmbox1 - homeobox containing 1, Paip2b - poly(a) binding protein interacting protein 2b, Ago1 - argonaute risc catalytic subunit 1, Cited1 - cbp/p300-interacting transactivator with glu/asp-rich carboxy-terminal do…
PROCESS	positive regulation of macromolecule biosynthetic process	1.4e-05	0.00174	1.45	151	[Map2k1 - mitogen-activated protein kinase kinase 1, Dicer1 - dicer 1, ribonuclease type iii, Arid3a - at rich interactive domain 3a (bright-like), Hmbox1 - homeobox containing 1, Phf17 - phd finger protein 17, Ago1 - argonaute risc catalytic subunit 1, Slc9a1 - solute carrier family 9 (sodium/hydrogen exchanger), member 1, App - amyloid beta (a4) precursor protein, Cited1 - cbp/p300-interacting …
PROCESS	negative regulation of biosynthetic process	1.48e-05	0.00182	1.47	142	[Suv39h1 - suppressor of variegation 3-9 homolog 1 (drosophila), Zfp219 - zinc finger protein 219, Tnrc6a - trinucleotide repeat containing 6a, Dicer1 - dicer 1, ribonuclease type iii, Hmbox1 - homeobox containing 1, Paip2b - poly(a) binding protein interacting protein 2b, Ago1 - argonaute risc catalytic subunit 1, Cited1 - cbp/p300-interacting transactivator with glu/asp-rich carboxy-terminal do…
FUNCTION	kinase activity	1.35e-05	0.00196	1.62	96	[Jak2 - janus kinase 2, Itpk1 - inositol 1,3,4-triphosphate 5/6 kinase, Cmpk1 - cytidine monophosphate (ump-cmp) kinase 1, Trrap - transformation/transcription domain-associated protein, Rock1 - rho-associated coiled-coil containing protein kinase 1, Pik3c2b - phosphoinositide-3-kinase, class 2, beta polypeptide, Map2k1 - mitogen-activated protein kinase kinase 1, Bckdk - branched chain ketoacid …
FUNCTION	adenyl ribonucleotide binding	1.7e-05	0.00223	1.45	148	[Rock1 - rho-associated coiled-coil containing protein kinase 1, Map2k1 - mitogen-activated protein kinase kinase 1, Grk6 - g protein-coupled receptor kinase 6, Csnk1g2 - casein kinase 1, gamma 2, Abcb7 - atp-binding cassette, sub-family b (mdr/tap), member 7, Dicer1 - dicer 1, ribonuclease type iii, Mark3 - map/microtubule affinity-regulating kinase 3, Ptk2 - ptk2 protein tyrosine kinase 2, Twf1…
FUNCTION	ion binding	1.68e-05	0.00228	1.19	501	[Suv39h1 - suppressor of variegation 3-9 homolog 1 (drosophila), Man2b1 - mannosidase 2, alpha b1, Abcb7 - atp-binding cassette, sub-family b (mdr/tap), member 7, Adprhl2 - adp-ribosylhydrolase like 2, Zfx - zinc finger protein x-linked, Mark3 - map/microtubule affinity-regulating kinase 3, Prmt3 - protein arginine n-methyltransferase 3, Phf17 - phd finger protein 17, Twf1 - twinfilin, actin-bind…
FUNCTION	RNA polymerase II regulatory region sequence-specific DNA binding	1.66e-05	0.00233	5.42	12	[Atf7 - activating transcription factor 7, Clock - circadian locomotor output cycles kaput, Foxf1 - forkhead box f1, Hdac2 - histone deacetylase 2, Zbtb4 - zinc finger and btb domain containing 4, Nfe2l1 - nuclear factor, erythroid derived 2,-like 1, Nfic - nuclear factor i/c, Sox3 - sry-box containing gene 3, Kat2b - k(lysine) acetyltransferase 2b, Actb - actin, beta, Ebf4 - early b cell factor …
FUNCTION	RNA polymerase II regulatory region DNA binding	1.95e-05	0.00249	5.32	12	[Atf7 - activating transcription factor 7, Clock - circadian locomotor output cycles kaput, Foxf1 - forkhead box f1, Hdac2 - histone deacetylase 2, Zbtb4 - zinc finger and btb domain containing 4, Nfe2l1 - nuclear factor, erythroid derived 2,-like 1, Nfic - nuclear factor i/c, Sox3 - sry-box containing gene 3, Kat2b - k(lysine) acetyltransferase 2b, Actb - actin, beta, Ebf4 - early b cell factor …
FUNCTION	adenyl nucleotide binding	2.02e-05	0.0025	1.42	163	[Rock1 - rho-associated coiled-coil containing protein kinase 1, Map2k1 - mitogen-activated protein kinase kinase 1, Grk6 - g protein-coupled receptor kinase 6, Abcb7 - atp-binding cassette, sub-family b (mdr/tap), member 7, Csnk1g2 - casein kinase 1, gamma 2, Dicer1 - dicer 1, ribonuclease type iii, Mark3 - map/microtubule affinity-regulating kinase 3, Ptk2 - ptk2 protein tyrosine kinase 2, Twf1…
PROCESS	regulation of response to stimulus	2.34e-05	0.00285	1.35	214	[Dnmbp - dynamin binding protein, Ptk2 - ptk2 protein tyrosine kinase 2, Mapkapk2 - map kinase-activated protein kinase 2, Skp2 - s-phase kinase-associated protein 2 (p45), H2-Q10 - histocompatibility 2, q region locus 10, Stx3 - syntaxin 3, Stk40 - serine/threonine kinase 40, Macf1 - microtubule-actin crosslinking factor 1, Pycard - pyd and card domain containing, Akap7 - a kinase (prka) anchor …
PROCESS	negative regulation of cellular metabolic process	2.38e-05	0.00286	1.36	205	[Suv39h1 - suppressor of variegation 3-9 homolog 1 (drosophila), Prmt3 - protein arginine n-methyltransferase 3, Hmbox1 - homeobox containing 1, Paip2b - poly(a) binding protein interacting protein 2b, Ago1 - argonaute risc catalytic subunit 1, Pycard - pyd and card domain containing, Mbd2 - methyl-cpg binding domain protein 2, Nacc1 - nucleus accumbens associated 1, ben and btb (poz) domain cont…
PROCESS	protein complex subunit organization	2.46e-05	0.00287	1.49	128	[Oxa1l - oxidase assembly 1-like, Map2k1 - mitogen-activated protein kinase kinase 1, Arf1 - adp-ribosylation factor 1, Dicer1 - dicer 1, ribonuclease type iii, Spire1 - spire homolog 1 (drosophila), Dpysl3 - dihydropyrimidinase-like 3, Ptk2 - ptk2 protein tyrosine kinase 2, Decr1 - 2,4-dienoyl coa reductase 1, mitochondrial, Flna - filamin, alpha, Coro1b - coronin, actin binding protein 1b, Sept…
PROCESS	cellular response to organonitrogen compound	2.49e-05	0.00288	3.81	16	[Gstm7 - glutathione s-transferase, mu 7, Csk - c-src tyrosine kinase, Rab10 - rab10, member ras oncogene family, Ubr2 - ubiquitin protein ligase e3 component n-recognin 2, Foxo1 - forkhead box o1, Fyn - fyn proto-oncogene, Ripk2 - receptor (tnfrsf)-interacting serine-threonine kinase 2, Ctnna1 - catenin (cadherin associated protein), alpha 1, Rela - v-rel reticuloendotheliosis viral oncogene hom…
PROCESS	regulation of molecular function	2.45e-05	0.00289	1.36	200	[Abi1 - abl-interactor 1, Ptk2 - ptk2 protein tyrosine kinase 2, Chchd10 - coiled-coil-helix-coiled-coil-helix domain containing 10, Map1lc3b - microtubule-associated protein 1 light chain 3 beta, Spata13 - spermatogenesis associated 13, Fbln1 - fibulin 1, Fzd2 - frizzled homolog 2 (drosophila), Arhgap1 - rho gtpase activating protein 1, Pycard - pyd and card domain containing, Akap7 - a kinase (…
PROCESS	phosphorylation	2.43e-05	0.0029	1.55	108	[Rock1 - rho-associated coiled-coil containing protein kinase 1, Map2k1 - mitogen-activated protein kinase kinase 1, Grk6 - g protein-coupled receptor kinase 6, Csnk1g2 - casein kinase 1, gamma 2, Abi1 - abl-interactor 1, Mark3 - map/microtubule affinity-regulating kinase 3, Ptk2 - ptk2 protein tyrosine kinase 2, Twf1 - twinfilin, actin-binding protein, homolog 1 (drosophila), Mapkapk2 - map kina…
PROCESS	lamellipodium organization	2.53e-05	0.0029	4.01	14	[Nck2 - non-catalytic region of tyrosine kinase adaptor protein 2, Myo9b - myosin ixb, Snx2 - sorting nexin 2, Pxn - paxillin, Abi1 - abl-interactor 1, Cyfip1 - cytoplasmic fmr1 interacting protein 1, Rac1 - ras-related c3 botulinum substrate 1, Fgd4 - fyve, rhogef and ph domain containing 4, Kit - kit oncogene, Vcl - vinculin, Nckap1 - nck-associated protein 1, Cttn - cortactin, Lrrc16a - leucin…
PROCESS	response to organonitrogen compound	2.79e-05	0.00316	3.02	22	[Gstm7 - glutathione s-transferase, mu 7, Scap - srebf chaperone, Csk - c-src tyrosine kinase, Cdkn2a - cyclin-dependent kinase inhibitor 2a, Rab10 - rab10, member ras oncogene family, Ubr2 - ubiquitin protein ligase e3 component n-recognin 2, Hmgcs1 - 3-hydroxy-3-methylglutaryl-coenzyme a synthase 1, Fyn - fyn proto-oncogene, Foxo1 - forkhead box o1, Cacybp - calcyclin binding protein, Ripk2 - r…
PROCESS	nitrogen compound metabolic process	2.81e-05	0.00316	1.22	386	[Suv39h1 - suppressor of variegation 3-9 homolog 1 (drosophila), Sde2 - sde2 telomere maintenance homolog (s. pombe), Abcb7 - atp-binding cassette, sub-family b (mdr/tap), member 7, Zfx - zinc finger protein x-linked, Phf17 - phd finger protein 17, Sars2 - seryl-aminoacyl-trna synthetase 2, Mafg - v-maf musculoaponeurotic fibrosarcoma oncogene family, protein g (avian), Macf1 - microtubule-actin …
PROCESS	regulation of actin cytoskeleton organization	2.86e-05	0.00316	2.11	39	[Hdac2 - histone deacetylase 2, Grb2 - growth factor receptor bound protein 2, Kank1 - kn motif and ankyrin repeat domains 1, Arf1 - adp-ribosylation factor 1, Wasl - wiskott-aldrich syndrome-like (human), Cyfip1 - cytoplasmic fmr1 interacting protein 1, Twf1 - twinfilin, actin-binding protein, homolog 1 (drosophila), Nckap1 - nck-associated protein 1, Coro1b - coronin, actin binding protein 1b, …
PROCESS	cellular response to peptide hormone stimulus	2.86e-05	0.00319	5.77	11	[Fyn - fyn proto-oncogene, Foxo1 - forkhead box o1, Nfkb1 - nuclear factor of kappa light polypeptide gene enhancer in b cells 1, p105, Rela - v-rel reticuloendotheliosis viral oncogene homolog a (avian), Usf1 - upstream transcription factor 1, Csk - c-src tyrosine kinase, Tsc2 - tuberous sclerosis 2, Ywhag - tyrosine 3-monooxygenase/tryptophan 5-monooxygenase activation protein, gamma polypeptid…
PROCESS	cellular developmental process	2.93e-05	0.0032	1.32	239	[Suv39h1 - suppressor of variegation 3-9 homolog 1 (drosophila), Abi1 - abl-interactor 1, Zfx - zinc finger protein x-linked, Prmt3 - protein arginine n-methyltransferase 3, Ptk2 - ptk2 protein tyrosine kinase 2, Peg10 - paternally expressed 10, Rock2 - rho-associated coiled-coil containing protein kinase 2, Foxo4 - forkhead box o4, Fbl - fibrillarin, Fzd2 - frizzled homolog 2 (drosophila), Fndc3…
PROCESS	response to reactive oxygen species	3.24e-05	0.00351	2.97	22	[Prdx1 - peroxiredoxin 1, Hdac2 - histone deacetylase 2, Cat - catalase, Nfe2l2 - nuclear factor, erythroid derived 2, like 2, Adprhl2 - adp-ribosylhydrolase like 2, Cdkn2a - cyclin-dependent kinase inhibitor 2a, Akr1b3 - aldo-keto reductase family 1, member b3 (aldose reductase), Ercc6 - excision repair cross-complementing rodent repair deficiency, complementation group 6, Aldh3a2 - aldehyde deh…
COMPONENT	organelle membrane	9.09e-05	0.00361	1.44	133	[Oxa1l - oxidase assembly 1-like, Abcb7 - atp-binding cassette, sub-family b (mdr/tap), member 7, Stard3 - start domain containing 3, Spire1 - spire homolog 1 (drosophila), Syne3 - spectrin repeat containing, nuclear envelope family member 3, Hspd1 - heat shock protein 1 (chaperonin), Map1lc3b - microtubule-associated protein 1 light chain 3 beta, Pnpla8 - patatin-like phospholipase domain contai…
PROCESS	small molecule metabolic process	3.4e-05	0.00362	1.4	167	[Gatm - glycine amidinotransferase (l-arginine:glycine amidinotransferase), Abcb7 - atp-binding cassette, sub-family b (mdr/tap), member 7, Stard3 - start domain containing 3, Dpysl3 - dihydropyrimidinase-like 3, Decr1 - 2,4-dienoyl coa reductase 1, mitochondrial, Pkm - pyruvate kinase, muscle, Rab9 - rab9, member ras oncogene family, Myo1e - myosin ie, Hmgcs1 - 3-hydroxy-3-methylglutaryl-coenzym…
PROCESS	actin filament organization	3.39e-05	0.00363	2.5	29	[Enah - enabled homolog (drosophila), Arf1 - adp-ribosylation factor 1, Wasl - wiskott-aldrich syndrome-like (human), Actn4 - actinin alpha 4, Spire1 - spire homolog 1 (drosophila), Dpysl3 - dihydropyrimidinase-like 3, Myo1b - myosin ib, Flna - filamin, alpha, Cttn - cortactin, Coro1b - coronin, actin binding protein 1b, Add1 - adducin 1 (alpha), Cfl1 - cofilin 1, non-muscle, Prkci - protein kina…
PROCESS	response to peptide	3.45e-05	0.00364	4.23	15	[Scap - srebf chaperone, Csk - c-src tyrosine kinase, Rab10 - rab10, member ras oncogene family, Foxo1 - forkhead box o1, Fyn - fyn proto-oncogene, Cacybp - calcyclin binding protein, Ripk2 - receptor (tnfrsf)-interacting serine-threonine kinase 2, Nfkb1 - nuclear factor of kappa light polypeptide gene enhancer in b cells 1, p105, Rela - v-rel reticuloendotheliosis viral oncogene homolog a (avian…
PROCESS	positive regulation of nucleobase-containing compound metabolic process	3.52e-05	0.00365	1.42	153	[Map2k1 - mitogen-activated protein kinase kinase 1, Dicer1 - dicer 1, ribonuclease type iii, Arid3a - at rich interactive domain 3a (bright-like), Hmbox1 - homeobox containing 1, Phf17 - phd finger protein 17, Ago1 - argonaute risc catalytic subunit 1, Slc9a1 - solute carrier family 9 (sodium/hydrogen exchanger), member 1, App - amyloid beta (a4) precursor protein, Cited1 - cbp/p300-interacting …
PROCESS	cellular component morphogenesis	3.56e-05	0.00366	1.91	52	[Map2k1 - mitogen-activated protein kinase kinase 1, Llgl1 - lethal giant larvae homolog 1 (drosophila), Dicer1 - dicer 1, ribonuclease type iii, Abi1 - abl-interactor 1, Nes - nestin, Prmt3 - protein arginine n-methyltransferase 3, Ptk2 - ptk2 protein tyrosine kinase 2, Rock2 - rho-associated coiled-coil containing protein kinase 2, Flna - filamin, alpha, Bax - bcl2-associated x protein, App - a…
PROCESS	positive regulation of gene expression	3.52e-05	0.00368	1.42	153	[Map2k1 - mitogen-activated protein kinase kinase 1, Dicer1 - dicer 1, ribonuclease type iii, Arid3a - at rich interactive domain 3a (bright-like), Hmbox1 - homeobox containing 1, Phf17 - phd finger protein 17, Ago1 - argonaute risc catalytic subunit 1, Slc9a1 - solute carrier family 9 (sodium/hydrogen exchanger), member 1, App - amyloid beta (a4) precursor protein, Cited1 - cbp/p300-interacting …
PROCESS	response to interleukin-6	3.68e-05	0.00375	23.1	4	[Nfkb1 - nuclear factor of kappa light polypeptide gene enhancer in b cells 1, p105, Rela - v-rel reticuloendotheliosis viral oncogene homolog a (avian), Cited1 - cbp/p300-interacting transactivator with glu/asp-rich carboxy-terminal domain 1, Phb - prohibitin]
PROCESS	homotypic cell-cell adhesion	3.83e-05	0.00386	2.21	34	[Zfp36l2 - zinc finger protein 36, c3h type-like 2, Clic1 - chloride intracellular channel 1, Nfatc3 - nuclear factor of activated t cells, cytoplasmic, calcineurin dependent 3, Ctps - cytidine 5'-triphosphate synthase, Vcl - vinculin, Ncaph2 - non-smc condensin ii complex, subunit h2, Hspd1 - heat shock protein 1 (chaperonin), Flna - filamin, alpha, Rap2b - rap2b, member of ras oncogene family, …
PROCESS	protein phosphorylation	4.01e-05	0.00401	1.63	83	[Jak2 - janus kinase 2, Rock1 - rho-associated coiled-coil containing protein kinase 1, Map2k1 - mitogen-activated protein kinase kinase 1, Bckdk - branched chain ketoacid dehydrogenase kinase, Grk6 - g protein-coupled receptor kinase 6, Cdc42bpb - cdc42 binding protein kinase beta, Csnk1g2 - casein kinase 1, gamma 2, Jak1 - janus kinase 1, Abi1 - abl-interactor 1, Mark3 - map/microtubule affinit…
FUNCTION	transferase activity, transferring phosphorus-containing groups	3.35e-05	0.00403	1.53	110	[Rock1 - rho-associated coiled-coil containing protein kinase 1, Map2k1 - mitogen-activated protein kinase kinase 1, Grk6 - g protein-coupled receptor kinase 6, Csnk1g2 - casein kinase 1, gamma 2, Mark3 - map/microtubule affinity-regulating kinase 3, Ptk2 - ptk2 protein tyrosine kinase 2, Twf1 - twinfilin, actin-binding protein, homolog 1 (drosophila), Mapkapk2 - map kinase-activated protein kina…
PROCESS	cellular biosynthetic process	4.14e-05	0.00411	1.26	318	[Suv39h1 - suppressor of variegation 3-9 homolog 1 (drosophila), Zfx - zinc finger protein x-linked, Hmbox1 - homeobox containing 1, Phf17 - phd finger protein 17, Hmgcs1 - 3-hydroxy-3-methylglutaryl-coenzyme a synthase 1, Sars2 - seryl-aminoacyl-trna synthetase 2, Ago1 - argonaute risc catalytic subunit 1, Chchd10 - coiled-coil-helix-coiled-coil-helix domain containing 10, Ahcy - s-adenosylhomoc…
PROCESS	negative regulation of nervous system development	4.57e-05	0.0045	2.18	35	[Hdac2 - histone deacetylase 2, Gdi1 - guanosine diphosphate (gdp) dissociation inhibitor 1, Klk8 - kallikrein related-peptidase 8, Kank1 - kn motif and ankyrin repeat domains 1, Jag1 - jagged 1, Dicer1 - dicer 1, ribonuclease type iii, Lpar1 - lysophosphatidic acid receptor 1, Dpysl3 - dihydropyrimidinase-like 3, Ptk2 - ptk2 protein tyrosine kinase 2, Efna1 - ephrin a1, Tulp3 - tubby-like protei…
COMPONENT	cytoplasmic vesicle	0.000124	0.00468	1.58	86	[Pik3c2b - phosphoinositide-3-kinase, class 2, beta polypeptide, Rin3 - ras and rab interactor 3, Sparc - secreted acidic cysteine rich glycoprotein, Klhl12 - kelch-like 12, Wasl - wiskott-aldrich syndrome-like (human), Ist1 - increased sodium tolerance 1 homolog (yeast), Snx7 - sorting nexin 7, Syt7 - synaptotagmin vii, Lpar1 - lysophosphatidic acid receptor 1, Spire1 - spire homolog 1 (drosophi…
PROCESS	cell projection organization	4.84e-05	0.00472	1.63	83	[Jak2 - janus kinase 2, Rock1 - rho-associated coiled-coil containing protein kinase 1, Map2k1 - mitogen-activated protein kinase kinase 1, Llgl1 - lethal giant larvae homolog 1 (drosophila), Arf1 - adp-ribosylation factor 1, Lamc1 - laminin, gamma 1, Dicer1 - dicer 1, ribonuclease type iii, Lpar1 - lysophosphatidic acid receptor 1, Abi1 - abl-interactor 1, Nes - nestin, Fgd4 - fyve, rhogef and p…
COMPONENT	trans-Golgi network membrane	0.000123	0.00477	9.24	6	[Llgl1 - lethal giant larvae homolog 1 (drosophila), Arfip1 - adp-ribosylation factor interacting protein 1, Scamp2 - secretory carrier membrane protein 2, Gnas - gnas (guanine nucleotide binding protein, alpha stimulating) complex locus, Stx6 - syntaxin 6, Myo1b - myosin ib]
PROCESS	positive regulation of cell development	5.12e-05	0.00495	1.79	58	[Mob2 - mob kinase activator 2, Ist1 - increased sodium tolerance 1 homolog (yeast), Arf1 - adp-ribosylation factor 1, Atxn1 - ataxin 1, Dicer1 - dicer 1, ribonuclease type iii, Rrn3 - rrn3 rna polymerase i transcription factor homolog (yeast), Lpar1 - lysophosphatidic acid receptor 1, Neu1 - neuraminidase 1, Rara - retinoic acid receptor, alpha, Ptk2 - ptk2 protein tyrosine kinase 2, Dpysl3 - di…
PROCESS	negative regulation of RNA metabolic process	5.36e-05	0.00506	1.48	122	[Suv39h1 - suppressor of variegation 3-9 homolog 1 (drosophila), Dicer1 - dicer 1, ribonuclease type iii, Zfp219 - zinc finger protein 219, Hmbox1 - homeobox containing 1, Cited1 - cbp/p300-interacting transactivator with glu/asp-rich carboxy-terminal domain 1, Phb - prohibitin, Arx - aristaless related homeobox, Wwc1 - ww, c2 and coiled-coil domain containing 1, E2f1 - e2f transcription factor 1…
PROCESS	cellular component assembly	5.34e-05	0.00508	1.4	161	[Rock1 - rho-associated coiled-coil containing protein kinase 1, Oxa1l - oxidase assembly 1-like, Clns1a - chloride channel, nucleotide-sensitive, 1a, Map2k1 - mitogen-activated protein kinase kinase 1, Arf1 - adp-ribosylation factor 1, Dicer1 - dicer 1, ribonuclease type iii, Spire1 - spire homolog 1 (drosophila), Ptk2 - ptk2 protein tyrosine kinase 2, Dpysl3 - dihydropyrimidinase-like 3, Decr1 …
PROCESS	response to organic substance	5.31e-05	0.00509	1.46	129	[Map2k1 - mitogen-activated protein kinase kinase 1, Gatm - glycine amidinotransferase (l-arginine:glycine amidinotransferase), Ptk2 - ptk2 protein tyrosine kinase 2, Mapkapk2 - map kinase-activated protein kinase 2, Hmgcs1 - 3-hydroxy-3-methylglutaryl-coenzyme a synthase 1, Hspd1 - heat shock protein 1 (chaperonin), Slc8a1 - solute carrier family 8 (sodium/calcium exchanger), member 1, Slc9a1 - …
PROCESS	negative regulation of RNA biosynthetic process	5.51e-05	0.00512	1.49	118	[Suv39h1 - suppressor of variegation 3-9 homolog 1 (drosophila), Dicer1 - dicer 1, ribonuclease type iii, Zfp219 - zinc finger protein 219, Hmbox1 - homeobox containing 1, Cited1 - cbp/p300-interacting transactivator with glu/asp-rich carboxy-terminal domain 1, Phb - prohibitin, Arx - aristaless related homeobox, Wwc1 - ww, c2 and coiled-coil domain containing 1, E2f1 - e2f transcription factor 1…
PROCESS	anatomical structure development	5.49e-05	0.00514	1.31	238	[Abi1 - abl-interactor 1, Zfx - zinc finger protein x-linked, Ptk2 - ptk2 protein tyrosine kinase 2, Mapkapk2 - map kinase-activated protein kinase 2, Peg10 - paternally expressed 10, Mafg - v-maf musculoaponeurotic fibrosarcoma oncogene family, protein g (avian), Stk40 - serine/threonine kinase 40, Nsdhl - nad(p) dependent steroid dehydrogenase-like, Foxo4 - forkhead box o4, Fzd2 - frizzled homo…
PROCESS	cellular macromolecule metabolic process	5.64e-05	0.0052	1.18	511	[Suv39h1 - suppressor of variegation 3-9 homolog 1 (drosophila), Man2b1 - mannosidase 2, alpha b1, Sde2 - sde2 telomere maintenance homolog (s. pombe), Fbxo10 - f-box protein 10, Abi1 - abl-interactor 1, Zfx - zinc finger protein x-linked, Mark3 - map/microtubule affinity-regulating kinase 3, Prmt3 - protein arginine n-methyltransferase 3, Phf17 - phd finger protein 17, Twf1 - twinfilin, actin-bi…
PROCESS	cellular catabolic process	5.71e-05	0.00522	1.47	125	[Abcb7 - atp-binding cassette, sub-family b (mdr/tap), member 7, Nthl1 - nth (endonuclease iii)-like 1 (e.coli), Dicer1 - dicer 1, ribonuclease type iii, Dpysl3 - dihydropyrimidinase-like 3, Usp36 - ubiquitin specific peptidase 36, Skp2 - s-phase kinase-associated protein 2 (p45), Map1lc3b - microtubule-associated protein 1 light chain 3 beta, Pnpla8 - patatin-like phospholipase domain containing…
PROCESS	response to peptide hormone	5.81e-05	0.00527	4.29	14	[Scap - srebf chaperone, Csk - c-src tyrosine kinase, Rab10 - rab10, member ras oncogene family, Foxo1 - forkhead box o1, Fyn - fyn proto-oncogene, Cacybp - calcyclin binding protein, Nfkb1 - nuclear factor of kappa light polypeptide gene enhancer in b cells 1, p105, Rela - v-rel reticuloendotheliosis viral oncogene homolog a (avian), Cited1 - cbp/p300-interacting transactivator with glu/asp-rich…
PROCESS	positive regulation of cell projection organization	5.86e-05	0.00528	2.02	40	[Fgfr1 - fibroblast growth factor receptor 1, Mob2 - mob kinase activator 2, Wasl - wiskott-aldrich syndrome-like (human), Ist1 - increased sodium tolerance 1 homolog (yeast), Arf1 - adp-ribosylation factor 1, Lpar1 - lysophosphatidic acid receptor 1, Rrn3 - rrn3 rna polymerase i transcription factor homolog (yeast), Neu1 - neuraminidase 1, Vegfa - vascular endothelial growth factor a, Bhlhb9 - b…
PROCESS	response to inorganic substance	5.9e-05	0.00528	2.05	39	[Hdac2 - histone deacetylase 2, Gdi1 - guanosine diphosphate (gdp) dissociation inhibitor 1, Nfe2l2 - nuclear factor, erythroid derived 2, like 2, Anxa11 - annexin a11, Gatm - glycine amidinotransferase (l-arginine:glycine amidinotransferase), Homer1 - homer homolog 1 (drosophila), Nfatc3 - nuclear factor of activated t cells, cytoplasmic, calcineurin dependent 3, Adprhl2 - adp-ribosylhydrolase l…
FUNCTION	regulatory region nucleic acid binding	4.85e-05	0.00537	4.17	14	[Atf7 - activating transcription factor 7, Hdac2 - histone deacetylase 2, Foxf1 - forkhead box f1, Nfe2l1 - nuclear factor, erythroid derived 2,-like 1, Actb - actin, beta, Kdm6a - lysine (k)-specific demethylase 6a, Clock - circadian locomotor output cycles kaput, Zbtb4 - zinc finger and btb domain containing 4, Nfic - nuclear factor i/c, Sox3 - sry-box containing gene 3, Rptor - regulatory asso…
PROCESS	positive regulation of RNA metabolic process	6.09e-05	0.0054	1.44	137	[Map2k1 - mitogen-activated protein kinase kinase 1, Dicer1 - dicer 1, ribonuclease type iii, Arid3a - at rich interactive domain 3a (bright-like), Hmbox1 - homeobox containing 1, Phf17 - phd finger protein 17, Ago1 - argonaute risc catalytic subunit 1, Slc9a1 - solute carrier family 9 (sodium/hydrogen exchanger), member 1, Cited1 - cbp/p300-interacting transactivator with glu/asp-rich carboxy-te…
PROCESS	macromolecule metabolic process	6.13e-05	0.0054	1.16	552	[Suv39h1 - suppressor of variegation 3-9 homolog 1 (drosophila), Sde2 - sde2 telomere maintenance homolog (s. pombe), Man2b1 - mannosidase 2, alpha b1, Fbxo10 - f-box protein 10, Abi1 - abl-interactor 1, Zfx - zinc finger protein x-linked, Mark3 - map/microtubule affinity-regulating kinase 3, Prmt3 - protein arginine n-methyltransferase 3, Phf17 - phd finger protein 17, Twf1 - twinfilin, actin-bi…
FUNCTION	transcription regulatory region DNA binding	4.64e-05	0.00542	4.19	14	[Atf7 - activating transcription factor 7, Hdac2 - histone deacetylase 2, Foxf1 - forkhead box f1, Nfe2l1 - nuclear factor, erythroid derived 2,-like 1, Actb - actin, beta, Kdm6a - lysine (k)-specific demethylase 6a, Clock - circadian locomotor output cycles kaput, Zbtb4 - zinc finger and btb domain containing 4, Nfic - nuclear factor i/c, Sox3 - sry-box containing gene 3, Rptor - regulatory asso…
PROCESS	positive regulation of nucleic acid-templated transcription	6.33e-05	0.00545	1.45	133	[Map2k1 - mitogen-activated protein kinase kinase 1, Dicer1 - dicer 1, ribonuclease type iii, Arid3a - at rich interactive domain 3a (bright-like), Phf17 - phd finger protein 17, Hmbox1 - homeobox containing 1, Ago1 - argonaute risc catalytic subunit 1, Slc9a1 - solute carrier family 9 (sodium/hydrogen exchanger), member 1, Cited1 - cbp/p300-interacting transactivator with glu/asp-rich carboxy-te…
PROCESS	positive regulation of pinocytosis	6.37e-05	0.00545	198.35	2	[Ppt1 - palmitoyl-protein thioesterase 1, Ankfy1 - ankyrin repeat and fyve domain containing 1]
PROCESS	organic substance biosynthetic process	6.28e-05	0.00549	1.25	324	[Suv39h1 - suppressor of variegation 3-9 homolog 1 (drosophila), Zfx - zinc finger protein x-linked, Hmbox1 - homeobox containing 1, Phf17 - phd finger protein 17, Hmgcs1 - 3-hydroxy-3-methylglutaryl-coenzyme a synthase 1, Sars2 - seryl-aminoacyl-trna synthetase 2, Ago1 - argonaute risc catalytic subunit 1, Chchd10 - coiled-coil-helix-coiled-coil-helix domain containing 10, Ahcy - s-adenosylhomoc…
PROCESS	positive regulation of transcription, DNA-templated	6.33e-05	0.00549	1.45	133	[Map2k1 - mitogen-activated protein kinase kinase 1, Dicer1 - dicer 1, ribonuclease type iii, Arid3a - at rich interactive domain 3a (bright-like), Phf17 - phd finger protein 17, Hmbox1 - homeobox containing 1, Ago1 - argonaute risc catalytic subunit 1, Slc9a1 - solute carrier family 9 (sodium/hydrogen exchanger), member 1, Cited1 - cbp/p300-interacting transactivator with glu/asp-rich carboxy-te…
PROCESS	regulation of catalytic activity	6.67e-05	0.0055	1.39	163	[Oxa1l - oxidase assembly 1-like, Map2k1 - mitogen-activated protein kinase kinase 1, Gdi1 - guanosine diphosphate (gdp) dissociation inhibitor 1, Abi1 - abl-interactor 1, Ptk2 - ptk2 protein tyrosine kinase 2, Chchd10 - coiled-coil-helix-coiled-coil-helix domain containing 10, Hspd1 - heat shock protein 1 (chaperonin), Spata13 - spermatogenesis associated 13, Usp14 - ubiquitin specific peptidase…
FUNCTION	regulatory region DNA binding	4.85e-05	0.00552	4.17	14	[Atf7 - activating transcription factor 7, Hdac2 - histone deacetylase 2, Foxf1 - forkhead box f1, Nfe2l1 - nuclear factor, erythroid derived 2,-like 1, Actb - actin, beta, Kdm6a - lysine (k)-specific demethylase 6a, Clock - circadian locomotor output cycles kaput, Zbtb4 - zinc finger and btb domain containing 4, Nfic - nuclear factor i/c, Sox3 - sry-box containing gene 3, Rptor - regulatory asso…
PROCESS	positive regulation of RNA biosynthetic process	6.52e-05	0.00554	1.44	133	[Map2k1 - mitogen-activated protein kinase kinase 1, Dicer1 - dicer 1, ribonuclease type iii, Arid3a - at rich interactive domain 3a (bright-like), Phf17 - phd finger protein 17, Hmbox1 - homeobox containing 1, Ago1 - argonaute risc catalytic subunit 1, Slc9a1 - solute carrier family 9 (sodium/hydrogen exchanger), member 1, Cited1 - cbp/p300-interacting transactivator with glu/asp-rich carboxy-te…
PROCESS	regulation of cell motility	6.66e-05	0.00554	1.66	74	[Jak2 - janus kinase 2, Map2k1 - mitogen-activated protein kinase kinase 1, Sparc - secreted acidic cysteine rich glycoprotein, Lpar1 - lysophosphatidic acid receptor 1, Ccbe1 - collagen and calcium binding egf domains 1, Rab5a - rab5a, member ras oncogene family, Trip6 - thyroid hormone receptor interactor 6, Dpysl3 - dihydropyrimidinase-like 3, Ptk2 - ptk2 protein tyrosine kinase 2, Creb3 - cam…
PROCESS	blood vessel remodeling	6.76e-05	0.00554	4.53	11	[Jag1 - jagged 1, Bax - bcl2-associated x protein, Nfatc3 - nuclear factor of activated t cells, cytoplasmic, calcineurin dependent 3, Rbpj - recombination signal binding protein for immunoglobulin kappa j region, Axl - axl receptor tyrosine kinase, Mef2c - myocyte enhancer factor 2c, Vegfa - vascular endothelial growth factor a, Tgfb2 - transforming growth factor, beta 2, Acvr2b - activin recept…
PROCESS	multicellular organismal process	6.59e-05	0.00556	1.29	249	[Man2b1 - mannosidase 2, alpha b1, Abi1 - abl-interactor 1, Zfx - zinc finger protein x-linked, Ptk2 - ptk2 protein tyrosine kinase 2, Mafg - v-maf musculoaponeurotic fibrosarcoma oncogene family, protein g (avian), Stk40 - serine/threonine kinase 40, Nsdhl - nad(p) dependent steroid dehydrogenase-like, Foxo4 - forkhead box o4, Fzd2 - frizzled homolog 2 (drosophila), Pycard - pyd and card domain …
PROCESS	cellular response to chemical stimulus	6.65e-05	0.00557	3.09	20	[Suv39h1 - suppressor of variegation 3-9 homolog 1 (drosophila), Hdac2 - histone deacetylase 2, Foxf1 - forkhead box f1, Kcnh2 - potassium voltage-gated channel, subfamily h (eag-related), member 2, Rps6ka2 - ribosomal protein s6 kinase, polypeptide 2, Adprhl2 - adp-ribosylhydrolase like 2, Osbpl7 - oxysterol binding protein-like 7, Vegfa - vascular endothelial growth factor a, Cdkn2a - cyclin-de…
PROCESS	regulation of cell migration	6.85e-05	0.00558	1.67	71	[Jak2 - janus kinase 2, Map2k1 - mitogen-activated protein kinase kinase 1, Sparc - secreted acidic cysteine rich glycoprotein, Lpar1 - lysophosphatidic acid receptor 1, Ccbe1 - collagen and calcium binding egf domains 1, Rab5a - rab5a, member ras oncogene family, Trip6 - thyroid hormone receptor interactor 6, Dpysl3 - dihydropyrimidinase-like 3, Ptk2 - ptk2 protein tyrosine kinase 2, Creb3 - cam…
PROCESS	cellular response to nitrogen compound	6.93e-05	0.0056	3.53	16	[Gstm7 - glutathione s-transferase, mu 7, Csk - c-src tyrosine kinase, Rab10 - rab10, member ras oncogene family, Ubr2 - ubiquitin protein ligase e3 component n-recognin 2, Foxo1 - forkhead box o1, Fyn - fyn proto-oncogene, Ripk2 - receptor (tnfrsf)-interacting serine-threonine kinase 2, Ctnna1 - catenin (cadherin associated protein), alpha 1, Rela - v-rel reticuloendotheliosis viral oncogene hom…
PROCESS	regulation of transcription from RNA polymerase II promoter	7.18e-05	0.00572	1.38	168	[Suv39h1 - suppressor of variegation 3-9 homolog 1 (drosophila), Map2k1 - mitogen-activated protein kinase kinase 1, Arid3a - at rich interactive domain 3a (bright-like), Zfp219 - zinc finger protein 219, Dicer1 - dicer 1, ribonuclease type iii, Phf17 - phd finger protein 17, Ago1 - argonaute risc catalytic subunit 1, Slc9a1 - solute carrier family 9 (sodium/hydrogen exchanger), member 1, App - a…
PROCESS	protein oligomerization	7.16e-05	0.00575	1.8	55	[Oxa1l - oxidase assembly 1-like, Map2k1 - mitogen-activated protein kinase kinase 1, Grb2 - growth factor receptor bound protein 2, Wiz - widely-interspaced zinc finger motifs, Dpysl3 - dihydropyrimidinase-like 3, Sqstm1 - sequestosome 1, Decr1 - 2,4-dienoyl coa reductase 1, mitochondrial, Ywhab - tyrosine 3-monooxygenase/tryptophan 5-monooxygenase activation protein, beta polypeptide, Sept7 - s…
COMPONENT	vacuole	0.000157	0.00575	1.84	48	[Man2b1 - mannosidase 2, alpha b1, Ctsb - cathepsin b, Anxa11 - annexin a11, Syt7 - synaptotagmin vii, Ctso - cathepsin o, Neu1 - neuraminidase 1, Sqstm1 - sequestosome 1, Arl8a - adp-ribosylation factor-like 8a, Ctsf - cathepsin f, Rab9 - rab9, member ras oncogene family, P2ry2 - purinergic receptor p2y, g-protein coupled 2, Atg14 - autophagy related 14, Map1lc3b - microtubule-associated protein…
PROCESS	biosynthetic process	7.27e-05	0.00576	1.24	329	[Suv39h1 - suppressor of variegation 3-9 homolog 1 (drosophila), Zfx - zinc finger protein x-linked, Phf17 - phd finger protein 17, Hmbox1 - homeobox containing 1, Hmgcs1 - 3-hydroxy-3-methylglutaryl-coenzyme a synthase 1, Sars2 - seryl-aminoacyl-trna synthetase 2, Ahcy - s-adenosylhomocysteine hydrolase, Ago1 - argonaute risc catalytic subunit 1, Chchd10 - coiled-coil-helix-coiled-coil-helix dom…
PROCESS	negative regulation of nucleic acid-templated transcription	7.35e-05	0.00578	1.48	116	[Suv39h1 - suppressor of variegation 3-9 homolog 1 (drosophila), Zfp219 - zinc finger protein 219, Dicer1 - dicer 1, ribonuclease type iii, Hmbox1 - homeobox containing 1, Cited1 - cbp/p300-interacting transactivator with glu/asp-rich carboxy-terminal domain 1, Phb - prohibitin, Arx - aristaless related homeobox, Wwc1 - ww, c2 and coiled-coil domain containing 1, E2f1 - e2f transcription factor 1…
PROCESS	positive regulation of multicellular organismal process	7.39e-05	0.00578	1.47	123	[Mob2 - mob kinase activator 2, Tmem64 - transmembrane protein 64, Arf1 - adp-ribosylation factor 1, Ist1 - increased sodium tolerance 1 homolog (yeast), Dicer1 - dicer 1, ribonuclease type iii, Ccbe1 - collagen and calcium binding egf domains 1, Dpysl3 - dihydropyrimidinase-like 3, Ptk2 - ptk2 protein tyrosine kinase 2, Hspd1 - heat shock protein 1 (chaperonin), Capn7 - calpain 7, Slc9a1 - solut…
FUNCTION	transcription regulatory region sequence-specific DNA binding	5.55e-05	0.00599	5.23	11	[Atf7 - activating transcription factor 7, Clock - circadian locomotor output cycles kaput, Hdac2 - histone deacetylase 2, Zbtb4 - zinc finger and btb domain containing 4, Nfe2l1 - nuclear factor, erythroid derived 2,-like 1, Nfic - nuclear factor i/c, Sox3 - sry-box containing gene 3, Kat2b - k(lysine) acetyltransferase 2b, Actb - actin, beta, Ebf4 - early b cell factor 4, Kdm6a - lysine (k)-spe…
PROCESS	negative regulation of nucleobase-containing compound metabolic process	7.96e-05	0.00614	1.45	130	[Suv39h1 - suppressor of variegation 3-9 homolog 1 (drosophila), Dicer1 - dicer 1, ribonuclease type iii, Zfp219 - zinc finger protein 219, Hmbox1 - homeobox containing 1, Cited1 - cbp/p300-interacting transactivator with glu/asp-rich carboxy-terminal domain 1, Phb - prohibitin, Wwc1 - ww, c2 and coiled-coil domain containing 1, Arx - aristaless related homeobox, E2f1 - e2f transcription factor 1…
PROCESS	death	7.96e-05	0.00618	1.6	84	[Jak2 - janus kinase 2, Klf11 - kruppel-like factor 11, Rock1 - rho-associated coiled-coil containing protein kinase 1, Fbxo10 - f-box protein 10, Rnf130 - ring finger protein 130, Zfx - zinc finger protein x-linked, Sqstm1 - sequestosome 1, Phf17 - phd finger protein 17, Aifm3 - apoptosis-inducing factor, mitochondrion-associated 3, Pkm - pyruvate kinase, muscle, Peg10 - paternally expressed 10,…
PROCESS	organic substance catabolic process	8.08e-05	0.00619	1.46	126	[Abcb7 - atp-binding cassette, sub-family b (mdr/tap), member 7, Nthl1 - nth (endonuclease iii)-like 1 (e.coli), Dicer1 - dicer 1, ribonuclease type iii, Dpysl3 - dihydropyrimidinase-like 3, Pkm - pyruvate kinase, muscle, Usp36 - ubiquitin specific peptidase 36, Pja1 - praja1, ring-h2 motif containing, Skp2 - s-phase kinase-associated protein 2 (p45), Pgam1 - phosphoglycerate mutase 1, Pnpla8 - p…
PROCESS	negative regulation of transcription, DNA-templated	8.48e-05	0.00646	1.48	114	[Suv39h1 - suppressor of variegation 3-9 homolog 1 (drosophila), Zfp219 - zinc finger protein 219, Dicer1 - dicer 1, ribonuclease type iii, Hmbox1 - homeobox containing 1, Cited1 - cbp/p300-interacting transactivator with glu/asp-rich carboxy-terminal domain 1, Phb - prohibitin, Arx - aristaless related homeobox, Wwc1 - ww, c2 and coiled-coil domain containing 1, E2f1 - e2f transcription factor 1…
PROCESS	negative regulation of macromolecule metabolic process	8.71e-05	0.00659	1.34	194	[Suv39h1 - suppressor of variegation 3-9 homolog 1 (drosophila), Prmt3 - protein arginine n-methyltransferase 3, Hmbox1 - homeobox containing 1, Paip2b - poly(a) binding protein interacting protein 2b, Ago1 - argonaute risc catalytic subunit 1, Pycard - pyd and card domain containing, Mbd2 - methyl-cpg binding domain protein 2, Nacc1 - nucleus accumbens associated 1, ben and btb (poz) domain cont…
PROCESS	positive regulation of nitrogen compound metabolic process	8.81e-05	0.00662	1.38	164	[Map2k1 - mitogen-activated protein kinase kinase 1, Arid3a - at rich interactive domain 3a (bright-like), Dicer1 - dicer 1, ribonuclease type iii, Abi1 - abl-interactor 1, Hmbox1 - homeobox containing 1, Phf17 - phd finger protein 17, Ago1 - argonaute risc catalytic subunit 1, Slc9a1 - solute carrier family 9 (sodium/hydrogen exchanger), member 1, App - amyloid beta (a4) precursor protein, Cited…
PROCESS	response to stimulus	9.21e-05	0.00688	1.26	294	[Suv39h1 - suppressor of variegation 3-9 homolog 1 (drosophila), Nthl1 - nth (endonuclease iii)-like 1 (e.coli), Adprhl2 - adp-ribosylhydrolase like 2, Ptk2 - ptk2 protein tyrosine kinase 2, Mapkapk2 - map kinase-activated protein kinase 2, Hmgcs1 - 3-hydroxy-3-methylglutaryl-coenzyme a synthase 1, Ahcy - s-adenosylhomocysteine hydrolase, Coro1b - coronin, actin binding protein 1b, Map1lc3b - mic…
PROCESS	cell death	9.66e-05	0.00717	1.6	83	[Klf11 - kruppel-like factor 11, Jak2 - janus kinase 2, Rock1 - rho-associated coiled-coil containing protein kinase 1, Fbxo10 - f-box protein 10, Rnf130 - ring finger protein 130, Sqstm1 - sequestosome 1, Phf17 - phd finger protein 17, Aifm3 - apoptosis-inducing factor, mitochondrion-associated 3, Pkm - pyruvate kinase, muscle, Peg10 - paternally expressed 10, Pacs2 - phosphofurin acidic cluster…
PROCESS	cell projection morphogenesis	9.78e-05	0.00722	2.19	33	[Map2k1 - mitogen-activated protein kinase kinase 1, Klk8 - kallikrein related-peptidase 8, Rere - arginine glutamic acid dipeptide (re) repeats, Llgl1 - lethal giant larvae homolog 1 (drosophila), Dicer1 - dicer 1, ribonuclease type iii, Abi1 - abl-interactor 1, Nes - nestin, Ptk2 - ptk2 protein tyrosine kinase 2, Prmt3 - protein arginine n-methyltransferase 3, Rab10 - rab10, member ras oncogene…
FUNCTION	Rac GTPase binding	6.98e-05	0.00735	3.9	13	[Srgap3 - slit-robo rho gtpase activating protein 3, Brk1 - brick1, scar/wave actin-nucleating complex subunit, Cyfip1 - cytoplasmic fmr1 interacting protein 1, Ocrl - oculocerebrorenal syndrome of lowe, Dock4 - dedicator of cytokinesis 4, Eps8 - epidermal growth factor receptor pathway substrate 8, Rcc2 - regulator of chromosome condensation 2, Nckap1 - nck-associated protein 1, Flna - filamin, …
PROCESS	cell part morphogenesis	0.000102	0.00741	2.13	35	[Map2k1 - mitogen-activated protein kinase kinase 1, Klk8 - kallikrein related-peptidase 8, Rere - arginine glutamic acid dipeptide (re) repeats, Llgl1 - lethal giant larvae homolog 1 (drosophila), Dicer1 - dicer 1, ribonuclease type iii, Abi1 - abl-interactor 1, Nes - nestin, Ptk2 - ptk2 protein tyrosine kinase 2, Prmt3 - protein arginine n-methyltransferase 3, Rab10 - rab10, member ras oncogene…
PROCESS	cell differentiation	0.000102	0.00741	1.36	178	[Suv39h1 - suppressor of variegation 3-9 homolog 1 (drosophila), Map2k1 - mitogen-activated protein kinase kinase 1, Dicer1 - dicer 1, ribonuclease type iii, Ptk2 - ptk2 protein tyrosine kinase 2, Peg10 - paternally expressed 10, Myo1e - myosin ie, Ncaph2 - non-smc condensin ii complex, subunit h2, Slc9a1 - solute carrier family 9 (sodium/hydrogen exchanger), member 1, M1ap - meiosis 1 associated…
PROCESS	positive regulation of response to reactive oxygen species	0.000102	0.00744	139.65	2	[Snca - synuclein, alpha, Hdac6 - histone deacetylase 6]
COMPONENT	lysosome	0.000216	0.00756	1.85	45	[Man2b1 - mannosidase 2, alpha b1, Ctsb - cathepsin b, Anxa11 - annexin a11, Syt7 - synaptotagmin vii, Ctso - cathepsin o, Neu1 - neuraminidase 1, Sqstm1 - sequestosome 1, Arl8a - adp-ribosylation factor-like 8a, Rab9 - rab9, member ras oncogene family, Ctsf - cathepsin f, P2ry2 - purinergic receptor p2y, g-protein coupled 2, Lamtor1 - late endosomal/lysosomal adaptor, mapk and mtor activator 1, …
PROCESS	positive regulation of sequence-specific DNA binding transcription factor activity	0.000108	0.00769	2.21	30	[Jak2 - janus kinase 2, Hdac2 - histone deacetylase 2, Mid2 - midline 2, Crtc1 - creb regulated transcription coactivator 1, Vegfa - vascular endothelial growth factor a, Stk3 - serine/threonine kinase 3, Cdkn2a - cyclin-dependent kinase inhibitor 2a, Mbtps2 - membrane-bound transcription factor peptidase, site 2, Trim8 - tripartite motif-containing 8, Prkci - protein kinase c, iota, Prkd1 - prot…
PROCESS	cellular response to oxygen-containing compound	0.000107	0.00772	4.17	13	[Hdac2 - histone deacetylase 2, Rps6ka2 - ribosomal protein s6 kinase, polypeptide 2, Adprhl2 - adp-ribosylhydrolase like 2, Osbpl7 - oxysterol binding protein-like 7, Cdkn2a - cyclin-dependent kinase inhibitor 2a, Ubr2 - ubiquitin protein ligase e3 component n-recognin 2, Fyn - fyn proto-oncogene, Ripk2 - receptor (tnfrsf)-interacting serine-threonine kinase 2, Ctnna1 - catenin (cadherin associa…
COMPONENT	lytic vacuole	0.000216	0.00775	1.85	45	[Man2b1 - mannosidase 2, alpha b1, Ctsb - cathepsin b, Anxa11 - annexin a11, Syt7 - synaptotagmin vii, Ctso - cathepsin o, Neu1 - neuraminidase 1, Sqstm1 - sequestosome 1, Arl8a - adp-ribosylation factor-like 8a, Rab9 - rab9, member ras oncogene family, Ctsf - cathepsin f, P2ry2 - purinergic receptor p2y, g-protein coupled 2, Lamtor1 - late endosomal/lysosomal adaptor, mapk and mtor activator 1, …
FUNCTION	transferase activity	7.67e-05	0.00787	1.32	221	[Suv39h1 - suppressor of variegation 3-9 homolog 1 (drosophila), Rock1 - rho-associated coiled-coil containing protein kinase 1, Man2b1 - mannosidase 2, alpha b1, Csnk1g2 - casein kinase 1, gamma 2, Mark3 - map/microtubule affinity-regulating kinase 3, Ptk2 - ptk2 protein tyrosine kinase 2, Prmt3 - protein arginine n-methyltransferase 3, Twf1 - twinfilin, actin-binding protein, homolog 1 (drosoph…
PROCESS	positive regulation of neurogenesis	0.000112	0.00791	1.84	49	[Mob2 - mob kinase activator 2, Arf1 - adp-ribosylation factor 1, Ist1 - increased sodium tolerance 1 homolog (yeast), Dicer1 - dicer 1, ribonuclease type iii, Atxn1 - ataxin 1, Lpar1 - lysophosphatidic acid receptor 1, Rrn3 - rrn3 rna polymerase i transcription factor homolog (yeast), Rara - retinoic acid receptor, alpha, Neu1 - neuraminidase 1, Dpysl3 - dihydropyrimidinase-like 3, Ptk2 - ptk2 p…
PROCESS	single-multicellular organism process	0.000112	0.00794	1.29	246	[Man2b1 - mannosidase 2, alpha b1, Abi1 - abl-interactor 1, Zfx - zinc finger protein x-linked, Ptk2 - ptk2 protein tyrosine kinase 2, Mafg - v-maf musculoaponeurotic fibrosarcoma oncogene family, protein g (avian), Stk40 - serine/threonine kinase 40, Nsdhl - nad(p) dependent steroid dehydrogenase-like, Foxo4 - forkhead box o4, Fzd2 - frizzled homolog 2 (drosophila), Pycard - pyd and card domain …
PROCESS	positive regulation of cell differentiation	0.000115	0.0081	1.57	87	[Jak2 - janus kinase 2, Map2k1 - mitogen-activated protein kinase kinase 1, Mob2 - mob kinase activator 2, Tmem64 - transmembrane protein 64, Rcor1 - rest corepressor 1, Clic1 - chloride intracellular channel 1, Jag1 - jagged 1, Arf1 - adp-ribosylation factor 1, Ist1 - increased sodium tolerance 1 homolog (yeast), Dicer1 - dicer 1, ribonuclease type iii, Atxn1 - ataxin 1, Rrn3 - rrn3 rna polymera…
FUNCTION	1-phosphatidylinositol-4-phosphate 5-kinase activity	8.36e-05	0.00838	10	5	[Pip4k2b - phosphatidylinositol-5-phosphate 4-kinase, type ii, beta, Pip4k2c - phosphatidylinositol-5-phosphate 4-kinase, type ii, gamma, Pip5k1c - phosphatidylinositol-4-phosphate 5-kinase, type 1 gamma, Pip5k1b - phosphatidylinositol-4-phosphate 5-kinase, type 1 beta, Pip5k1a - phosphatidylinositol-4-phosphate 5-kinase, type 1 alpha]
COMPONENT	extrinsic component of endoplasmic reticulum membrane	0.000247	0.00841	101.38	2	[Tor1a - torsin family 1, member a (torsin a), Aldh3a2 - aldehyde dehydrogenase family 3, subfamily a2]
COMPONENT	actomyosin	0.000265	0.00883	2.88	18	[Dlc1 - deleted in liver cancer 1, Enah - enabled homolog (drosophila), Cdc42bpb - cdc42 binding protein kinase beta, Pxn - paxillin, Amot - angiomotin, Fermt2 - fermitin family homolog 2 (drosophila), Actn4 - actinin alpha 4, Ptk2 - ptk2 protein tyrosine kinase 2, Sept7 - septin 7, Vcl - vinculin, Klhl2 - kelch-like 2, mayven, Coro1b - coronin, actin binding protein 1b, Sept9 - septin 9, Stx1a -…
PROCESS	protein homooligomerization	0.00013	0.00907	2.2	31	[Crtc1 - creb regulated transcription coactivator 1, Dpysl3 - dihydropyrimidinase-like 3, Mif - macrophage migration inhibitory factor, Evl - ena-vasodilator stimulated phosphoprotein, App - amyloid beta (a4) precursor protein, Bax - bcl2-associated x protein, Cpt1a - carnitine palmitoyltransferase 1a, liver, Kctd12 - potassium channel tetramerisation domain containing 12, Kctd10 - potassium chan…
COMPONENT	actin cytoskeleton	0.000302	0.0092	2.43	23	[Ophn1 - oligophrenin 1, Pgm2 - phosphoglucomutase 2, Snca - synuclein, alpha, Fgd4 - fyve, rhogef and ph domain containing 4, Twf1 - twinfilin, actin-binding protein, homolog 1 (drosophila), Dstn - destrin, Aldoa - aldolase a, fructose-bisphosphate, Ctdp1 - ctd (carboxy-terminal domain, rna polymerase ii, polypeptide a) phosphatase, subunit 1, Flnc - filamin c, gamma, Flna - filamin, alpha, Coro…
COMPONENT	insulin-like growth factor binary complex	0.000292	0.0093	3421.5	1	[Igfbp3 - insulin-like growth factor binding protein 3]
COMPONENT	extrinsic component of organelle membrane	0.000302	0.00939	11.94	5	[Atg14 - autophagy related 14, Tor1a - torsin family 1, member a (torsin a), Hid1 - hid1 domain containing, Phb - prohibitin, Aldh3a2 - aldehyde dehydrogenase family 3, subfamily a2]
COMPONENT	insulin-like growth factor ternary complex	0.000292	0.00951	3421.5	1	[Igfbp3 - insulin-like growth factor binding protein 3]
PROCESS	cell-cell junction organization	0.000142	0.00989	2.61	23	[Dlc1 - deleted in liver cancer 1, Itgav - integrin alpha v, Pxn - paxillin, Fermt2 - fermitin family homolog 2 (drosophila), Csk - c-src tyrosine kinase, Actn4 - actinin alpha 4, Rac1 - ras-related c3 botulinum substrate 1, Tgfb2 - transforming growth factor, beta 2, Rcc2 - regulator of chromosome condensation 2, Numbl - numb-like, Cdc42 - cell division cycle 42, Gja1 - gap junction protein, alp…
PROCESS	response to nitrogen compound	0.000143	0.00989	2.73	22	[Gstm7 - glutathione s-transferase, mu 7, Scap - srebf chaperone, Csk - c-src tyrosine kinase, Cdkn2a - cyclin-dependent kinase inhibitor 2a, Rab10 - rab10, member ras oncogene family, Ubr2 - ubiquitin protein ligase e3 component n-recognin 2, Hmgcs1 - 3-hydroxy-3-methylglutaryl-coenzyme a synthase 1, Fyn - fyn proto-oncogene, Foxo1 - forkhead box o1, Cacybp - calcyclin binding protein, Ripk2 - r…
PROCESS	regulation of cell shape	0.000147	0.0101	2.72	22	[Dlc1 - deleted in liver cancer 1, Arap1 - arfgap with rhogap domain, ankyrin repeat and ph domain 1, Csnk1g2 - casein kinase 1, gamma 2, Pxn - paxillin, Fermt2 - fermitin family homolog 2 (drosophila), Cyfip1 - cytoplasmic fmr1 interacting protein 1, Vegfa - vascular endothelial growth factor a, Fgd4 - fyve, rhogef and ph domain containing 4, Kit - kit oncogene, Arhgdia - rho gdp dissociation in…
PROCESS	regulation of phosphorus metabolic process	0.000156	0.0107	1.4	145	[Map2k1 - mitogen-activated protein kinase kinase 1, Mob2 - mob kinase activator 2, Dicer1 - dicer 1, ribonuclease type iii, Abi1 - abl-interactor 1, Ptk2 - ptk2 protein tyrosine kinase 2, Twf1 - twinfilin, actin-binding protein, homolog 1 (drosophila), Tada2a - transcriptional adaptor 2a, Pgam1 - phosphoglycerate mutase 1, Stk40 - serine/threonine kinase 40, App - amyloid beta (a4) precursor pro…
PROCESS	negative regulation of multicellular organismal process	0.000158	0.0107	1.52	96	[Jak2 - janus kinase 2, Lrrc32 - leucine rich repeat containing 32, Rock1 - rho-associated coiled-coil containing protein kinase 1, Gdi1 - guanosine diphosphate (gdp) dissociation inhibitor 1, Sparc - secreted acidic cysteine rich glycoprotein, Jag1 - jagged 1, Dicer1 - dicer 1, ribonuclease type iii, Lpar1 - lysophosphatidic acid receptor 1, Phb2 - prohibitin 2, Rara - retinoic acid receptor, al…
PROCESS	organic hydroxy compound metabolic process	0.000166	0.0112	2.95	19	[Pnpo - pyridoxine 5'-phosphate oxidase, Cat - catalase, Scap - srebf chaperone, Epm2a - epilepsy, progressive myoclonic epilepsy, type 2 gene alpha, Snca - synuclein, alpha, Tgfb2 - transforming growth factor, beta 2, Sc4mol - sterol-c4-methyl oxidase-like, Lpcat1 - lysophosphatidylcholine acyltransferase 1, Hmgcs1 - 3-hydroxy-3-methylglutaryl-coenzyme a synthase 1, Aldh3a2 - aldehyde dehydrogen…
PROCESS	leukocyte cell-cell adhesion	0.000176	0.0117	2.18	29	[Zfp36l2 - zinc finger protein 36, c3h type-like 2, Rock1 - rho-associated coiled-coil containing protein kinase 1, Nfatc3 - nuclear factor of activated t cells, cytoplasmic, calcineurin dependent 3, Ctps - cytidine 5'-triphosphate synthase, Ncaph2 - non-smc condensin ii complex, subunit h2, Hspd1 - heat shock protein 1 (chaperonin), Nedd4 - neural precursor cell expressed, developmentally down-r…
PROCESS	actin filament-based process	0.000175	0.0118	1.89	43	[Enah - enabled homolog (drosophila), Rock1 - rho-associated coiled-coil containing protein kinase 1, Mob2 - mob kinase activator 2, Cdc42bpb - cdc42 binding protein kinase beta, Llgl1 - lethal giant larvae homolog 1 (drosophila), Wasl - wiskott-aldrich syndrome-like (human), Myo9b - myosin ixb, Spire1 - spire homolog 1 (drosophila), Rock2 - rho-associated coiled-coil containing protein kinase 2,…
PROCESS	regulation of phosphate metabolic process	0.000178	0.0118	1.39	144	[Map2k1 - mitogen-activated protein kinase kinase 1, Mob2 - mob kinase activator 2, Dicer1 - dicer 1, ribonuclease type iii, Abi1 - abl-interactor 1, Ptk2 - ptk2 protein tyrosine kinase 2, Twf1 - twinfilin, actin-binding protein, homolog 1 (drosophila), Pgam1 - phosphoglycerate mutase 1, Tada2a - transcriptional adaptor 2a, Stk40 - serine/threonine kinase 40, App - amyloid beta (a4) precursor pro…
PROCESS	regulation of miRNA metabolic process	0.00018	0.0119	17.32	4	[Nfkb1 - nuclear factor of kappa light polypeptide gene enhancer in b cells 1, p105, Rela - v-rel reticuloendotheliosis viral oncogene homolog a (avian), Dicer1 - dicer 1, ribonuclease type iii, Drosha - drosha, ribonuclease type iii]
PROCESS	organic cyclic compound biosynthetic process	0.000189	0.0124	1.28	238	[Suv39h1 - suppressor of variegation 3-9 homolog 1 (drosophila), Zfx - zinc finger protein x-linked, Hmbox1 - homeobox containing 1, Phf17 - phd finger protein 17, Hmgcs1 - 3-hydroxy-3-methylglutaryl-coenzyme a synthase 1, Ago1 - argonaute risc catalytic subunit 1, Chchd10 - coiled-coil-helix-coiled-coil-helix domain containing 10, Mafg - v-maf musculoaponeurotic fibrosarcoma oncogene family, pro…
PROCESS	response to oxidative stress	0.000199	0.013	2.06	34	[Jak2 - janus kinase 2, Hdac2 - histone deacetylase 2, Map2k1 - mitogen-activated protein kinase kinase 1, Nfe2l2 - nuclear factor, erythroid derived 2, like 2, Adprhl2 - adp-ribosylhydrolase like 2, Snca - synuclein, alpha, Cdkn2a - cyclin-dependent kinase inhibitor 2a, Ercc6 - excision repair cross-complementing rodent repair deficiency, complementation group 6, Slc8a1 - solute carrier family 8…
PROCESS	vesicle-mediated transport	0.000213	0.0138	1.56	84	[Vps26b - vacuolar protein sorting 26 homolog b (yeast), Grb2 - growth factor receptor bound protein 2, Arf3 - adp-ribosylation factor 3, Llgl1 - lethal giant larvae homolog 1 (drosophila), Arf2 - adp-ribosylation factor 2, Klhl12 - kelch-like 12, Csnk1g2 - casein kinase 1, gamma 2, Arf1 - adp-ribosylation factor 1, Snx7 - sorting nexin 7, Syt7 - synaptotagmin vii, Spire1 - spire homolog 1 (droso…
FUNCTION	protein kinase activity	0.000146	0.0142	1.62	74	[Jak2 - janus kinase 2, Rock1 - rho-associated coiled-coil containing protein kinase 1, Map2k1 - mitogen-activated protein kinase kinase 1, Bckdk - branched chain ketoacid dehydrogenase kinase, Grk6 - g protein-coupled receptor kinase 6, Cdc42bpb - cdc42 binding protein kinase beta, Csnk1g2 - casein kinase 1, gamma 2, Jak1 - janus kinase 1, Mark3 - map/microtubule affinity-regulating kinase 3, Pt…
PROCESS	epithelial to mesenchymal transition	0.000222	0.0143	3.78	12	[Flna - filamin, alpha, Tgfbr1 - transforming growth factor, beta receptor i, Rbpj - recombination signal binding protein for immunoglobulin kappa j region, Smad4 - smad family member 4, Ppp3r1 - protein phosphatase 3, regulatory subunit b, alpha isoform (calcineurin b, type i), Tgfb2 - transforming growth factor, beta 2, Hnrnpab - heterogeneous nuclear ribonucleoprotein a/b, Cul7 - cullin 7, Lrp…
PROCESS	movement of cell or subcellular component	0.000228	0.0146	1.48	105	[Rock1 - rho-associated coiled-coil containing protein kinase 1, Map2k1 - mitogen-activated protein kinase kinase 1, Abi1 - abl-interactor 1, Ptk2 - ptk2 protein tyrosine kinase 2, Coro1b - coronin, actin binding protein 1b, Prkci - protein kinase c, iota, Macf1 - microtubule-actin crosslinking factor 1, Spata13 - spermatogenesis associated 13, App - amyloid beta (a4) precursor protein, Uchl1 - u…
PROCESS	endocytosis	0.000231	0.0147	1.82	46	[Mrc2 - mannose receptor, c type 2, Grb2 - growth factor receptor bound protein 2, Usp33 - ubiquitin specific peptidase 33, Csnk1g2 - casein kinase 1, gamma 2, Snx7 - sorting nexin 7, Rara - retinoic acid receptor, alpha, Rab5a - rab5a, member ras oncogene family, Snca - synuclein, alpha, Ankfy1 - ankyrin repeat and fyve domain containing 1, Rabgef1 - rab guanine nucleotide exchange factor (gef) …
PROCESS	organic cyclic compound metabolic process	0.000231	0.0147	1.21	359	[Suv39h1 - suppressor of variegation 3-9 homolog 1 (drosophila), Sde2 - sde2 telomere maintenance homolog (s. pombe), Abcb7 - atp-binding cassette, sub-family b (mdr/tap), member 7, Nthl1 - nth (endonuclease iii)-like 1 (e.coli), Zfx - zinc finger protein x-linked, Hmbox1 - homeobox containing 1, Phf17 - phd finger protein 17, Hmgcs1 - 3-hydroxy-3-methylglutaryl-coenzyme a synthase 1, Sars2 - ser…
PROCESS	establishment of cell polarity	0.000241	0.0152	3.2	15	[Exoc4 - exocyst complex component 4, Foxf1 - forkhead box f1, Myo9b - myosin ixb, Amot - angiomotin, Rab10 - rab10, member ras oncogene family, Gsk3b - glycogen synthase kinase 3 beta, Gja1 - gap junction protein, alpha 1, Lama1 - laminin, alpha 1, Cfl1 - cofilin 1, non-muscle, Jam3 - junction adhesion molecule 3, Prkci - protein kinase c, iota, Cyth3 - cytohesin 3, Frmd4b - ferm domain containi…
PROCESS	positive regulation of miRNA metabolic process	0.000265	0.0167	25.99	3	[Nfkb1 - nuclear factor of kappa light polypeptide gene enhancer in b cells 1, p105, Rela - v-rel reticuloendotheliosis viral oncogene homolog a (avian), Dicer1 - dicer 1, ribonuclease type iii]
COMPONENT	organelle envelope lumen	0.000603	0.0176	3.26	14	[Cat - catalase, Timm8a1 - translocase of inner mitochondrial membrane 8a1, Cycs - cytochrome c, somatic, Chchd10 - coiled-coil-helix-coiled-coil-helix domain containing 10, Cacybp - calcyclin binding protein, Aifm1 - apoptosis-inducing factor, mitochondrion-associated 1, App - amyloid beta (a4) precursor protein, Shmt2 - serine hydroxymethyltransferase 2 (mitochondrial), Grasp - grp1 (general re…
PROCESS	regulation of neuron death	0.000283	0.0177	2.01	35	[Jak2 - janus kinase 2, Rock1 - rho-associated coiled-coil containing protein kinase 1, Vegfa - vascular endothelial growth factor a, Snca - synuclein, alpha, Tgfb2 - transforming growth factor, beta 2, Nes - nestin, Gpi1 - glucose phosphate isomerase 1, Bhlhb9 - basic helix-loop-helix domain containing, class b9, Hspd1 - heat shock protein 1 (chaperonin), Elk1 - elk1, member of ets oncogene fami…
FUNCTION	actin filament binding	0.000187	0.0179	2.56	23	[Ctnnal1 - catenin (cadherin associated protein), alpha-like 1, Myo9b - myosin ixb, Actn4 - actinin alpha 4, Rcsd1 - rcsd domain containing 1, Fgd4 - fyve, rhogef and ph domain containing 4, Syne3 - spectrin repeat containing, nuclear envelope family member 3, Tln2 - talin 2, Myo1b - myosin ib, Myo1e - myosin ie, Vcl - vinculin, Flna - filamin, alpha, Flnc - filamin c, gamma, Coro1c - coronin, ac…
COMPONENT	macromolecular complex	0.0006	0.0179	1.17	442	[Suv39h1 - suppressor of variegation 3-9 homolog 1 (drosophila), Abi1 - abl-interactor 1, Prmt3 - protein arginine n-methyltransferase 3, Phf17 - phd finger protein 17, Ago1 - argonaute risc catalytic subunit 1, Coro1b - coronin, actin binding protein 1b, H2-Q10 - histocompatibility 2, q region locus 10, Stx3 - syntaxin 3, Macf1 - microtubule-actin crosslinking factor 1, Stx1a - syntaxin 1a (brai…
PROCESS	cell junction organization	0.000293	0.0182	2.44	24	[Dlc1 - deleted in liver cancer 1, Itgav - integrin alpha v, Lamc1 - laminin, gamma 1, Pxn - paxillin, Csk - c-src tyrosine kinase, Fermt2 - fermitin family homolog 2 (drosophila), Actn4 - actinin alpha 4, Rac1 - ras-related c3 botulinum substrate 1, Tgfb2 - transforming growth factor, beta 2, Rcc2 - regulator of chromosome condensation 2, Numbl - numb-like, Cdc42 - cell division cycle 42, Gja1 -…
PROCESS	regulation of phosphorylation	0.000298	0.0184	1.42	125	[Map2k1 - mitogen-activated protein kinase kinase 1, Mob2 - mob kinase activator 2, Dicer1 - dicer 1, ribonuclease type iii, Abi1 - abl-interactor 1, Ptk2 - ptk2 protein tyrosine kinase 2, Twf1 - twinfilin, actin-binding protein, homolog 1 (drosophila), Tada2a - transcriptional adaptor 2a, Stk40 - serine/threonine kinase 40, App - amyloid beta (a4) precursor protein, Uchl1 - ubiquitin carboxy-ter…
PROCESS	positive regulation of catalytic activity	0.000309	0.019	1.44	115	[Map2k1 - mitogen-activated protein kinase kinase 1, Abi1 - abl-interactor 1, Ptk2 - ptk2 protein tyrosine kinase 2, Hspd1 - heat shock protein 1 (chaperonin), Spata13 - spermatogenesis associated 13, App - amyloid beta (a4) precursor protein, Fbln1 - fibulin 1, Acap2 - arfgap with coiled-coil, ankyrin repeat and ph domains 2, Prkd1 - protein kinase d1, Arhgap1 - rho gtpase activating protein 1, …
COMPONENT	platelet alpha granule membrane	0.000686	0.0193	49.77	2	[Sparc - secreted acidic cysteine rich glycoprotein, Snca - synuclein, alpha]
COMPONENT	cell cortex part	0.00068	0.0195	2.7	18	[Exoc4 - exocyst complex component 4, Exoc6 - exocyst complex component 6, Llgl1 - lethal giant larvae homolog 1 (drosophila), Wasl - wiskott-aldrich syndrome-like (human), Actn4 - actinin alpha 4, Dstn - destrin, Actb - actin, beta, Flna - filamin, alpha, Mpp1 - membrane protein, palmitoylated, Actn2 - actinin alpha 2, Cttn - cortactin, Sptbn2 - spectrin beta, non-erythrocytic 2, Actr2 - arp2 ac…
PROCESS	negative regulation of neurogenesis	0.00032	0.0196	2.09	30	[Hdac2 - histone deacetylase 2, Gdi1 - guanosine diphosphate (gdp) dissociation inhibitor 1, Klk8 - kallikrein related-peptidase 8, Kank1 - kn motif and ankyrin repeat domains 1, Jag1 - jagged 1, Dicer1 - dicer 1, ribonuclease type iii, Lpar1 - lysophosphatidic acid receptor 1, Dpysl3 - dihydropyrimidinase-like 3, Ptk2 - ptk2 protein tyrosine kinase 2, Efna1 - ephrin a1, Dusp10 - dual specificity…
PROCESS	lipid metabolic process	0.00033	0.0201	1.59	75	[Gpam - glycerol-3-phosphate acyltransferase, mitochondrial, Pik3c2b - phosphoinositide-3-kinase, class 2, beta polypeptide, Stard3 - start domain containing 3, Neu1 - neuraminidase 1, Hmgcs1 - 3-hydroxy-3-methylglutaryl-coenzyme a synthase 1, Mif - macrophage migration inhibitory factor, Ormdl3 - orm1-like 3 (s. cerevisiae), Pnpla8 - patatin-like phospholipase domain containing 8, App - amyloid …
PROCESS	regulation of cell morphogenesis involved in differentiation	0.000335	0.0203	1.88	40	[Hdac2 - histone deacetylase 2, Gdi1 - guanosine diphosphate (gdp) dissociation inhibitor 1, Kank1 - kn motif and ankyrin repeat domains 1, Ist1 - increased sodium tolerance 1 homolog (yeast), Vegfa - vascular endothelial growth factor a, Tgfb2 - transforming growth factor, beta 2, Sfrp2 - secreted frizzled-related protein 2, Bhlhb9 - basic helix-loop-helix domain containing, class b9, Ptk2 - ptk…
COMPONENT	extrinsic component of membrane	0.000767	0.0211	2.72	17	[Snx7 - sorting nexin 7, Csk - c-src tyrosine kinase, Fermt2 - fermitin family homolog 2 (drosophila), Aldh3a2 - aldehyde dehydrogenase family 3, subfamily a2, Gfra1 - glial cell line derived neurotrophic factor family receptor alpha 1, Atg14 - autophagy related 14, Fyn - fyn proto-oncogene, Epb4.1l2 - erythrocyte protein band 4.1-like 2, Map1lc3b - microtubule-associated protein 1 light chain 3 …
PROCESS	positive regulation of cellular component organization	0.000353	0.0212	1.5	93	[Rock1 - rho-associated coiled-coil containing protein kinase 1, Mob2 - mob kinase activator 2, Grb2 - growth factor receptor bound protein 2, Wasl - wiskott-aldrich syndrome-like (human), Arf1 - adp-ribosylation factor 1, Ist1 - increased sodium tolerance 1 homolog (yeast), Rrn3 - rrn3 rna polymerase i transcription factor homolog (yeast), Lpar1 - lysophosphatidic acid receptor 1, Neu1 - neurami…
PROCESS	neuron differentiation	0.000353	0.0212	2.25	25	[Hdac2 - histone deacetylase 2, Map2k1 - mitogen-activated protein kinase kinase 1, Jag1 - jagged 1, Cbln1 - cerebellin 1 precursor protein, Dicer1 - dicer 1, ribonuclease type iii, Vegfa - vascular endothelial growth factor a, Efna1 - ephrin a1, Ret - ret proto-oncogene, Ppp2r3a - protein phosphatase 2, regulatory subunit b'', alpha, Aifm1 - apoptosis-inducing factor, mitochondrion-associated 1,…
PROCESS	positive regulation of intracellular signal transduction	0.000368	0.0219	1.82	47	[Tfg - trk-fused gene, Map2k1 - mitogen-activated protein kinase kinase 1, Hdac2 - histone deacetylase 2, Csk - c-src tyrosine kinase, Stk3 - serine/threonine kinase 3, Vegfa - vascular endothelial growth factor a, Cdkn2a - cyclin-dependent kinase inhibitor 2a, Tgfb2 - transforming growth factor, beta 2, Fgd4 - fyve, rhogef and ph domain containing 4, Crlf3 - cytokine receptor-like factor 3, Trip…
PROCESS	somatic stem cell division	0.000397	0.0235	5.83	7	[Zfp36l2 - zinc finger protein 36, c3h type-like 2, Fgfr1 - fibroblast growth factor receptor 1, Cdkn2a - cyclin-dependent kinase inhibitor 2a, Fzd7 - frizzled homolog 7 (drosophila), Kit - kit oncogene, Tgfb2 - transforming growth factor, beta 2, Numbl - numb-like]
PROCESS	regulation of cofactor metabolic process	0.000411	0.0243	13.06	4	[Pdk1 - pyruvate dehydrogenase kinase, isoenzyme 1, Pgam1 - phosphoglycerate mutase 1, Snca - synuclein, alpha, Tmem14c - transmembrane protein 14c]
PROCESS	RNA biosynthetic process	0.00042	0.0246	1.3	201	[Suv39h1 - suppressor of variegation 3-9 homolog 1 (drosophila), Zfx - zinc finger protein x-linked, Phf17 - phd finger protein 17, Hmbox1 - homeobox containing 1, Ago1 - argonaute risc catalytic subunit 1, Mafg - v-maf musculoaponeurotic fibrosarcoma oncogene family, protein g (avian), Foxo4 - forkhead box o4, Hbp1 - high mobility group box transcription factor 1, Mbd2 - methyl-cpg binding domai…
PROCESS	positive regulation of nervous system development	0.000427	0.0249	1.83	43	[Hdac2 - histone deacetylase 2, Fgfr1 - fibroblast growth factor receptor 1, Ist1 - increased sodium tolerance 1 homolog (yeast), Arf1 - adp-ribosylation factor 1, Atxn1 - ataxin 1, Cbln1 - cerebellin 1 precursor protein, Dicer1 - dicer 1, ribonuclease type iii, Lpar1 - lysophosphatidic acid receptor 1, Rrn3 - rrn3 rna polymerase i transcription factor homolog (yeast), Rara - retinoic acid recept…
PROCESS	cellular response to organic substance	0.00043	0.025	1.55	78	[Jak2 - janus kinase 2, Gpam - glycerol-3-phosphate acyltransferase, mitochondrial, Sparc - secreted acidic cysteine rich glycoprotein, Nfe2l2 - nuclear factor, erythroid derived 2, like 2, Rara - retinoic acid receptor, alpha, Ptk2 - ptk2 protein tyrosine kinase 2, Il17ra - interleukin 17 receptor a, Mapkapk2 - map kinase-activated protein kinase 2, Slc8a1 - solute carrier family 8 (sodium/calci…
PROCESS	negative regulation of neuron differentiation	0.000433	0.025	2.42	24	[Ephb2 - eph receptor b2, Vim - vimentin, Hdac2 - histone deacetylase 2, Ryk - receptor-like tyrosine kinase, Gdi1 - guanosine diphosphate (gdp) dissociation inhibitor 1, Klk8 - kallikrein related-peptidase 8, Jag1 - jagged 1, Kank1 - kn motif and ankyrin repeat domains 1, Rbpj - recombination signal binding protein for immunoglobulin kappa j region, Lpar1 - lysophosphatidic acid receptor 1, Inpp…
PROCESS	autophagic vacuole assembly	0.000456	0.0261	6.94	7	[Atg14 - autophagy related 14, Map1lc3b - microtubule-associated protein 1 light chain 3 beta, 9430023L20Rik - riken cdna 9430023l20 gene, Atg16l1 - autophagy related 16-like 1 (s. cerevisiae), Ctsd - cathepsin d, Ulk3 - unc-51-like kinase 3, Pacs2 - phosphofurin acidic cluster sorting protein 2]
PROCESS	macromolecular complex assembly	0.000455	0.0262	1.43	112	[Clns1a - chloride channel, nucleotide-sensitive, 1a, Oxa1l - oxidase assembly 1-like, Map2k1 - mitogen-activated protein kinase kinase 1, Arf1 - adp-ribosylation factor 1, Dicer1 - dicer 1, ribonuclease type iii, Dpysl3 - dihydropyrimidinase-like 3, Ptk2 - ptk2 protein tyrosine kinase 2, Decr1 - 2,4-dienoyl coa reductase 1, mitochondrial, Flna - filamin, alpha, Sept9 - septin 9, M1ap - meiosis 1…
PROCESS	positive regulation of developmental process	0.000472	0.0266	1.45	106	[Map2k1 - mitogen-activated protein kinase kinase 1, Mob2 - mob kinase activator 2, Tmem64 - transmembrane protein 64, Arf1 - adp-ribosylation factor 1, Ist1 - increased sodium tolerance 1 homolog (yeast), Dicer1 - dicer 1, ribonuclease type iii, Ccbe1 - collagen and calcium binding egf domains 1, Dpysl3 - dihydropyrimidinase-like 3, Ptk2 - ptk2 protein tyrosine kinase 2, Coro1b - coronin, actin …
PROCESS	regulation of MAPK cascade	0.000471	0.0267	1.6	66	[Jak2 - janus kinase 2, Map2k1 - mitogen-activated protein kinase kinase 1, Cnksr3 - cnksr family member 3, Grb2 - growth factor receptor bound protein 2, Lpar1 - lysophosphatidic acid receptor 1, Rara - retinoic acid receptor, alpha, Fgd4 - fyve, rhogef and ph domain containing 4, St5 - suppression of tumorigenicity 5, Mif - macrophage migration inhibitory factor, Cdc42se1 - cdc42 small effector…
PROCESS	regulation of transport	0.00047	0.0268	1.38	137	[Map2k1 - mitogen-activated protein kinase kinase 1, Gdi1 - guanosine diphosphate (gdp) dissociation inhibitor 1, Grk6 - g protein-coupled receptor kinase 6, Arf1 - adp-ribosylation factor 1, Ptk2 - ptk2 protein tyrosine kinase 2, Rab9 - rab9, member ras oncogene family, Siva1 - siva1, apoptosis-inducing factor, Flna - filamin, alpha, Slc8a1 - solute carrier family 8 (sodium/calcium exchanger), m…
PROCESS	regulation of cellular component size	0.000477	0.0268	2.08	29	[Grb2 - growth factor receptor bound protein 2, Kank1 - kn motif and ankyrin repeat domains 1, Wasl - wiskott-aldrich syndrome-like (human), Rab5a - rab5a, member ras oncogene family, Twf1 - twinfilin, actin-binding protein, homolog 1 (drosophila), Ret - ret proto-oncogene, Cttn - cortactin, Add1 - adducin 1 (alpha), Cfl1 - cofilin 1, non-muscle, Evl - ena-vasodilator stimulated phosphoprotein, T…
PROCESS	negative regulation of neuron projection development	0.000481	0.0269	2.79	18	[Ephb2 - eph receptor b2, Ryk - receptor-like tyrosine kinase, Vim - vimentin, Hdac2 - histone deacetylase 2, Gdi1 - guanosine diphosphate (gdp) dissociation inhibitor 1, Klk8 - kallikrein related-peptidase 8, Kank1 - kn motif and ankyrin repeat domains 1, Inppl1 - inositol polyphosphate phosphatase-like 1, Lpar1 - lysophosphatidic acid receptor 1, Rbpj - recombination signal binding protein for …
COMPONENT	nuclear envelope	0.000995	0.0269	2.47	20	[Lmnb2 - lamin b2, Tfdp2 - transcription factor dp 2, Pola1 - polymerase (dna directed), alpha 1, Kcnh2 - potassium voltage-gated channel, subfamily h (eag-related), member 2, Clic1 - chloride intracellular channel 1, Anxa11 - annexin a11, E2f5 - e2f transcription factor 5, Bnip2 - bcl2/adenovirus e1b interacting protein 2, Nxf2 - nuclear rna export factor 2, Syne3 - spectrin repeat containing, n…
PROCESS	single-organism catabolic process	0.000487	0.0271	1.57	77	[Bckdk - branched chain ketoacid dehydrogenase kinase, Abcb7 - atp-binding cassette, sub-family b (mdr/tap), member 7, Pgm2 - phosphoglucomutase 2, Neu1 - neuraminidase 1, Gpi1 - glucose phosphate isomerase 1, Pygb - brain glycogen phosphorylase, Pkm - pyruvate kinase, muscle, Rap2b - rap2b, member of ras oncogene family, Rasd2 - rasd family, member 2, Pgam1 - phosphoglycerate mutase 1, Pnpla8 - …
PROCESS	regulation of transcription by glucose	0.000489	0.0271	22.75	3	[Usf2 - upstream transcription factor 2, Rrp8 - ribosomal rna processing 8, methyltransferase, homolog (yeast), Usf1 - upstream transcription factor 1]
FUNCTION	histone demethylase activity (H3-K27 specific)	0.000293	0.0274	11.74	4	[Kdm6b - kdm1 lysine (k)-specific demethylase 6b, Phf8 - phd finger protein 8, Uty - ubiquitously transcribed tetratricopeptide repeat gene, y chromosome, Kdm6a - lysine (k)-specific demethylase 6a]
PROCESS	regulation of pinocytosis	0.000501	0.0276	99.17	2	[Ppt1 - palmitoyl-protein thioesterase 1, Ankfy1 - ankyrin repeat and fyve domain containing 1]
PROCESS	stem cell division	0.000526	0.0287	4.5	9	[Zbtb16 - zinc finger and btb domain containing 16, Zfp36l2 - zinc finger protein 36, c3h type-like 2, Fgfr1 - fibroblast growth factor receptor 1, Kit - kit oncogene, Fzd7 - frizzled homolog 7 (drosophila), Tgfb2 - transforming growth factor, beta 2, Cdkn2a - cyclin-dependent kinase inhibitor 2a, Thoc2 - tho complex 2, Numbl - numb-like]
PROCESS	aromatic compound biosynthetic process	0.000524	0.0288	1.27	227	[Suv39h1 - suppressor of variegation 3-9 homolog 1 (drosophila), Zfx - zinc finger protein x-linked, Hmbox1 - homeobox containing 1, Phf17 - phd finger protein 17, Ago1 - argonaute risc catalytic subunit 1, Chchd10 - coiled-coil-helix-coiled-coil-helix domain containing 10, Mafg - v-maf musculoaponeurotic fibrosarcoma oncogene family, protein g (avian), Foxo4 - forkhead box o4, Hbp1 - high mobili…
PROCESS	negative regulation of cell development	0.000561	0.0305	1.94	34	[Hdac2 - histone deacetylase 2, Gdi1 - guanosine diphosphate (gdp) dissociation inhibitor 1, Klk8 - kallikrein related-peptidase 8, Kank1 - kn motif and ankyrin repeat domains 1, Jag1 - jagged 1, Dicer1 - dicer 1, ribonuclease type iii, Lpar1 - lysophosphatidic acid receptor 1, Sfrp2 - secreted frizzled-related protein 2, Dpysl3 - dihydropyrimidinase-like 3, Ptk2 - ptk2 protein tyrosine kinase 2,…
PROCESS	positive regulation of transcription from RNA polymerase II promoter	0.000577	0.0311	1.46	100	[Map2k1 - mitogen-activated protein kinase kinase 1, Arid3a - at rich interactive domain 3a (bright-like), Dicer1 - dicer 1, ribonuclease type iii, Phf17 - phd finger protein 17, Ago1 - argonaute risc catalytic subunit 1, Slc9a1 - solute carrier family 9 (sodium/hydrogen exchanger), member 1, App - amyloid beta (a4) precursor protein, Prkd1 - protein kinase d1, E2f1 - e2f transcription factor 1, …
PROCESS	heterocycle biosynthetic process	0.000576	0.0312	1.27	227	[Suv39h1 - suppressor of variegation 3-9 homolog 1 (drosophila), Zfx - zinc finger protein x-linked, Hmbox1 - homeobox containing 1, Phf17 - phd finger protein 17, Ago1 - argonaute risc catalytic subunit 1, Chchd10 - coiled-coil-helix-coiled-coil-helix domain containing 10, Mafg - v-maf musculoaponeurotic fibrosarcoma oncogene family, protein g (avian), Foxo4 - forkhead box o4, Hbp1 - high mobili…
PROCESS	actin filament-based movement	0.000592	0.0315	4.04	10	[Rock1 - rho-associated coiled-coil containing protein kinase 1, Apbb2 - amyloid beta (a4) precursor protein-binding, family b, member 2, Frmd6 - ferm domain containing 6, Evl - ena-vasodilator stimulated phosphoprotein, Wasl - wiskott-aldrich syndrome-like (human), Myo9b - myosin ixb, Parva - parvin, alpha, Myh6 - myosin, heavy polypeptide 6, cardiac muscle, alpha, Uty - ubiquitously transcribed…
PROCESS	protein complex assembly	0.000589	0.0316	1.49	91	[Oxa1l - oxidase assembly 1-like, Map2k1 - mitogen-activated protein kinase kinase 1, Grb2 - growth factor receptor bound protein 2, Llgl1 - lethal giant larvae homolog 1 (drosophila), Klhl12 - kelch-like 12, Lamc1 - laminin, gamma 1, Dicer1 - dicer 1, ribonuclease type iii, Wiz - widely-interspaced zinc finger motifs, Sqstm1 - sequestosome 1, Dpysl3 - dihydropyrimidinase-like 3, Ptk2 - ptk2 prot…
PROCESS	enzyme linked receptor protein signaling pathway	0.000592	0.0316	1.73	50	[Jak2 - janus kinase 2, Grb2 - growth factor receptor bound protein 2, Jak1 - janus kinase 1, Ptk2 - ptk2 protein tyrosine kinase 2, Mapkapk2 - map kinase-activated protein kinase 2, Myo1e - myosin ie, Cited1 - cbp/p300-interacting transactivator with glu/asp-rich carboxy-terminal domain 1, Axl - axl receptor tyrosine kinase, Prkd1 - protein kinase d1, Mvp - major vault protein, Sort1 - sortilin …
FUNCTION	protein homodimerization activity	0.000349	0.0319	2.01	37	[Tkt - transketolase, Arf1 - adp-ribosylation factor 1, Arid3a - at rich interactive domain 3a (bright-like), Cbln1 - cerebellin 1 precursor protein, Vegfa - vascular endothelial growth factor a, Tgfb2 - transforming growth factor, beta 2, Prdx4 - peroxiredoxin 4, Bhlhb9 - basic helix-loop-helix domain containing, class b9, Cadm1 - cell adhesion molecule 1, Hmgcs1 - 3-hydroxy-3-methylglutaryl-coe…
PROCESS	cellular response to reactive oxygen species	0.000602	0.0319	3.63	12	[Slc8a1 - solute carrier family 8 (sodium/calcium exchanger), member 1, Foxo1 - forkhead box o1, Hdac2 - histone deacetylase 2, Kdm6b - kdm1 lysine (k)-specific demethylase 6b, Nfe2l2 - nuclear factor, erythroid derived 2, like 2, Rela - v-rel reticuloendotheliosis viral oncogene homolog a (avian), Adprhl2 - adp-ribosylhydrolase like 2, Axl - axl receptor tyrosine kinase, Ppif - peptidylprolyl is…
PROCESS	histone modification	0.000609	0.0321	2.06	31	[Suv39h1 - suppressor of variegation 3-9 homolog 1 (drosophila), Hdac2 - histone deacetylase 2, Kat6b - k(lysine) acetyltransferase 6b, Phf8 - phd finger protein 8, Phf17 - phd finger protein 17, Prmt3 - protein arginine n-methyltransferase 3, Hcfc1 - host cell factor c1, Kdm4a - lysine (k)-specific demethylase 4a, Taf1 - taf1 rna polymerase ii, tata box binding protein (tbp)-associated factor, F…
PROCESS	positive regulation of neuron differentiation	0.000612	0.0321	1.85	38	[Fgfr1 - fibroblast growth factor receptor 1, Mob2 - mob kinase activator 2, Ist1 - increased sodium tolerance 1 homolog (yeast), Arf1 - adp-ribosylation factor 1, Rrn3 - rrn3 rna polymerase i transcription factor homolog (yeast), Lpar1 - lysophosphatidic acid receptor 1, Rara - retinoic acid receptor, alpha, Neu1 - neuraminidase 1, Vegfa - vascular endothelial growth factor a, Bnip2 - bcl2/adeno…
PROCESS	epithelial cell-cell adhesion	0.000614	0.0321	8.59	5	[Plekha7 - pleckstrin homology domain containing, family a member 7, Ctnna1 - catenin (cadherin associated protein), alpha 1, Kit - kit oncogene, Itgb5 - integrin beta 5, Cdc42 - cell division cycle 42]
PROCESS	positive regulation of programmed cell death	0.00063	0.0327	1.57	69	[Klf11 - kruppel-like factor 11, Jak2 - janus kinase 2, Lpar1 - lysophosphatidic acid receptor 1, Aes - amino-terminal enhancer of split, Shq1 - shq1 homolog (s. cerevisiae), Siva1 - siva1, apoptosis-inducing factor, Ppp1ca - protein phosphatase 1, catalytic subunit, alpha isoform, Hspd1 - heat shock protein 1 (chaperonin), Slc9a1 - solute carrier family 9 (sodium/hydrogen exchanger), member 1, C…
PROCESS	cell proliferation	0.000631	0.0327	1.65	57	[Sall4 - sal-like 4 (drosophila), Map2k1 - mitogen-activated protein kinase kinase 1, Dicer1 - dicer 1, ribonuclease type iii, Rrn3 - rrn3 rna polymerase i transcription factor homolog (yeast), Ctps - cytidine 5'-triphosphate synthase, Mif - macrophage migration inhibitory factor, Hspd1 - heat shock protein 1 (chaperonin), Impdh1 - inosine 5'-phosphate dehydrogenase 1, Bax - bcl2-associated x pro…
[truncated: 41 more rows]

## Sheet: Legend
P-value	the enrichment p-value computed according to the mHG or HG model. This p-value is not corrected for multiple testing of 11889 GO terms
FDR q-value	the correction of the above p-value for multiple testing using the Benjamini and Hochberg (1995) method. Namely, for the ith term (ranked according to p-value) the FDR q-value is (p-value * number of GO terms) / i.
Enrichment	= (b/n) / (b/n)
N	the total number of genes
[truncated: 5 more rows]
