# Supplementary material for: Regulatory complexity revealed by integrated cytological and RNA-seq analyses of meiotic substages in mouse spermatocytes
Source: BMC Genomics. 2016 Aug 12;17:628. doi: 10.1186/s12864-016-2865-1 (PMC4983049; doi:10.1186/s12864-016-2865-1)
Supplement: Additional file 1: — This file contains a mini-website of Tables S1-S10. The same mini-website is available at http://carterdev.jax.org/dtx/a2/index.html. Interactive expression plots. Table S1. Number and proportion of isolated cells for cytological analysis and RNA-seq. Table S2. Gene lists and gene expression values for each of the substages, separated by worksheets. An additional worksheet provides results for X-linked genes. Abbreviations for each substage are as follows: Sp’gonia for spermatogonia, PL for preleptotene, EL for early leptotene, LL + Z for late leptotene and zygotene, LL + Z + EP for those genes found in late leptotene, zygotene, and early pachytene, EP for early pachytene, EP + LP + D for early pachytene, late pachytene, and diplotene, and LP + D for late pachytene and diplotene. Sheet names prefixed with “Anti-“correspond to genes that are negatively concordant with the substage, (e.g., Anti-PL corresponds to genes that are negatively concordant with preleptotene. Genes are ranked by how closely the expression pattern follows the substage pattern (rank = 1 is best). Gene ids and Gene names for piRNA precursors and NONCODE lncRNAs have prefix “pi-” and “NON”, respectively. Expression is given in log2(TPM + 1). Table S3. GO analysis for substage-negatively concordant genes. Abbreviations for each substage are as follows: Sp’gonia for spermatogonia, EL for early leptotene, LL-Z for late leptotene and zygotene, EP for early pachytene, and LP-D for late pachytene and diplotene. Table S4. GO analysis for substage-concordant genes. Abbreviations for each substage are as follows: Sp’gonia for spermatogonia, EL for early leptotene, LL-Z for late leptotene and zygotene, EP for early pachytene, and LP-D for late pachytene and diplotene. Table S5. Analysis of genes annotated to meiosis. Table S6. TFs for substage-concordant genes. The column names are explained as follows: “NES” is short for Normalized Enrichment Score in iRegulon, “ngenes” is the number of substage-concordant [file 12864_2016_2865_MOESM1_ESM.zip › Additional file 2/TableA4.xlsx]

## Sheet: SP'GONIA
Ontology	Description	P-value	FDR q-value	Enrichment	b	Genes
FUNCTION	structural constituent of ribosome	9.2e-11	3.87e-07	7.18	20	[Rpl4 - ribosomal protein l4, Rps24 - ribosomal protein s24, Rpl8 - ribosomal protein l8, Rpl32 - ribosomal protein l32, Rps27a - ribosomal protein s27a, Rpl11 - ribosomal protein l11, Rpl30 - ribosomal protein l30, Rpl9 - ribosomal protein l9, Rps7 - ribosomal protein s7, Rpl37a - ribosomal protein l37a, Rpl36 - ribosomal protein l36, Rpl23a - ribosomal protein l23a, Rpl24 - ribosomal protein l2…
FUNCTION	structural molecule activity	9.85e-11	2.07e-07	4.25	31	[Rps24 - ribosomal protein s24, Cldn1 - claudin 1, Rps27a - ribosomal protein s27a, Dlgap3 - discs, large (drosophila) homolog-associated protein 3, Bcan - brevican, Rps7 - ribosomal protein s7, Mapk8ip1 - mitogen-activated protein kinase 8 interacting protein 1, Rpl23a - ribosomal protein l23a, Pkp2 - plakophilin 2, Synm - synemin, intermediate filament protein, Rps15 - ribosomal protein s15, Rp…
COMPONENT	cytosolic large ribosomal subunit	1.09e-10	1.56e-07	5.17	22	[Rpl4 - ribosomal protein l4, Rplp0 - ribosomal protein, large, p0, Rpl23 - ribosomal protein l23, Rpl35 - ribosomal protein l35, Rpl32 - ribosomal protein l32, Rpl8 - ribosomal protein l8, Rpl17 - ribosomal protein l17, Rpl30 - ribosomal protein l30, Rpl7 - ribosomal protein l7, Rpl9 - ribosomal protein l9, Rpl27a - ribosomal protein l27a, Rpl13a - ribosomal protein l13a, Rpl37a - ribosomal prot…
COMPONENT	cytosolic part	2.88e-10	2.06e-07	2.74	48	[Ahr - aryl-hydrocarbon receptor, Rplp0 - ribosomal protein, large, p0, Rps24 - ribosomal protein s24, Rpl35 - ribosomal protein l35, Rps29 - ribosomal protein s29, Rps27a - ribosomal protein s27a, Rpl17 - ribosomal protein l17, Rps23 - ribosomal protein s23, Rps7 - ribosomal protein s7, Rpl27a - ribosomal protein l27a, Rpl37 - ribosomal protein l37, Rps11 - ribosomal protein s11, Rps15 - ribosom…
COMPONENT	ribosomal subunit	3.01e-10	1.44e-07	3.05	42	[Rplp0 - ribosomal protein, large, p0, Rps24 - ribosomal protein s24, Rpl35 - ribosomal protein l35, Rps29 - ribosomal protein s29, Rps27a - ribosomal protein s27a, Rpl17 - ribosomal protein l17, Rps23 - ribosomal protein s23, Rpl27a - ribosomal protein l27a, Rps7 - ribosomal protein s7, Rpl37 - ribosomal protein l37, Rps11 - ribosomal protein s11, Mrpl2 - mitochondrial ribosomal protein l2, Rps1…
PROCESS	translation	4.71e-10	5.56e-06	4.71	26	[Rps24 - ribosomal protein s24, Rps27a - ribosomal protein s27a, Eef1a1 - eukaryotic translation elongation factor 1 alpha 1, Rps7 - ribosomal protein s7, Eef2 - eukaryotic translation elongation factor 2, Rpl23a - ribosomal protein l23a, Eif3f - eukaryotic translation initiation factor 3, subunit f, Rps15 - ribosomal protein s15, Rps14 - ribosomal protein s14, Eif3h - eukaryotic translation init…
COMPONENT	ribosome	6.92e-10	2.48e-07	5.45	22	[Rpl4 - ribosomal protein l4, Rps24 - ribosomal protein s24, Rpl8 - ribosomal protein l8, Rpl32 - ribosomal protein l32, Rps27a - ribosomal protein s27a, Rpl29 - ribosomal protein l29, Rpl17 - ribosomal protein l17, Rpl11 - ribosomal protein l11, Rpl30 - ribosomal protein l30, Rpl9 - ribosomal protein l9, Rps7 - ribosomal protein s7, Rpl37a - ribosomal protein l37a, Rpl36 - ribosomal protein l36,…
PROCESS	anatomical structure morphogenesis	1.36e-09	8.03e-06	1.66	154	[Man2a1 - mannosidase 2, alpha 1, Ctnnbip1 - catenin beta interacting protein 1, Gdnf - glial cell line derived neurotrophic factor, Farp1 - ferm, rhogef (arhgef) and pleckstrin domain protein 1 (chondrocyte-derived), Abl1 - c-abl oncogene 1, non-receptor tyrosine kinase, Mib1 - mindbomb homolog 1 (drosophila), Abl2 - v-abl abelson murine leukemia viral oncogene 2 (arg, abelson-related gene), Adc…
PROCESS	regulation of cellular process	5.03e-09	1.98e-05	1.18	734	[Rabgap1 - rab gtpase activating protein 1, Hdac4 - histone deacetylase 4, Man2a1 - mannosidase 2, alpha 1, Abca1 - atp-binding cassette, sub-family a (abc1), member 1, 2410016O06Rik - riken cdna 2410016o06 gene, Slc30a1 - solute carrier family 30 (zinc transporter), member 1, H3f3a - h3 histone, family 3a, Abl1 - c-abl oncogene 1, non-receptor tyrosine kinase, Abl2 - v-abl abelson murine leukemi…
PROCESS	biological regulation	8.38e-09	2.47e-05	1.16	791	[H3f3a - h3 histone, family 3a, Slc30a1 - solute carrier family 30 (zinc transporter), member 1, Abl1 - c-abl oncogene 1, non-receptor tyrosine kinase, Abl2 - v-abl abelson murine leukemia viral oncogene 2 (arg, abelson-related gene), Adcy1 - adenylate cyclase 1, Eif5a2 - eukaryotic translation initiation factor 5a2, Dis3l2 - dis3 mitotic control homolog (s. cerevisiae)-like 2, Atg10 - autophagy …
PROCESS	regulation of biological process	1.76e-08	4.14e-05	1.17	769	[Hdac4 - histone deacetylase 4, Abca1 - atp-binding cassette, sub-family a (abc1), member 1, H3f3a - h3 histone, family 3a, Slc30a1 - solute carrier family 30 (zinc transporter), member 1, Abl1 - c-abl oncogene 1, non-receptor tyrosine kinase, Abl2 - v-abl abelson murine leukemia viral oncogene 2 (arg, abelson-related gene), Adcy1 - adenylate cyclase 1, Eif5a2 - eukaryotic translation initiation …
COMPONENT	cytosolic small ribosomal subunit	2.55e-07	7.31e-05	4.53	17	[Rps24 - ribosomal protein s24, Rps29 - ribosomal protein s29, Rps27a - ribosomal protein s27a, Rps20 - ribosomal protein s20, Rps7 - ribosomal protein s7, Rps23 - ribosomal protein s23, Rps15a - ribosomal protein s15a, Rps11 - ribosomal protein s11, Hba-a2 - hemoglobin alpha, adult chain 2, Rps15 - ribosomal protein s15, Rps14 - ribosomal protein s14, Rps10 - ribosomal protein s10, Rps25 - ribos…
COMPONENT	cell junction	3.08e-07	7.35e-05	1.71	105	[Rplp0 - ribosomal protein, large, p0, Dsc2 - desmocollin 2, Cldn1 - claudin 1, Atn1 - atrophin 1, Fat1 - fat tumor suppressor homolog 1 (drosophila), Farp1 - ferm, rhogef (arhgef) and pleckstrin domain protein 1 (chondrocyte-derived), Hepacam - hepatocyte cell adhesion molecule, Fscn1 - fascin homolog 1, actin bundling protein (strongylocentrotus purpuratus), Capn5 - calpain 5, Vapa - vesicle-as…
PROCESS	single-organism developmental process	3.84e-07	0.000756	1.29	349	[Man1a2 - mannosidase, alpha, class 1a, member 2, H3f3a - h3 histone, family 3a, Slc30a1 - solute carrier family 30 (zinc transporter), member 1, Farp1 - ferm, rhogef (arhgef) and pleckstrin domain protein 1 (chondrocyte-derived), Abl1 - c-abl oncogene 1, non-receptor tyrosine kinase, Abl2 - v-abl abelson murine leukemia viral oncogene 2 (arg, abelson-related gene), Adcy1 - adenylate cyclase 1, D…
PROCESS	organ morphogenesis	4.33e-07	0.00073	2.02	62	[Bcl2 - b cell leukemia/lymphoma 2, Ahr - aryl-hydrocarbon receptor, Hhex - hematopoietically expressed homeobox, Asxl1 - additional sex combs like 1, Hhip - hedgehog-interacting protein, Hipk1 - homeodomain interacting protein kinase 1, Hipk2 - homeodomain interacting protein kinase 2, Agtr2 - angiotensin ii receptor, type 2, Sp5 - trans-acting transcription factor 5, Mmp2 - matrix metallopeptid…
COMPONENT	large ribosomal subunit	9.46e-07	0.000193	3.29	24	[Rpl4 - ribosomal protein l4, Rpl23 - ribosomal protein l23, Rplp0 - ribosomal protein, large, p0, Rpl35 - ribosomal protein l35, Rpl32 - ribosomal protein l32, Rpl8 - ribosomal protein l8, Rpl17 - ribosomal protein l17, Rpl30 - ribosomal protein l30, Rpl7 - ribosomal protein l7, Rpl9 - ribosomal protein l9, Rpl27a - ribosomal protein l27a, Rpl13a - ribosomal protein l13a, Rpl37a - ribosomal prot…
PROCESS	regulation of transcription, DNA-templated	9.65e-07	0.00142	1.32	299	[2410016O06Rik - riken cdna 2410016o06 gene, Phf11d - phd finger protein 11d, Creb3l2 - camp responsive element binding protein 3-like 2, Vopp1 - vesicular, overexpressed in cancer, prosurvival protein 1, Zfp120 - zinc finger protein 120, Med13l - mediator complex subunit 13-like, Zfp182 - zinc finger protein 182, Pcbd1 - pterin 4 alpha carbinolamine dehydratase/dimerization cofactor of hepatocyt…
PROCESS	negative regulation of cellular metabolic process	1.22e-06	0.0016	1.4	211	[Pdcl - phosducin-like, 2410016O06Rik - riken cdna 2410016o06 gene, H3f3a - h3 histone, family 3a, Farp1 - ferm, rhogef (arhgef) and pleckstrin domain protein 1 (chondrocyte-derived), Abl1 - c-abl oncogene 1, non-receptor tyrosine kinase, Dag1 - dystroglycan 1, Kirrel - kin of irre like (drosophila), Tnrc18 - trinucleotide repeat containing 18, Zfp12 - zinc finger protein 12, Secisbp2 - secis bin…
PROCESS	developmental process	1.52e-06	0.00179	1.33	264	[Man1a2 - mannosidase, alpha, class 1a, member 2, Farp1 - ferm, rhogef (arhgef) and pleckstrin domain protein 1 (chondrocyte-derived), H3f3a - h3 histone, family 3a, Abl1 - c-abl oncogene 1, non-receptor tyrosine kinase, Abl2 - v-abl abelson murine leukemia viral oncogene 2 (arg, abelson-related gene), Adcy1 - adenylate cyclase 1, Dis3l2 - dis3 mitotic control homolog (s. cerevisiae)-like 2, Shis…
PROCESS	regulation of nucleic acid-templated transcription	1.7e-06	0.00182	1.31	299	[2410016O06Rik - riken cdna 2410016o06 gene, Phf11d - phd finger protein 11d, Creb3l2 - camp responsive element binding protein 3-like 2, Vopp1 - vesicular, overexpressed in cancer, prosurvival protein 1, Zfp120 - zinc finger protein 120, Med13l - mediator complex subunit 13-like, Zfp182 - zinc finger protein 182, Pcbd1 - pterin 4 alpha carbinolamine dehydratase/dimerization cofactor of hepatocyt…
COMPONENT	membrane	1.84e-06	0.00033	1.29	263	[Man1a2 - mannosidase, alpha, class 1a, member 2, Aqp12 - aquaporin 12, Farp1 - ferm, rhogef (arhgef) and pleckstrin domain protein 1 (chondrocyte-derived), Cyp2j6 - cytochrome p450, family 2, subfamily j, polypeptide 6, Fscn1 - fascin homolog 1, actin bundling protein (strongylocentrotus purpuratus), Reep3 - receptor accessory protein 3, Eif3f - eukaryotic translation initiation factor 3, subuni…
PROCESS	organ development	1.89e-06	0.00186	1.57	125	[Man2a1 - mannosidase 2, alpha 1, Itgb8 - integrin beta 8, Gpd2 - glycerol phosphate dehydrogenase 2, mitochondrial, Gdnf - glial cell line derived neurotrophic factor, Mib1 - mindbomb homolog 1 (drosophila), Abl1 - c-abl oncogene 1, non-receptor tyrosine kinase, Npr2 - natriuretic peptide receptor 2, Nrg2 - neuregulin 2, Ptch2 - patched homolog 2, Pkp2 - plakophilin 2, Creb3l2 - camp responsive …
PROCESS	regulation of RNA biosynthetic process	1.99e-06	0.00181	1.31	299	[2410016O06Rik - riken cdna 2410016o06 gene, Phf11d - phd finger protein 11d, Creb3l2 - camp responsive element binding protein 3-like 2, Vopp1 - vesicular, overexpressed in cancer, prosurvival protein 1, Zfp120 - zinc finger protein 120, Med13l - mediator complex subunit 13-like, Zfp182 - zinc finger protein 182, Pcbd1 - pterin 4 alpha carbinolamine dehydratase/dimerization cofactor of hepatocyt…
PROCESS	negative regulation of cellular process	2.68e-06	0.00226	1.27	351	[Pdcl - phosducin-like, 2410016O06Rik - riken cdna 2410016o06 gene, Slc30a1 - solute carrier family 30 (zinc transporter), member 1, H3f3a - h3 histone, family 3a, Farp1 - ferm, rhogef (arhgef) and pleckstrin domain protein 1 (chondrocyte-derived), Abl1 - c-abl oncogene 1, non-receptor tyrosine kinase, Abl2 - v-abl abelson murine leukemia viral oncogene 2 (arg, abelson-related gene), Dis3l2 - dis…
PROCESS	regulation of cellular macromolecule biosynthetic process	2.72e-06	0.00214	1.29	323	[2410016O06Rik - riken cdna 2410016o06 gene, Eif5a2 - eukaryotic translation initiation factor 5a2, Phf11d - phd finger protein 11d, Creb3l2 - camp responsive element binding protein 3-like 2, Vopp1 - vesicular, overexpressed in cancer, prosurvival protein 1, Zfp120 - zinc finger protein 120, Med13l - mediator complex subunit 13-like, Zfp182 - zinc finger protein 182, Pcbd1 - pterin 4 alpha carbi…
COMPONENT	adherens junction	2.89e-06	0.000459	3.1	26	[Ezr - ezrin, Ywhaz - tyrosine 3-monooxygenase/tryptophan 5-monooxygenase activation protein, zeta polypeptide, Pard3 - par-3 (partitioning defective 3) homolog (c. elegans), Rps7 - ribosomal protein s7, Pkp2 - plakophilin 2, Synm - synemin, intermediate filament protein, Rps15 - ribosomal protein s15, Sntb2 - syntrophin, basic 2, Rps14 - ribosomal protein s14, Rps18 - ribosomal protein s18, Rps1…
COMPONENT	anchoring junction	3.94e-06	0.000564	3.05	26	[Ezr - ezrin, Ywhaz - tyrosine 3-monooxygenase/tryptophan 5-monooxygenase activation protein, zeta polypeptide, Pard3 - par-3 (partitioning defective 3) homolog (c. elegans), Rps7 - ribosomal protein s7, Pkp2 - plakophilin 2, Synm - synemin, intermediate filament protein, Rps15 - ribosomal protein s15, Sntb2 - syntrophin, basic 2, Rps14 - ribosomal protein s14, Rps18 - ribosomal protein s18, Rps1…
PROCESS	regulation of transmembrane receptor protein serine/threonine kinase signaling pathway	4.13e-06	0.00305	2.45	33	[Chst11 - carbohydrate sulfotransferase 11, Ube2o - ubiquitin-conjugating enzyme e2o, Twsg1 - twisted gastrulation homolog 1 (drosophila), Abl1 - c-abl oncogene 1, non-receptor tyrosine kinase, Hipk2 - homeodomain interacting protein kinase 2, Wwtr1 - ww domain containing transcription regulator 1, Pou5f1 - pou domain, class 5, transcription factor 1, Trim33 - tripartite motif-containing 33, Grem…
PROCESS	regulation of cell communication	4.21e-06	0.00292	1.35	242	[Farp1 - ferm, rhogef (arhgef) and pleckstrin domain protein 1 (chondrocyte-derived), Slc30a1 - solute carrier family 30 (zinc transporter), member 1, Abl1 - c-abl oncogene 1, non-receptor tyrosine kinase, Abl2 - v-abl abelson murine leukemia viral oncogene 2 (arg, abelson-related gene), Wls - wntless homolog (drosophila), Dag1 - dystroglycan 1, Cyp7b1 - cytochrome p450, family 7, subfamily b, po…
PROCESS	regulation of biosynthetic process	4.64e-06	0.00304	1.27	341	[2410016O06Rik - riken cdna 2410016o06 gene, Adcy1 - adenylate cyclase 1, Eif5a2 - eukaryotic translation initiation factor 5a2, Phf11d - phd finger protein 11d, Creb3l2 - camp responsive element binding protein 3-like 2, Vopp1 - vesicular, overexpressed in cancer, prosurvival protein 1, Zfp120 - zinc finger protein 120, Med13l - mediator complex subunit 13-like, Zfp182 - zinc finger protein 182,…
PROCESS	regulation of macromolecule biosynthetic process	6.16e-06	0.00383	1.28	327	[2410016O06Rik - riken cdna 2410016o06 gene, Eif5a2 - eukaryotic translation initiation factor 5a2, Phf11d - phd finger protein 11d, Creb3l2 - camp responsive element binding protein 3-like 2, Vopp1 - vesicular, overexpressed in cancer, prosurvival protein 1, Zfp120 - zinc finger protein 120, Med13l - mediator complex subunit 13-like, Zfp182 - zinc finger protein 182, Pcbd1 - pterin 4 alpha carbi…
PROCESS	regulation of response to stimulus	6.25e-06	0.00369	1.32	265	[Farp1 - ferm, rhogef (arhgef) and pleckstrin domain protein 1 (chondrocyte-derived), Abl1 - c-abl oncogene 1, non-receptor tyrosine kinase, Abl2 - v-abl abelson murine leukemia viral oncogene 2 (arg, abelson-related gene), Wls - wntless homolog (drosophila), Dag1 - dystroglycan 1, Cyp7b1 - cytochrome p450, family 7, subfamily b, polypeptide 1, Ptgds - prostaglandin d2 synthase (brain), Fbn2 - fi…
FUNCTION	SMAD binding	7.05e-06	0.00988	4.26	16	[Skil - ski-like, Hipk2 - homeodomain interacting protein kinase 2, Axin2 - axin2, Gata4 - gata binding protein 4, Ldlrad4 - low density lipoprotein receptor class a domain containing 4, Smad6 - smad family member 6, Smad7 - smad family member 7, Trim33 - tripartite motif-containing 33, Mef2a - myocyte enhancer factor 2a, Acvr1b - activin a receptor, type 1b, Tgif1 - tgfb-induced factor homeobox …
PROCESS	tissue morphogenesis	7.46e-06	0.00419	1.95	54	[Bcl2 - b cell leukemia/lymphoma 2, Ahr - aryl-hydrocarbon receptor, Man2a1 - mannosidase 2, alpha 1, Hhex - hematopoietically expressed homeobox, Ctnnbip1 - catenin beta interacting protein 1, Lgr4 - leucine-rich repeat-containing g protein-coupled receptor 4, Gdnf - glial cell line derived neurotrophic factor, Hhip - hedgehog-interacting protein, Mib1 - mindbomb homolog 1 (drosophila), Hif1a - …
PROCESS	regulation of RNA metabolic process	7.72e-06	0.00414	1.29	306	[2410016O06Rik - riken cdna 2410016o06 gene, Phf11d - phd finger protein 11d, Creb3l2 - camp responsive element binding protein 3-like 2, Vopp1 - vesicular, overexpressed in cancer, prosurvival protein 1, Zfp120 - zinc finger protein 120, Med13l - mediator complex subunit 13-like, Zfp182 - zinc finger protein 182, Pcbd1 - pterin 4 alpha carbinolamine dehydratase/dimerization cofactor of hepatocyt…
PROCESS	regulation of signaling	8.85e-06	0.00454	1.34	239	[Farp1 - ferm, rhogef (arhgef) and pleckstrin domain protein 1 (chondrocyte-derived), Slc30a1 - solute carrier family 30 (zinc transporter), member 1, Abl1 - c-abl oncogene 1, non-receptor tyrosine kinase, Abl2 - v-abl abelson murine leukemia viral oncogene 2 (arg, abelson-related gene), Wls - wntless homolog (drosophila), Dag1 - dystroglycan 1, Cyp7b1 - cytochrome p450, family 7, subfamily b, po…
PROCESS	regulation of cellular metabolic process	9.02e-06	0.00443	1.21	457	[Rabgap1 - rab gtpase activating protein 1, 2410016O06Rik - riken cdna 2410016o06 gene, H3f3a - h3 histone, family 3a, Abl1 - c-abl oncogene 1, non-receptor tyrosine kinase, Abl2 - v-abl abelson murine leukemia viral oncogene 2 (arg, abelson-related gene), Adcy1 - adenylate cyclase 1, Eif5a2 - eukaryotic translation initiation factor 5a2, Atg10 - autophagy related 10, Creb3l2 - camp responsive el…
PROCESS	regulation of metabolic process	9.06e-06	0.00427	1.19	515	[Rabgap1 - rab gtpase activating protein 1, 2410016O06Rik - riken cdna 2410016o06 gene, H3f3a - h3 histone, family 3a, Abl1 - c-abl oncogene 1, non-receptor tyrosine kinase, Abl2 - v-abl abelson murine leukemia viral oncogene 2 (arg, abelson-related gene), Adcy1 - adenylate cyclase 1, Eif5a2 - eukaryotic translation initiation factor 5a2, Atg10 - autophagy related 10, Eif1 - eukaryotic translatio…
PROCESS	regulation of cellular biosynthetic process	9.33e-06	0.00423	1.27	335	[2410016O06Rik - riken cdna 2410016o06 gene, Adcy1 - adenylate cyclase 1, Eif5a2 - eukaryotic translation initiation factor 5a2, Phf11d - phd finger protein 11d, Creb3l2 - camp responsive element binding protein 3-like 2, Vopp1 - vesicular, overexpressed in cancer, prosurvival protein 1, Zfp120 - zinc finger protein 120, Med13l - mediator complex subunit 13-like, Zfp182 - zinc finger protein 182,…
PROCESS	regulation of signal transduction	1.03e-05	0.00451	1.36	219	[Abca1 - atp-binding cassette, sub-family a (abc1), member 1, Farp1 - ferm, rhogef (arhgef) and pleckstrin domain protein 1 (chondrocyte-derived), Abl1 - c-abl oncogene 1, non-receptor tyrosine kinase, Abl2 - v-abl abelson murine leukemia viral oncogene 2 (arg, abelson-related gene), Dag1 - dystroglycan 1, Wls - wntless homolog (drosophila), Cyp7b1 - cytochrome p450, family 7, subfamily b, polype…
PROCESS	cellular macromolecule biosynthetic process	1.09e-05	0.00459	1.39	188	[Rplp0 - ribosomal protein, large, p0, Atn1 - atrophin 1, Eif5a2 - eukaryotic translation initiation factor 5a2, Wac - ww domain containing adaptor with coiled-coil, Eif1 - eukaryotic translation initiation factor 1, Spen - spen homolog, transcriptional regulator (drosophila), Zfp787 - zinc finger protein 787, Phf11d - phd finger protein 11d, Eif3f - eukaryotic translation initiation factor 3, su…
PROCESS	negative regulation of biological process	1.1e-05	0.00447	1.24	373	[Pdcl - phosducin-like, 2410016O06Rik - riken cdna 2410016o06 gene, H3f3a - h3 histone, family 3a, Slc30a1 - solute carrier family 30 (zinc transporter), member 1, Farp1 - ferm, rhogef (arhgef) and pleckstrin domain protein 1 (chondrocyte-derived), Abl1 - c-abl oncogene 1, non-receptor tyrosine kinase, Abl2 - v-abl abelson murine leukemia viral oncogene 2 (arg, abelson-related gene), Dis3l2 - dis…
PROCESS	system development	1.14e-05	0.00448	2.18	43	[Cables1 - cdk5 and abl enzyme substrate 1, Bcl2 - b cell leukemia/lymphoma 2, Edn1 - endothelin 1, Wfikkn1 - wap, fs, ig, ku, and ntr-containing protein 1, Vcan - versican, Lgr4 - leucine-rich repeat-containing g protein-coupled receptor 4, Ube2q1 - ubiquitin-conjugating enzyme e2q (putative) 1, Bcan - brevican, Trove2 - trove domain family, member 2, Sema3d - sema domain, immunoglobulin domain …
PROCESS	negative regulation of RNA metabolic process	1.5e-05	0.0057	1.51	125	[Per2 - period circadian clock 2, Ctnnbip1 - catenin beta interacting protein 1, Per1 - period circadian clock 1, 2410016O06Rik - riken cdna 2410016o06 gene, Phf14 - phd finger protein 14, Atn1 - atrophin 1, Hist1h1c - histone cluster 1, h1c, Spen - spen homolog, transcriptional regulator (drosophila), Tnrc18 - trinucleotide repeat containing 18, Zfp12 - zinc finger protein 12, Secisbp2 - secis b…
PROCESS	regulation of multicellular organismal process	1.62e-05	0.00598	1.36	209	[Man2a1 - mannosidase 2, alpha 1, 2410016O06Rik - riken cdna 2410016o06 gene, Abl1 - c-abl oncogene 1, non-receptor tyrosine kinase, Abl2 - v-abl abelson murine leukemia viral oncogene 2 (arg, abelson-related gene), Pkp2 - plakophilin 2, Ptgds - prostaglandin d2 synthase (brain), Fbn2 - fibrillin 2, F2r - coagulation factor ii (thrombin) receptor, Stk11 - serine/threonine kinase 11, Gtf2ird1 - ge…
PROCESS	positive regulation of multicellular organismal process	1.63e-05	0.00584	1.5	127	[Man2a1 - mannosidase 2, alpha 1, Ctnnbip1 - catenin beta interacting protein 1, Gdnf - glial cell line derived neurotrophic factor, Abl1 - c-abl oncogene 1, non-receptor tyrosine kinase, Abl2 - v-abl abelson murine leukemia viral oncogene 2 (arg, abelson-related gene), Spen - spen homolog, transcriptional regulator (drosophila), Rab25 - rab25, member ras oncogene family, Aqp1 - aquaporin 1, Fbn2…
PROCESS	negative regulation of metabolic process	1.64e-05	0.00569	1.34	225	[Pdcl - phosducin-like, 2410016O06Rik - riken cdna 2410016o06 gene, Farp1 - ferm, rhogef (arhgef) and pleckstrin domain protein 1 (chondrocyte-derived), H3f3a - h3 histone, family 3a, Abl1 - c-abl oncogene 1, non-receptor tyrosine kinase, Dag1 - dystroglycan 1, Cnn3 - calponin 3, acidic, Kirrel - kin of irre like (drosophila), Tnrc18 - trinucleotide repeat containing 18, Zfp12 - zinc finger prote…
PROCESS	cell adhesion	1.79e-05	0.00603	1.77	70	[Bcl2 - b cell leukemia/lymphoma 2, Igsf9b - immunoglobulin superfamily, member 9b, Dsc2 - desmocollin 2, Cldn1 - claudin 1, Pcdh18 - protocadherin 18, Fat1 - fat tumor suppressor homolog 1 (drosophila), Crip3 - cysteine-rich protein 3, Hepacam - hepatocyte cell adhesion molecule, Abl1 - c-abl oncogene 1, non-receptor tyrosine kinase, Bcan - brevican, Abl2 - v-abl abelson murine leukemia viral on…
PROCESS	cell-cell adhesion via plasma-membrane adhesion molecules	1.95e-05	0.00638	4.13	15	[Igsf9b - immunoglobulin superfamily, member 9b, Dsc2 - desmocollin 2, Cldn1 - claudin 1, Pik3cb - phosphatidylinositol 3-kinase, catalytic, beta polypeptide, Pcdh18 - protocadherin 18, Ptprd - protein tyrosine phosphatase, receptor type, d, Tenm3 - teneurin transmembrane protein 3, Pvrl1 - poliovirus receptor-related 1, Ajuba - ajuba lim protein, Cxadr - coxsackie virus and adenovirus receptor, …
FUNCTION	nucleic acid binding transcription factor activity	1.97e-05	0.0207	1.56	106	[Spen - spen homolog, transcriptional regulator (drosophila), Creb3l2 - camp responsive element binding protein 3-like 2, Zfp182 - zinc finger protein 182, Zfp12 - zinc finger protein 12, Zkscan1 - zinc finger with krab and scan domains 1, Skil - ski-like, Zfp30 - zinc finger protein 30, Gata4 - gata binding protein 4, Gm13151 - predicted gene 13151, Zfp317 - zinc finger protein 317, Gtf2ird1 - g…
FUNCTION	sequence-specific DNA binding transcription factor activity	1.97e-05	0.0166	1.56	106	[Spen - spen homolog, transcriptional regulator (drosophila), Creb3l2 - camp responsive element binding protein 3-like 2, Zfp182 - zinc finger protein 182, Zfp12 - zinc finger protein 12, Zkscan1 - zinc finger with krab and scan domains 1, Skil - ski-like, Zfp30 - zinc finger protein 30, Gata4 - gata binding protein 4, Gm13151 - predicted gene 13151, Zfp317 - zinc finger protein 317, Gtf2ird1 - g…
PROCESS	regulation of gene expression	2e-05	0.00638	1.25	343	[2410016O06Rik - riken cdna 2410016o06 gene, Eif5a2 - eukaryotic translation initiation factor 5a2, Eif1 - eukaryotic translation initiation factor 1, Phf11d - phd finger protein 11d, Creb3l2 - camp responsive element binding protein 3-like 2, Vopp1 - vesicular, overexpressed in cancer, prosurvival protein 1, Zfp120 - zinc finger protein 120, Med13l - mediator complex subunit 13-like, Zfp182 - zi…
PROCESS	regulation of nitrogen compound metabolic process	2.27e-05	0.00705	1.25	340	[Rabgap1 - rab gtpase activating protein 1, 2410016O06Rik - riken cdna 2410016o06 gene, H3f3a - h3 histone, family 3a, Abl1 - c-abl oncogene 1, non-receptor tyrosine kinase, Adcy1 - adenylate cyclase 1, Phf11d - phd finger protein 11d, Creb3l2 - camp responsive element binding protein 3-like 2, Vopp1 - vesicular, overexpressed in cancer, prosurvival protein 1, Zfp120 - zinc finger protein 120, Me…
PROCESS	macromolecule biosynthetic process	2.33e-05	0.00705	1.35	212	[Eif5a2 - eukaryotic translation initiation factor 5a2, Eif1 - eukaryotic translation initiation factor 1, Phf11d - phd finger protein 11d, Eif3f - eukaryotic translation initiation factor 3, subunit f, Creb3l2 - camp responsive element binding protein 3-like 2, Vopp1 - vesicular, overexpressed in cancer, prosurvival protein 1, Eif3h - eukaryotic translation initiation factor 3, subunit h, Zfp120…
PROCESS	hippo signaling	2.39e-05	0.00705	6.04	9	[Mob1b - mob kinase activator 1b, Amotl2 - angiomotin-like 2, Tead1 - tea domain family member 1, Tead2 - tea domain family member 2, Lats2 - large tumor suppressor 2, Lats1 - large tumor suppressor, Fat4 - fat tumor suppressor homolog 4 (drosophila), Wwtr1 - ww domain containing transcription regulator 1, Dchs1 - dachsous 1 (drosophila)]
PROCESS	negative regulation of transcription, DNA-templated	2.39e-05	0.00689	1.52	117	[Per2 - period circadian clock 2, Ctnnbip1 - catenin beta interacting protein 1, Per1 - period circadian clock 1, 2410016O06Rik - riken cdna 2410016o06 gene, Atn1 - atrophin 1, Phf14 - phd finger protein 14, Hist1h1c - histone cluster 1, h1c, Spen - spen homolog, transcriptional regulator (drosophila), Tnrc18 - trinucleotide repeat containing 18, Zfp12 - zinc finger protein 12, Mt3 - metallothion…
PROCESS	cell-cell adhesion	2.43e-05	0.00683	4.05	15	[Igsf9b - immunoglobulin superfamily, member 9b, Dsc2 - desmocollin 2, Cldn1 - claudin 1, Pik3cb - phosphatidylinositol 3-kinase, catalytic, beta polypeptide, Pcdh18 - protocadherin 18, Ptprd - protein tyrosine phosphatase, receptor type, d, Tenm3 - teneurin transmembrane protein 3, Pvrl1 - poliovirus receptor-related 1, Ajuba - ajuba lim protein, Cxadr - coxsackie virus and adenovirus receptor, …
PROCESS	biological adhesion	2.69e-05	0.00737	1.75	70	[Bcl2 - b cell leukemia/lymphoma 2, Igsf9b - immunoglobulin superfamily, member 9b, Dsc2 - desmocollin 2, Cldn1 - claudin 1, Pcdh18 - protocadherin 18, Fat1 - fat tumor suppressor homolog 1 (drosophila), Crip3 - cysteine-rich protein 3, Hepacam - hepatocyte cell adhesion molecule, Abl1 - c-abl oncogene 1, non-receptor tyrosine kinase, Bcan - brevican, Abl2 - v-abl abelson murine leukemia viral on…
PROCESS	epithelium development	2.9e-05	0.00778	2.26	33	[Bcl2 - b cell leukemia/lymphoma 2, Hhex - hematopoietically expressed homeobox, Lgr4 - leucine-rich repeat-containing g protein-coupled receptor 4, Ntf5 - neurotrophin 5, Setd2 - set domain containing 2, Zdhhc21 - zinc finger, dhhc domain containing 21, Gdnf - glial cell line derived neurotrophic factor, Satb1 - special at-rich sequence binding protein 1, Creb1 - camp responsive element binding …
PROCESS	negative regulation of nucleic acid-templated transcription	3.25e-05	0.00853	1.5	118	[Ctnnbip1 - catenin beta interacting protein 1, Per2 - period circadian clock 2, Per1 - period circadian clock 1, 2410016O06Rik - riken cdna 2410016o06 gene, Phf14 - phd finger protein 14, Atn1 - atrophin 1, Hist1h1c - histone cluster 1, h1c, Spen - spen homolog, transcriptional regulator (drosophila), Tnrc18 - trinucleotide repeat containing 18, Zfp12 - zinc finger protein 12, Mt3 - metallothion…
PROCESS	anatomical structure development	3.3e-05	0.00846	1.32	238	[Man1a2 - mannosidase, alpha, class 1a, member 2, Man2a1 - mannosidase 2, alpha 1, Slc30a1 - solute carrier family 30 (zinc transporter), member 1, Abl1 - c-abl oncogene 1, non-receptor tyrosine kinase, Ptch2 - patched homolog 2, Pkp2 - plakophilin 2, Dag1 - dystroglycan 1, Creb3l2 - camp responsive element binding protein 3-like 2, Impad1 - inositol monophosphatase domain containing 1, Fbn1 - fi…
PROCESS	positive regulation of developmental process	3.37e-05	0.00845	1.52	113	[Man2a1 - mannosidase 2, alpha 1, Ctnnbip1 - catenin beta interacting protein 1, Gdnf - glial cell line derived neurotrophic factor, Abl2 - v-abl abelson murine leukemia viral oncogene 2 (arg, abelson-related gene), Spen - spen homolog, transcriptional regulator (drosophila), Aqp1 - aquaporin 1, Fbn2 - fibrillin 2, Map1b - microtubule-associated protein 1b, Skil - ski-like, Pdgfa - platelet deriv…
PROCESS	regulation of nucleobase-containing compound metabolic process	3.5e-05	0.00861	1.26	323	[Rabgap1 - rab gtpase activating protein 1, 2410016O06Rik - riken cdna 2410016o06 gene, H3f3a - h3 histone, family 3a, Adcy1 - adenylate cyclase 1, Phf11d - phd finger protein 11d, Creb3l2 - camp responsive element binding protein 3-like 2, Vopp1 - vesicular, overexpressed in cancer, prosurvival protein 1, Zfp120 - zinc finger protein 120, Med13l - mediator complex subunit 13-like, Zfp182 - zinc …
PROCESS	negative regulation of RNA biosynthetic process	4.05e-05	0.00976	1.49	119	[Per2 - period circadian clock 2, Ctnnbip1 - catenin beta interacting protein 1, Per1 - period circadian clock 1, 2410016O06Rik - riken cdna 2410016o06 gene, Phf14 - phd finger protein 14, Atn1 - atrophin 1, Hist1h1c - histone cluster 1, h1c, Spen - spen homolog, transcriptional regulator (drosophila), Tnrc18 - trinucleotide repeat containing 18, Zfp12 - zinc finger protein 12, Mt3 - metallothion…
PROCESS	regulation of primary metabolic process	4.86e-05	0.0115	1.23	346	[Pdcl - phosducin-like, Rabgap1 - rab gtpase activating protein 1, H3f3a - h3 histone, family 3a, Abl1 - c-abl oncogene 1, non-receptor tyrosine kinase, Adcy1 - adenylate cyclase 1, Eif5a2 - eukaryotic translation initiation factor 5a2, Atg10 - autophagy related 10, Phf11d - phd finger protein 11d, Creb3l2 - camp responsive element binding protein 3-like 2, Vopp1 - vesicular, overexpressed in can…
PROCESS	negative regulation of nitrogen compound metabolic process	5.19e-05	0.012	1.44	140	[Hdac4 - histone deacetylase 4, Per2 - period circadian clock 2, Ctnnbip1 - catenin beta interacting protein 1, Per1 - period circadian clock 1, 2410016O06Rik - riken cdna 2410016o06 gene, Phf14 - phd finger protein 14, Atn1 - atrophin 1, H3f3a - h3 histone, family 3a, Hist1h1c - histone cluster 1, h1c, Spen - spen homolog, transcriptional regulator (drosophila), Pde4d - phosphodiesterase 4d, cam…
PROCESS	negative regulation of cellular biosynthetic process	5.25e-05	0.0119	1.44	138	[Hdac4 - histone deacetylase 4, Per2 - period circadian clock 2, Ctnnbip1 - catenin beta interacting protein 1, Per1 - period circadian clock 1, 2410016O06Rik - riken cdna 2410016o06 gene, Phf14 - phd finger protein 14, Atn1 - atrophin 1, Hist1h1c - histone cluster 1, h1c, Spen - spen homolog, transcriptional regulator (drosophila), Eif4a3 - eukaryotic translation initiation factor 4a3, Tnrc18 - …
PROCESS	negative regulation of cellular macromolecule biosynthetic process	5.28e-05	0.0118	1.46	130	[Hdac4 - histone deacetylase 4, Ctnnbip1 - catenin beta interacting protein 1, Per2 - period circadian clock 2, Per1 - period circadian clock 1, 2410016O06Rik - riken cdna 2410016o06 gene, Phf14 - phd finger protein 14, Atn1 - atrophin 1, Hist1h1c - histone cluster 1, h1c, Spen - spen homolog, transcriptional regulator (drosophila), Eif4a3 - eukaryotic translation initiation factor 4a3, Tnrc18 - …
PROCESS	negative regulation of macromolecule metabolic process	5.62e-05	0.0123	1.35	197	[Pdcl - phosducin-like, 2410016O06Rik - riken cdna 2410016o06 gene, H3f3a - h3 histone, family 3a, Abl1 - c-abl oncogene 1, non-receptor tyrosine kinase, Kirrel - kin of irre like (drosophila), Tnrc18 - trinucleotide repeat containing 18, Zfp12 - zinc finger protein 12, Secisbp2 - secis binding protein 2, Dusp4 - dual specificity phosphatase 4, Wfdc18 - wap four-disulfide core domain 18, Notch2 -…
PROCESS	negative regulation of nucleobase-containing compound metabolic process	5.77e-05	0.0124	1.45	131	[Ctnnbip1 - catenin beta interacting protein 1, Per2 - period circadian clock 2, Per1 - period circadian clock 1, 2410016O06Rik - riken cdna 2410016o06 gene, Phf14 - phd finger protein 14, Atn1 - atrophin 1, H3f3a - h3 histone, family 3a, Hist1h1c - histone cluster 1, h1c, Spen - spen homolog, transcriptional regulator (drosophila), Tnrc18 - trinucleotide repeat containing 18, Zfp12 - zinc finger…
PROCESS	regulation of macromolecule metabolic process	5.87e-05	0.0124	1.2	440	[2410016O06Rik - riken cdna 2410016o06 gene, H3f3a - h3 histone, family 3a, Abl1 - c-abl oncogene 1, non-receptor tyrosine kinase, Eif5a2 - eukaryotic translation initiation factor 5a2, Atg10 - autophagy related 10, Eif1 - eukaryotic translation initiation factor 1, Creb3l2 - camp responsive element binding protein 3-like 2, Zfp120 - zinc finger protein 120, Pcbd1 - pterin 4 alpha carbinolamine d…
PROCESS	negative regulation of biosynthetic process	6e-05	0.0124	1.43	140	[Hdac4 - histone deacetylase 4, Ctnnbip1 - catenin beta interacting protein 1, Per2 - period circadian clock 2, Per1 - period circadian clock 1, 2410016O06Rik - riken cdna 2410016o06 gene, Phf14 - phd finger protein 14, Atn1 - atrophin 1, Hist1h1c - histone cluster 1, h1c, Spen - spen homolog, transcriptional regulator (drosophila), Eif4a3 - eukaryotic translation initiation factor 4a3, Tnrc18 - …
PROCESS	negative regulation of chromosome condensation	6.41e-05	0.013	175.46	2	[H3f3a - h3 histone, family 3a, H3f3b - h3 histone, family 3b]
PROCESS	positive regulation of cellular process	6.44e-05	0.0129	1.23	365	[Man2a1 - mannosidase 2, alpha 1, Hdac4 - histone deacetylase 4, Abca1 - atp-binding cassette, sub-family a (abc1), member 1, Abl1 - c-abl oncogene 1, non-receptor tyrosine kinase, Abl2 - v-abl abelson murine leukemia viral oncogene 2 (arg, abelson-related gene), Adcy1 - adenylate cyclase 1, Eif5a2 - eukaryotic translation initiation factor 5a2, Atg10 - autophagy related 10, Creb3l2 - camp respon…
PROCESS	regulation of multicellular organismal development	6.48e-05	0.0127	1.41	152	[Man2a1 - mannosidase 2, alpha 1, Ctnnbip1 - catenin beta interacting protein 1, Phf14 - phd finger protein 14, Gdnf - glial cell line derived neurotrophic factor, Mib1 - mindbomb homolog 1 (drosophila), Abl2 - v-abl abelson murine leukemia viral oncogene 2 (arg, abelson-related gene), Kif14 - kinesin family member 14, Spen - spen homolog, transcriptional regulator (drosophila), Aqp1 - aquaporin …
PROCESS	tricuspid valve formation	7.22e-05	0.014	29.88	3	[Zfpm2 - zinc finger protein, multitype 2, Zfpm1 - zinc finger protein, multitype 1, Gata4 - gata binding protein 4]
PROCESS	negative regulation of macromolecule biosynthetic process	7.23e-05	0.0138	1.44	135	[Hdac4 - histone deacetylase 4, Per2 - period circadian clock 2, Ctnnbip1 - catenin beta interacting protein 1, Per1 - period circadian clock 1, 2410016O06Rik - riken cdna 2410016o06 gene, Phf14 - phd finger protein 14, Atn1 - atrophin 1, Hist1h1c - histone cluster 1, h1c, Spen - spen homolog, transcriptional regulator (drosophila), Eif4a3 - eukaryotic translation initiation factor 4a3, Tnrc18 - …
PROCESS	negative regulation of gene expression	7.31e-05	0.0137	1.43	140	[Hdac4 - histone deacetylase 4, Ctnnbip1 - catenin beta interacting protein 1, Per2 - period circadian clock 2, Per1 - period circadian clock 1, Itgb8 - integrin beta 8, 2410016O06Rik - riken cdna 2410016o06 gene, Phf14 - phd finger protein 14, Atn1 - atrophin 1, Hist1h1c - histone cluster 1, h1c, Spen - spen homolog, transcriptional regulator (drosophila), Eif4a3 - eukaryotic translation initiat…
FUNCTION	nucleic acid binding	7.47e-05	0.0524	1.23	344	[2410016O06Rik - riken cdna 2410016o06 gene, H3f3a - h3 histone, family 3a, Abl1 - c-abl oncogene 1, non-receptor tyrosine kinase, Eif5a2 - eukaryotic translation initiation factor 5a2, Dis3l2 - dis3 mitotic control homolog (s. cerevisiae)-like 2, Eif1 - eukaryotic translation initiation factor 1, Fscn1 - fascin homolog 1, actin bundling protein (strongylocentrotus purpuratus), Prrc2b - proline-r…
COMPONENT	small ribosomal subunit	7.99e-05	0.0104	2.99	19	[Gnb2l1 - guanine nucleotide binding protein (g protein), beta polypeptide 2 like 1, Rps24 - ribosomal protein s24, Rps29 - ribosomal protein s29, Rps27a - ribosomal protein s27a, Rps20 - ribosomal protein s20, Rps7 - ribosomal protein s7, Rps23 - ribosomal protein s23, Rps15a - ribosomal protein s15a, Rps11 - ribosomal protein s11, Hba-a2 - hemoglobin alpha, adult chain 2, Rps15 - ribosomal prot…
COMPONENT	intracellular	8.32e-05	0.00993	1.56	95	[Bcl2 - b cell leukemia/lymphoma 2, Rplp0 - ribosomal protein, large, p0, Lats2 - large tumor suppressor 2, Mgarp - mitochondria localized glutamic acid rich protein, Hipk2 - homeodomain interacting protein kinase 2, Agtr2 - angiotensin ii receptor, type 2, Atg10 - autophagy related 10, Ick - intestinal cell kinase, Serpinb6a - serine (or cysteine) peptidase inhibitor, clade b, member 6a, Adcy2 -…
COMPONENT	extracellular region part	8.43e-05	0.00929	1.45	126	[Rplp0 - ribosomal protein, large, p0, H3f3a - h3 histone, family 3a, Cyp2j6 - cytochrome p450, family 2, subfamily j, polypeptide 6, Emilin3 - elastin microfibril interfacer 3, Fscn1 - fascin homolog 1, actin bundling protein (strongylocentrotus purpuratus), Dag1 - dystroglycan 1, Sh3bp4 - sh3-domain binding protein 4, H2-Q2 - histocompatibility 2, q region locus 2, Aqp5 - aquaporin 5, Eif3h - e…
FUNCTION	transcription corepressor activity	8.61e-05	0.0518	2.39	29	[Ctbp2 - c-terminal binding protein 2, Cbfa2t3 - core-binding factor, runt domain, alpha subunit 2, translocated to, 3 (human), Atn1 - atrophin 1, Asxl1 - additional sex combs like 1, Eid1 - ep300 interacting inhibitor of differentiation 1, Tcerg1 - transcription elongation regulator 1 (ca150), Hipk1 - homeodomain interacting protein kinase 1, Hipk2 - homeodomain interacting protein kinase 2, Wwt…
PROCESS	negative regulation of BMP signaling pathway	9.31e-05	0.0172	4.4	11	[Trim33 - tripartite motif-containing 33, Wnt5a - wingless-related mmtv integration site 5a, Grem2 - gremlin 2 homolog, cysteine knot superfamily (xenopus laevis), Twsg1 - twisted gastrulation homolog 1 (drosophila), Ski - ski sarcoma viral oncogene homolog (avian), Hipk2 - homeodomain interacting protein kinase 2, Abl1 - c-abl oncogene 1, non-receptor tyrosine kinase, Nbl1 - neuroblastoma, suppr…
PROCESS	ossification	0.000102	0.0186	2.8	21	[Bcl2 - b cell leukemia/lymphoma 2, Cbfb - core binding factor beta, Thra - thyroid hormone receptor alpha, Twsg1 - twisted gastrulation homolog 1 (drosophila), Axin2 - axin2, Scx - scleraxis, Plxnb1 - plexin b1, Kazald1 - kazal-type serine peptidase inhibitor domain 1, Mmp9 - matrix metallopeptidase 9, Mmp2 - matrix metallopeptidase 2, Npr2 - natriuretic peptide receptor 2, Sik3 - sik family kin…
PROCESS	regulation of cell proliferation	0.000113	0.0202	1.42	136	[Hdac4 - histone deacetylase 4, Ctnnbip1 - catenin beta interacting protein 1, Mvd - mevalonate (diphospho) decarboxylase, Phf14 - phd finger protein 14, Abl1 - c-abl oncogene 1, non-receptor tyrosine kinase, Abl2 - v-abl abelson murine leukemia viral oncogene 2 (arg, abelson-related gene), Eif5a2 - eukaryotic translation initiation factor 5a2, Kif14 - kinesin family member 14, Dis3l2 - dis3 mito…
PROCESS	single-multicellular organism process	0.000123	0.0217	1.3	228	[Pdcl - phosducin-like, Man1a2 - mannosidase, alpha, class 1a, member 2, Farp1 - ferm, rhogef (arhgef) and pleckstrin domain protein 1 (chondrocyte-derived), Abl1 - c-abl oncogene 1, non-receptor tyrosine kinase, Abl2 - v-abl abelson murine leukemia viral oncogene 2 (arg, abelson-related gene), Adcy1 - adenylate cyclase 1, Dis3l2 - dis3 mitotic control homolog (s. cerevisiae)-like 2, Shisa2 - shi…
PROCESS	multicellular organismal process	0.000139	0.0241	1.37	163	[Man1a2 - mannosidase, alpha, class 1a, member 2, Pdcl - phosducin-like, Dsc2 - desmocollin 2, Cldn1 - claudin 1, Gpd2 - glycerol phosphate dehydrogenase 2, mitochondrial, Farp1 - ferm, rhogef (arhgef) and pleckstrin domain protein 1 (chondrocyte-derived), Abl1 - c-abl oncogene 1, non-receptor tyrosine kinase, Mib1 - mindbomb homolog 1 (drosophila), Abl2 - v-abl abelson murine leukemia viral onco…
PROCESS	cellular biosynthetic process	0.00014	0.0239	1.29	227	[Adcy1 - adenylate cyclase 1, Eif5a2 - eukaryotic translation initiation factor 5a2, Eif1 - eukaryotic translation initiation factor 1, Phf11d - phd finger protein 11d, Eif3f - eukaryotic translation initiation factor 3, subunit f, Creb3l2 - camp responsive element binding protein 3-like 2, Ptdss1 - phosphatidylserine synthase 1, Vopp1 - vesicular, overexpressed in cancer, prosurvival protein 1, …
PROCESS	tube morphogenesis	0.000146	0.0245	1.92	41	[Edn1 - endothelin 1, Bcl2 - b cell leukemia/lymphoma 2, Hhex - hematopoietically expressed homeobox, Ahr - aryl-hydrocarbon receptor, Ctnnbip1 - catenin beta interacting protein 1, Mtss1 - metastasis suppressor 1, Lgr4 - leucine-rich repeat-containing g protein-coupled receptor 4, Mycn - v-myc myelocytomatosis viral related oncogene, neuroblastoma derived (avian), Gdnf - glial cell line derived …
PROCESS	regulation of gonadotropin secretion	0.000167	0.0277	30.46	3	[Inhbb - inhibin beta-b, Inhba - inhibin beta-a, Acvr2a - activin receptor iia]
PROCESS	regulation of follicle-stimulating hormone secretion	0.000167	0.0274	30.46	3	[Inhbb - inhibin beta-b, Inhba - inhibin beta-a, Acvr2a - activin receptor iia]
PROCESS	regulation of ion transport	0.000174	0.0282	1.8	51	[Bcl2 - b cell leukemia/lymphoma 2, Per1 - period circadian clock 1, Slc30a1 - solute carrier family 30 (zinc transporter), member 1, Abl1 - c-abl oncogene 1, non-receptor tyrosine kinase, Agtr2 - angiotensin ii receptor, type 2, Serpine2 - serine (or cysteine) peptidase inhibitor, clade e, member 2, Kcna7 - potassium voltage-gated channel, shaker-related subfamily, member 7, Kcnab3 - potassium v…
COMPONENT	ribonucleoprotein complex	0.000184	0.0188	1.52	93	[Rplp0 - ribosomal protein, large, p0, Nsa2 - nsa2 ribosome biogenesis homolog (s. cerevisiae), Isy1 - isy1 splicing factor homolog (s. cerevisiae), 2410016O06Rik - riken cdna 2410016o06 gene, Wrap53 - wd repeat containing, antisense to trp53, Dcp1a - dcp1 decapping enzyme homolog a (s. cerevisiae), Mrpl52 - mitochondrial ribosomal protein l52, Wac - ww domain containing adaptor with coiled-coil,…
PROCESS	ribosomal small subunit assembly	0.000191	0.0305	18.19	4	[Rps15 - ribosomal protein s15, Rps14 - ribosomal protein s14, Rps25 - ribosomal protein s25, Rps17 - ribosomal protein s17]
COMPONENT	cell-cell adherens junction	0.000204	0.0194	3.3	15	[Dlg5 - discs, large homolog 5 (drosophila), Dsc2 - desmocollin 2, Apc - adenomatosis polyposis coli, Pard3 - par-3 (partitioning defective 3) homolog (c. elegans), Smad7 - smad family member 7, Dsp - desmoplakin, Ctnna2 - catenin (cadherin associated protein), alpha 2, Pvrl1 - poliovirus receptor-related 1, Lama3 - laminin, alpha 3, Scrib - scribbled homolog (drosophila), Dag1 - dystroglycan 1, …
PROCESS	positive regulation of cell communication	0.000213	0.0336	1.42	130	[Abl1 - c-abl oncogene 1, non-receptor tyrosine kinase, Abl2 - v-abl abelson murine leukemia viral oncogene 2 (arg, abelson-related gene), Slc20a1 - solute carrier family 20, member 1, Wac - ww domain containing adaptor with coiled-coil, Vapa - vesicle-associated membrane protein, associated protein a, Wls - wntless homolog (drosophila), Taok1 - tao kinase 1, Stra6 - stimulated by retinoic acid g…
PROCESS	positive regulation of signaling	0.000237	0.0367	1.42	129	[Abl1 - c-abl oncogene 1, non-receptor tyrosine kinase, Abl2 - v-abl abelson murine leukemia viral oncogene 2 (arg, abelson-related gene), Slc20a1 - solute carrier family 20, member 1, Vapa - vesicle-associated membrane protein, associated protein a, Wls - wntless homolog (drosophila), Taok1 - tao kinase 1, Stra6 - stimulated by retinoic acid gene 6, Nox1 - nadph oxidase 1, Mt3 - metallothionein …
PROCESS	positive regulation of gene expression	0.000244	0.0374	1.38	150	[Per1 - period circadian clock 1, Itgb8 - integrin beta 8, Atn1 - atrophin 1, Gdnf - glial cell line derived neurotrophic factor, Eif5a2 - eukaryotic translation initiation factor 5a2, Wac - ww domain containing adaptor with coiled-coil, Spen - spen homolog, transcriptional regulator (drosophila), Creb3l2 - camp responsive element binding protein 3-like 2, Eif4a3 - eukaryotic translation initiati…
PROCESS	regulation of protein serine/threonine kinase activity	0.000256	0.0387	2.39	26	[Edn1 - endothelin 1, Lats2 - large tumor suppressor 2, Mdfic - myod family inhibitor domain containing, Zak - sterile alpha motif and leucine zipper containing kinase azk, Sash1 - sam and sh3 domain containing 1, Dusp5 - dual specificity phosphatase 5, Mapk8ip1 - mitogen-activated protein kinase 8 interacting protein 1, Ajuba - ajuba lim protein, Paqr3 - progestin and adipoq receptor family memb…
PROCESS	growth	0.000263	0.0392	1.85	44	[Edn1 - endothelin 1, Bcl2 - b cell leukemia/lymphoma 2, Hhex - hematopoietically expressed homeobox, Ahr - aryl-hydrocarbon receptor, Chst11 - carbohydrate sulfotransferase 11, Kmt2d - lysine (k)-specific methyltransferase 2d, Gpd2 - glycerol phosphate dehydrogenase 2, mitochondrial, Abl1 - c-abl oncogene 1, non-receptor tyrosine kinase, Agtr2 - angiotensin ii receptor, type 2, Wwtr1 - ww domain…
PROCESS	positive regulation of biological process	0.000268	0.0396	1.19	408	[Rabgap1 - rab gtpase activating protein 1, Man2a1 - mannosidase 2, alpha 1, Hdac4 - histone deacetylase 4, Abca1 - atp-binding cassette, sub-family a (abc1), member 1, Abl1 - c-abl oncogene 1, non-receptor tyrosine kinase, Abl2 - v-abl abelson murine leukemia viral oncogene 2 (arg, abelson-related gene), Adcy1 - adenylate cyclase 1, Eif5a2 - eukaryotic translation initiation factor 5a2, Atg10 - …
PROCESS	negative regulation of transmembrane receptor protein serine/threonine kinase signaling pathway	0.000272	0.0397	2.88	18	[Chst11 - carbohydrate sulfotransferase 11, Skil - ski-like, Twsg1 - twisted gastrulation homolog 1 (drosophila), Ski - ski sarcoma viral oncogene homolog (avian), Hipk2 - homeodomain interacting protein kinase 2, Abl1 - c-abl oncogene 1, non-receptor tyrosine kinase, Ldlrad4 - low density lipoprotein receptor class a domain containing 4, Nbl1 - neuroblastoma, suppression of tumorigenicity 1, Sma…
PROCESS	regulation of BMP signaling pathway	0.000273	0.0393	3.08	16	[Fkbp8 - fk506 binding protein 8, Ube2o - ubiquitin-conjugating enzyme e2o, Twsg1 - twisted gastrulation homolog 1 (drosophila), Ski - ski sarcoma viral oncogene homolog (avian), Abl1 - c-abl oncogene 1, non-receptor tyrosine kinase, Hipk2 - homeodomain interacting protein kinase 2, Gata4 - gata binding protein 4, Nbl1 - neuroblastoma, suppression of tumorigenicity 1, Smad6 - smad family member 6…
FUNCTION	aspartate 1-decarboxylase activity	0.000292	0.154	3421.5	1	[Gadl1 - glutamate decarboxylase-like 1]
PROCESS	heart valve formation	0.000298	0.0424	14.94	4	[Zfpm2 - zinc finger protein, multitype 2, Zfpm1 - zinc finger protein, multitype 1, Gata4 - gata binding protein 4, Scx - scleraxis]
PROCESS	positive regulation of metabolic process	0.000299	0.042	1.25	274	[Rabgap1 - rab gtpase activating protein 1, Hdac4 - histone deacetylase 4, Abca1 - atp-binding cassette, sub-family a (abc1), member 1, Farp1 - ferm, rhogef (arhgef) and pleckstrin domain protein 1 (chondrocyte-derived), Abl1 - c-abl oncogene 1, non-receptor tyrosine kinase, Abl2 - v-abl abelson murine leukemia viral oncogene 2 (arg, abelson-related gene), Dennd1b - denn/madd domain containing 1b…
COMPONENT	dendritic growth cone	0.000331	0.0296	116.48	2	[Cobl - cordon-bleu wh2 repeat, Mapk8ip1 - mitogen-activated protein kinase 8 interacting protein 1]
PROCESS	cellular developmental process	0.000335	0.0465	1.28	233	[Hdac4 - histone deacetylase 4, Farp1 - ferm, rhogef (arhgef) and pleckstrin domain protein 1 (chondrocyte-derived), H3f3a - h3 histone, family 3a, Abl1 - c-abl oncogene 1, non-receptor tyrosine kinase, Abl2 - v-abl abelson murine leukemia viral oncogene 2 (arg, abelson-related gene), Adcy1 - adenylate cyclase 1, Dag1 - dystroglycan 1, Creb3l2 - camp responsive element binding protein 3-like 2, I…
COMPONENT	integral component of membrane	0.000337	0.0284	1.42	117	[Cldn1 - claudin 1, Aqp12 - aquaporin 12, Mgarp - mitochondria localized glutamic acid rich protein, Slc1a6 - solute carrier family 1 (high affinity aspartate/glutamate transporter), member 6, Ugcg - udp-glucose ceramide glucosyltransferase, Npr2 - natriuretic peptide receptor 2, Reep3 - receptor accessory protein 3, Vapa - vesicle-associated membrane protein, associated protein a, Asphd2 - aspar…
PROCESS	negative regulation of transcription from RNA polymerase II promoter	0.000369	0.0506	1.52	85	[Ahr - aryl-hydrocarbon receptor, Hhex - hematopoietically expressed homeobox, Ctnnbip1 - catenin beta interacting protein 1, Per2 - period circadian clock 2, Per1 - period circadian clock 1, Asxl1 - additional sex combs like 1, H2afy2 - h2a histone family, member y2, Phf14 - phd finger protein 14, Atn1 - atrophin 1, Tcerg1 - transcription elongation regulator 1 (ca150), Hipk1 - homeodomain inter…
FUNCTION	transforming growth factor beta receptor binding	0.000372	0.174	6.87	7	[Inhbb - inhibin beta-b, Amh - anti-mullerian hormone, Inhba - inhibin beta-a, Bmp6 - bone morphogenetic protein 6, Fkbp1a - fk506 binding protein 1a, Smad6 - smad family member 6, Smad7 - smad family member 7]
PROCESS	mitral valve formation	0.00039	0.0529	22.41	3	[Zfpm2 - zinc finger protein, multitype 2, Zfpm1 - zinc finger protein, multitype 1, Gata4 - gata binding protein 4]
PROCESS	positive regulation of biosynthetic process	0.000391	0.0524	1.36	155	[Per1 - period circadian clock 1, Clcn3 - chloride channel 3, Atn1 - atrophin 1, Gdnf - glial cell line derived neurotrophic factor, Wrap53 - wd repeat containing, antisense to trp53, Adcy1 - adenylate cyclase 1, Wac - ww domain containing adaptor with coiled-coil, Eif5a2 - eukaryotic translation initiation factor 5a2, Spen - spen homolog, transcriptional regulator (drosophila), Creb3l2 - camp re…
PROCESS	organic substance biosynthetic process	0.000402	0.0533	1.27	229	[Adcy1 - adenylate cyclase 1, Eif5a2 - eukaryotic translation initiation factor 5a2, Eif1 - eukaryotic translation initiation factor 1, Phf11d - phd finger protein 11d, Ip6k1 - inositol hexaphosphate kinase 1, Eif3f - eukaryotic translation initiation factor 3, subunit f, Creb3l2 - camp responsive element binding protein 3-like 2, Ptdss1 - phosphatidylserine synthase 1, Vopp1 - vesicular, overexp…
PROCESS	positive regulation of signal transduction	0.00041	0.0538	1.42	118	[Abl1 - c-abl oncogene 1, non-receptor tyrosine kinase, Abl2 - v-abl abelson murine leukemia viral oncogene 2 (arg, abelson-related gene), Slc20a1 - solute carrier family 20, member 1, Vapa - vesicle-associated membrane protein, associated protein a, Wls - wntless homolog (drosophila), Taok1 - tao kinase 1, Stra6 - stimulated by retinoic acid gene 6, Nox1 - nadph oxidase 1, Mt3 - metallothionein …
COMPONENT	synapse	0.000411	0.0327	1.93	39	[Shank2 - sh3/ankyrin domain gene 2, Igsf9b - immunoglobulin superfamily, member 9b, Ctbp2 - c-terminal binding protein 2, Rps6kb1 - ribosomal protein s6 kinase, polypeptide 1, Dlgap3 - discs, large (drosophila) homolog-associated protein 3, Lgi3 - leucine-rich repeat lgi family, member 3, Farp1 - ferm, rhogef (arhgef) and pleckstrin domain protein 1 (chondrocyte-derived), Cadps - ca2+-dependent …
PROCESS	regulation of protein phosphorylation	0.000441	0.0571	1.82	47	[Bcl2 - b cell leukemia/lymphoma 2, Edn1 - endothelin 1, Mdfic - myod family inhibitor domain containing, Lats2 - large tumor suppressor 2, Pard3 - par-3 (partitioning defective 3) homolog (c. elegans), Wwtr1 - ww domain containing transcription regulator 1, Zak - sterile alpha motif and leucine zipper containing kinase azk, Sash1 - sam and sh3 domain containing 1, Dusp5 - dual specificity phosph…
PROCESS	regulation of cellular response to growth factor stimulus	0.000468	0.06	2.18	29	[Hhex - hematopoietically expressed homeobox, Chst11 - carbohydrate sulfotransferase 11, Hhip - hedgehog-interacting protein, Hipk2 - homeodomain interacting protein kinase 2, Hif1a - hypoxia inducible factor 1, alpha subunit, Agtr2 - angiotensin ii receptor, type 2, Trim33 - tripartite motif-containing 33, Wnt5a - wingless-related mmtv integration site 5a, Fgfbp3 - fibroblast growth factor bindi…
PROCESS	positive regulation of protein serine/threonine kinase activity	0.000468	0.0594	2.74	18	[Edn1 - endothelin 1, Ccny - cyclin y, Erbb2 - v-erb-b2 erythroblastic leukemia viral oncogene homolog 2, neuro/glioblastoma derived oncogene homolog (avian), Mdfic - myod family inhibitor domain containing, Zak - sterile alpha motif and leucine zipper containing kinase azk, Ins2 - insulin ii, Sash1 - sam and sh3 domain containing 1, Frs2 - fibroblast growth factor receptor substrate 2, Fzd5 - fr…
PROCESS	translational elongation	0.000489	0.0614	5.4	8	[Rplp0 - ribosomal protein, large, p0, Secisbp2 - secis binding protein 2, Rps24 - ribosomal protein s24, Eef1a1 - eukaryotic translation elongation factor 1 alpha 1, Eif5a2 - eukaryotic translation initiation factor 5a2, Eef1b2 - eukaryotic translation elongation factor 1 beta 2, Rps17 - ribosomal protein s17, Eef2 - eukaryotic translation elongation factor 2]
COMPONENT	intrinsic component of membrane	0.000491	0.037	1.41	119	[Cldn1 - claudin 1, Aqp12 - aquaporin 12, Mgarp - mitochondria localized glutamic acid rich protein, Slc1a6 - solute carrier family 1 (high affinity aspartate/glutamate transporter), member 6, Ugcg - udp-glucose ceramide glucosyltransferase, Npr2 - natriuretic peptide receptor 2, Reep3 - receptor accessory protein 3, Vapa - vesicle-associated membrane protein, associated protein a, Asphd2 - aspar…
PROCESS	negative regulation of cellular response to growth factor stimulus	0.000502	0.0624	2.65	19	[Dab2ip - disabled 2 interacting protein, Hhex - hematopoietically expressed homeobox, Ptprf - protein tyrosine phosphatase, receptor type, f, Chst11 - carbohydrate sulfotransferase 11, Cask - calcium/calmodulin-dependent serine protein kinase (maguk family), Skil - ski-like, Ski - ski sarcoma viral oncogene homolog (avian), Agtr2 - angiotensin ii receptor, type 2, Ldlrad4 - low density lipoprote…
PROCESS	cell surface receptor signaling pathway	0.000511	0.0628	1.54	83	[Bcl2 - b cell leukemia/lymphoma 2, Crk - v-crk sarcoma virus ct10 oncogene homolog (avian), Lgr4 - leucine-rich repeat-containing g protein-coupled receptor 4, Gpr63 - g protein-coupled receptor 63, Hhip - hedgehog-interacting protein, Dcp1a - dcp1 decapping enzyme homolog a (s. cerevisiae), Hipk2 - homeodomain interacting protein kinase 2, Abl1 - c-abl oncogene 1, non-receptor tyrosine kinase, …
PROCESS	homeostasis of number of cells	0.000513	0.0623	2.42	23	[Bcl2 - b cell leukemia/lymphoma 2, Ildr2 - immunoglobulin-like domain containing receptor 2, Ahr - aryl-hydrocarbon receptor, Sos1 - son of sevenless homolog 1 (drosophila), Pde4b - phosphodiesterase 4b, camp specific, Rps24 - ribosomal protein s24, Lgr4 - leucine-rich repeat-containing g protein-coupled receptor 4, Ripk3 - receptor-interacting serine-threonine kinase 3, Skil - ski-like, Il20rb …
COMPONENT	cell-substrate junction	0.000524	0.0375	2.38	24	[Rpl4 - ribosomal protein l4, Ezr - ezrin, Rplp0 - ribosomal protein, large, p0, Rpl8 - ribosomal protein l8, Ywhaz - tyrosine 3-monooxygenase/tryptophan 5-monooxygenase activation protein, zeta polypeptide, Rpl30 - ribosomal protein l30, Rpl9 - ribosomal protein l9, Rps7 - ribosomal protein s7, Limd1 - lim domains containing 1, Rpl37a - ribosomal protein l37a, Anxa1 - annexin a1, Arpc2 - actin r…
PROCESS	cell differentiation	0.000559	0.0673	1.32	173	[Lats2 - large tumor suppressor 2, Gdnf - glial cell line derived neurotrophic factor, H3f3a - h3 histone, family 3a, Abl1 - c-abl oncogene 1, non-receptor tyrosine kinase, Abl2 - v-abl abelson murine leukemia viral oncogene 2 (arg, abelson-related gene), Creb3l2 - camp responsive element binding protein 3-like 2, Ildr2 - immunoglobulin-like domain containing receptor 2, Skil - ski-like, Ski - sk…
PROCESS	tissue remodeling	0.00057	0.0679	2.89	16	[Ahr - aryl-hydrocarbon receptor, Lgr4 - leucine-rich repeat-containing g protein-coupled receptor 4, F2r - coagulation factor ii (thrombin) receptor, Pbrm1 - polybromo 1, Hif1a - hypoxia inducible factor 1, alpha subunit, Mmp9 - matrix metallopeptidase 9, Mmp2 - matrix metallopeptidase 2, Notch2 - notch 2, Igfbp5 - insulin-like growth factor binding protein 5, Anxa1 - annexin a1, Elf3 - e74-like…
PROCESS	homophilic cell adhesion via plasma membrane adhesion molecules	0.000632	0.0746	3.26	13	[Igsf9b - immunoglobulin superfamily, member 9b, Dsc2 - desmocollin 2, Ptprf - protein tyrosine phosphatase, receptor type, f, Pik3cb - phosphatidylinositol 3-kinase, catalytic, beta polypeptide, Cdh11 - cadherin 11, Pcdh18 - protocadherin 18, Tenm3 - teneurin transmembrane protein 3, Robo2 - roundabout homolog 2 (drosophila), Pvrl1 - poliovirus receptor-related 1, Fat4 - fat tumor suppressor hom…
FUNCTION	transforming growth factor beta receptor, inhibitory cytoplasmic mediator activity	0.000638	0.269	53.05	2	[Smad6 - smad family member 6, Smad7 - smad family member 7]
FUNCTION	voltage-gated channel activity	0.000655	0.25	2.5	21	[Nox1 - nadph oxidase 1, Clcn3 - chloride channel 3, Clcn5 - chloride channel 5, Kcnt1 - potassium channel, subfamily t, member 1, Cngb1 - cyclic nucleotide gated channel beta 1, Kcne1l - potassium voltage-gated channel, isk-related family, member 1-like, pseudogene, Cacna1s - calcium channel, voltage-dependent, l type, alpha 1s subunit, Cacna2d1 - calcium channel, voltage-dependent, alpha2/delta…
FUNCTION	voltage-gated ion channel activity	0.000655	0.23	2.5	21	[Nox1 - nadph oxidase 1, Clcn3 - chloride channel 3, Clcn5 - chloride channel 5, Kcnt1 - potassium channel, subfamily t, member 1, Cngb1 - cyclic nucleotide gated channel beta 1, Kcne1l - potassium voltage-gated channel, isk-related family, member 1-like, pseudogene, Cacna1s - calcium channel, voltage-dependent, l type, alpha 1s subunit, Cacna2d1 - calcium channel, voltage-dependent, alpha2/delta…
PROCESS	ribosomal small subunit biogenesis	0.000671	0.0784	13.99	4	[Rps24 - ribosomal protein s24, Rps15 - ribosomal protein s15, Rps7 - ribosomal protein s7, Rps17 - ribosomal protein s17]
PROCESS	embryonic morphogenesis	0.00068	0.0787	1.7	50	[Hhex - hematopoietically expressed homeobox, Tshz1 - teashirt zinc finger family member 1, Insig1 - insulin induced gene 1, Hipk1 - homeodomain interacting protein kinase 1, Mib1 - mindbomb homolog 1 (drosophila), Hipk2 - homeodomain interacting protein kinase 2, Hif1a - hypoxia inducible factor 1, alpha subunit, Wnt5a - wingless-related mmtv integration site 5a, Smo - smoothened homolog (drosop…
PROCESS	pattern specification process	0.00069	0.079	1.78	43	[Edn1 - endothelin 1, Hhex - hematopoietically expressed homeobox, Ahr - aryl-hydrocarbon receptor, Ctnnbip1 - catenin beta interacting protein 1, Bptf - bromodomain phd finger transcription factor, Ntf5 - neurotrophin 5, Tshz1 - teashirt zinc finger family member 1, Hhip - hedgehog-interacting protein, Hipk1 - homeodomain interacting protein kinase 1, Hipk2 - homeodomain interacting protein kina…
PROCESS	biosynthetic process	0.000726	0.0823	1.26	231	[Adcy1 - adenylate cyclase 1, Eif5a2 - eukaryotic translation initiation factor 5a2, Eif1 - eukaryotic translation initiation factor 1, Phf11d - phd finger protein 11d, Ip6k1 - inositol hexaphosphate kinase 1, Eif3f - eukaryotic translation initiation factor 3, subunit f, Creb3l2 - camp responsive element binding protein 3-like 2, Ptdss1 - phosphatidylserine synthase 1, Vopp1 - vesicular, overexp…
COMPONENT	focal adhesion	0.000728	0.0496	2.63	19	[Rpl4 - ribosomal protein l4, Ezr - ezrin, Rpl8 - ribosomal protein l8, Ywhaz - tyrosine 3-monooxygenase/tryptophan 5-monooxygenase activation protein, zeta polypeptide, Rpl30 - ribosomal protein l30, Rpl9 - ribosomal protein l9, Rps7 - ribosomal protein s7, Limd1 - lim domains containing 1, Rpl37a - ribosomal protein l37a, Arpc2 - actin related protein 2/3 complex, subunit 2, Sntb2 - syntrophin,…
PROCESS	morphogenesis of an epithelium	0.000744	0.0836	1.79	41	[Edn1 - endothelin 1, Bcl2 - b cell leukemia/lymphoma 2, Hhex - hematopoietically expressed homeobox, Ahr - aryl-hydrocarbon receptor, Ctnnbip1 - catenin beta interacting protein 1, Mtss1 - metastasis suppressor 1, Lgr4 - leucine-rich repeat-containing g protein-coupled receptor 4, Mycn - v-myc myelocytomatosis viral related oncogene, neuroblastoma derived (avian), Lin7c - lin-7 homolog c (c. ele…
FUNCTION	thyroid hormone binding	0.000829	0.269	72.03	2	[Crym - crystallin, mu, Ctsh - cathepsin h]
PROCESS	regulation of chromosome condensation	0.000873	0.0972	70.18	2	[H3f3a - h3 histone, family 3a, H3f3b - h3 histone, family 3b]
PROCESS	regulation of localization	0.000876	0.0966	1.3	186	[Hdac4 - histone deacetylase 4, Per1 - period circadian clock 1, Abca1 - atp-binding cassette, sub-family a (abc1), member 1, Clcn3 - chloride channel 3, Arhgdig - rho gdp dissociation inhibitor (gdi) gamma, Gdnf - glial cell line derived neurotrophic factor, Clcn5 - chloride channel 5, Slc30a1 - solute carrier family 30 (zinc transporter), member 1, Mib1 - mindbomb homolog 1 (drosophila), Abl1 -…
PROCESS	regulation of transcription from RNA polymerase II promoter	0.000882	0.0963	1.33	162	[Per2 - period circadian clock 2, Ctnnbip1 - catenin beta interacting protein 1, Per1 - period circadian clock 1, Atn1 - atrophin 1, Phf14 - phd finger protein 14, Gdnf - glial cell line derived neurotrophic factor, Hist1h1c - histone cluster 1, h1c, Spen - spen homolog, transcriptional regulator (drosophila), Creb3l2 - camp responsive element binding protein 3-like 2, Eif4a3 - eukaryotic transla…
PROCESS	positive regulation of gonadotropin secretion	0.000892	0.0966	46.24	2	[Inhbb - inhibin beta-b, Acvr2a - activin receptor iia]
PROCESS	positive regulation of follicle-stimulating hormone secretion	0.000892	0.0957	46.24	2	[Inhbb - inhibin beta-b, Acvr2a - activin receptor iia]
PROCESS	response to wounding	0.000896	0.0953	2.43	21	[Bcl2 - b cell leukemia/lymphoma 2, Fn1 - fibronectin 1, Erbb2 - v-erb-b2 erythroblastic leukemia viral oncogene homolog 2, neuro/glioblastoma derived oncogene homolog (avian), Gdnf - glial cell line derived neurotrophic factor, F2r - coagulation factor ii (thrombin) receptor, Ins2 - insulin ii, Pdgfa - platelet derived growth factor, alpha, Casp3 - caspase 3, Ptk7 - ptk7 protein tyrosine kinase …
PROCESS	sequestering of extracellular ligand from receptor	0.000908	0.0957	8.71	4	[Grem2 - gremlin 2 homolog, cysteine knot superfamily (xenopus laevis), Nbl1 - neuroblastoma, suppression of tumorigenicity 1, Fbn2 - fibrillin 2, Fbn1 - fibrillin 1]
FUNCTION	DNA binding	0.000916	0.275	1.29	189	[Per1 - period circadian clock 1, Pogk - pogo transposable element with krab domain, H3f3a - h3 histone, family 3a, Abl1 - c-abl oncogene 1, non-receptor tyrosine kinase, Hist1h1c - histone cluster 1, h1c, Spen - spen homolog, transcriptional regulator (drosophila), Mcm9 - minichromosome maintenance complex component 9, Zfp787 - zinc finger protein 787, Creb3l2 - camp responsive element binding p…
PROCESS	regulation of molecular function	0.000922	0.0963	1.27	214	[Rabgap1 - rab gtpase activating protein 1, Farp1 - ferm, rhogef (arhgef) and pleckstrin domain protein 1 (chondrocyte-derived), Abl1 - c-abl oncogene 1, non-receptor tyrosine kinase, Abl2 - v-abl abelson murine leukemia viral oncogene 2 (arg, abelson-related gene), Dennd1b - denn/madd domain containing 1b, Adcy1 - adenylate cyclase 1, Cnn3 - calponin 3, acidic, Pcbd1 - pterin 4 alpha carbinolami…
COMPONENT	cell-substrate adherens junction	0.00093	0.0606	2.6	19	[Rpl4 - ribosomal protein l4, Ezr - ezrin, Rpl8 - ribosomal protein l8, Ywhaz - tyrosine 3-monooxygenase/tryptophan 5-monooxygenase activation protein, zeta polypeptide, Rpl30 - ribosomal protein l30, Rpl9 - ribosomal protein l9, Rps7 - ribosomal protein s7, Limd1 - lim domains containing 1, Rpl37a - ribosomal protein l37a, Arpc2 - actin related protein 2/3 complex, subunit 2, Sntb2 - syntrophin,…
COMPONENT	dentate gyrus mossy fiber	0.00095	0.0591	1052.77	1	[Mapk8ip1 - mitogen-activated protein kinase 8 interacting protein 1]
PROCESS	regulation of endocrine process	0.000966	0.1	9.23	5	[Inhbb - inhibin beta-b, Inhba - inhibin beta-a, Acvr2a - activin receptor iia, Bmp6 - bone morphogenetic protein 6, C1qtnf3 - c1q and tumor necrosis factor related protein 3]
FUNCTION	gated channel activity	0.000971	0.272	2.17	27	[Clcn3 - chloride channel 3, Clcn5 - chloride channel 5, Vdac3 - voltage-dependent anion channel 3, Rest - re1-silencing transcription factor, Clic5 - chloride intracellular channel 5, Aqp1 - aquaporin 1, Orai1 - orai calcium release-activated calcium modulator 1, Kcna7 - potassium voltage-gated channel, shaker-related subfamily, member 7, Kcnab3 - potassium voltage-gated channel, shaker-related …
PROCESS	regulation of developmental process	0.000995	0.102	1.29	192	[Hdac4 - histone deacetylase 4, Man2a1 - mannosidase 2, alpha 1, Ctnnbip1 - catenin beta interacting protein 1, 2410016O06Rik - riken cdna 2410016o06 gene, Lats2 - large tumor suppressor 2, Phf14 - phd finger protein 14, Gdnf - glial cell line derived neurotrophic factor, Mib1 - mindbomb homolog 1 (drosophila), Abl1 - c-abl oncogene 1, non-receptor tyrosine kinase, Abl2 - v-abl abelson murine leu…

## Sheet: PL
Ontology	Description	P-value	FDR q-value	Enrichment	b	Genes
COMPONENT	extracellular region	2.33e-09	3.34e-06	1.93	97	[8030411F24Rik - riken cdna 8030411f24 gene, Defb19 - defensin beta 19, Ntn1 - netrin 1, Npnt - nephronectin, Serpina3c - serine (or cysteine) peptidase inhibitor, clade a, member 3c, Adam23 - a disintegrin and metallopeptidase domain 23, Cxcl14 - chemokine (c-x-c motif) ligand 14, Mmrn2 - multimerin 2, Rarres2 - retinoic acid receptor responder (tazarotene induced) 2, Dcn - decorin, Wfdc6b - wap…
COMPONENT	intrinsic component of membrane	4.47e-09	3.2e-06	1.33	367	[H2-T23 - histocompatibility 2, t region locus 23, Abca4 - atp-binding cassette, sub-family a (abc1), member 4, Surf1 - surfeit gene 1, Ptgis - prostaglandin i2 (prostacyclin) synthase, Man1a - mannosidase 1, alpha, Ddr2 - discoidin domain receptor family, member 2, Tmem37 - transmembrane protein 37, Pth1r - parathyroid hormone 1 receptor, Stx12 - syntaxin 12, Alg14 - asparagine-linked glycosylat…
COMPONENT	integral component of membrane	5.52e-09	2.64e-06	1.33	367	[H2-T23 - histocompatibility 2, t region locus 23, Abca4 - atp-binding cassette, sub-family a (abc1), member 4, Surf1 - surfeit gene 1, Ptgis - prostaglandin i2 (prostacyclin) synthase, Man1a - mannosidase 1, alpha, Ddr2 - discoidin domain receptor family, member 2, Tmem37 - transmembrane protein 37, Stx12 - syntaxin 12, Pth1r - parathyroid hormone 1 receptor, Alg14 - asparagine-linked glycosylat…
COMPONENT	extracellular space	7.59e-09	2.72e-06	2.53	52	[Pdgfd - platelet-derived growth factor, d polypeptide, Loxl2 - lysyl oxidase-like 2, Ptgis - prostaglandin i2 (prostacyclin) synthase, Eng - endoglin, Wnt2b - wingless related mmtv integration site 2b, Wnt5b - wingless-related mmtv integration site 5b, Serpini1 - serine (or cysteine) peptidase inhibitor, clade i, member 1, Cxcl14 - chemokine (c-x-c motif) ligand 14, Alpl - alkaline phosphatase, …
COMPONENT	membrane part	3.16e-08	9.05e-06	1.26	455	[H2-T23 - histocompatibility 2, t region locus 23, Abca4 - atp-binding cassette, sub-family a (abc1), member 4, Surf1 - surfeit gene 1, Ptgis - prostaglandin i2 (prostacyclin) synthase, Man1a - mannosidase 1, alpha, Stx12 - syntaxin 12, Pth1r - parathyroid hormone 1 receptor, Alg14 - asparagine-linked glycosylation 14, Abcc9 - atp-binding cassette, sub-family c (cftr/mrp), member 9, Vcp - valosin…
COMPONENT	extracellular matrix	4.73e-07	0.000113	2.27	47	[Col11a2 - collagen, type xi, alpha 2, Adamts15 - a disintegrin-like and metallopeptidase (reprolysin type) with thrombospondin type 1 motif, 15, Aspn - asporin, Mmp17 - matrix metallopeptidase 17, Col15a1 - collagen, type xv, alpha 1, Ntn1 - netrin 1, Lamb2 - laminin, beta 2, Npnt - nephronectin, Tfip11 - tuftelin interacting protein 11, Tgfb1i1 - transforming growth factor beta 1 induced transc…
COMPONENT	contractile fiber	3.77e-06	0.00077	4.42	15	[Myh11 - myosin, heavy polypeptide 11, smooth muscle, Sco2 - sco cytochrome oxidase deficient homolog 2 (yeast), Cst3 - cystatin c, Npnt - nephronectin, Twf2 - twinfilin, actin-binding protein, homolog 2 (drosophila), Cryab - crystallin, alpha b, Kcnj8 - potassium inwardly-rectifying channel, subfamily j, member 8, Des - desmin, Sco1 - sco cytochrome oxidase deficient homolog 1 (yeast), Tmod1 - t…
COMPONENT	proteinaceous extracellular matrix	5.72e-06	0.00102	2.54	32	[Adamts15 - a disintegrin-like and metallopeptidase (reprolysin type) with thrombospondin type 1 motif, 15, Aspn - asporin, Col15a1 - collagen, type xv, alpha 1, Ntn1 - netrin 1, Lamb2 - laminin, beta 2, Npnt - nephronectin, Tfip11 - tuftelin interacting protein 11, Gpld1 - glycosylphosphatidylinositol specific phospholipase d1, Wnt2b - wingless related mmtv integration site 2b, Wnt5b - wingless-…
COMPONENT	extracellular region part	6.48e-06	0.00103	1.5	132	[C1galt1c1 - c1galt1-specific chaperone 1, Ptgis - prostaglandin i2 (prostacyclin) synthase, Stx12 - syntaxin 12, Hbb-bs - hemoglobin, beta adult s chain, Stxbp4 - syntaxin binding protein 4, Esam - endothelial cell-specific adhesion molecule, Nrf1 - nuclear respiratory factor 1, Psmd14 - proteasome (prosome, macropain) 26s subunit, non-atpase, 14, Ckb - creatine kinase, brain, Dpep1 - dipeptidas…
COMPONENT	cell surface	9.48e-06	0.00136	1.83	64	[Sulf1 - sulfatase 1, H2-T23 - histocompatibility 2, t region locus 23, Ramp2 - receptor (calcitonin) activity modifying protein 2, Trf - transferrin, Defb19 - defensin beta 19, Tfrc - transferrin receptor, Il1r1 - interleukin 1 receptor, type i, Itga1 - integrin alpha 1, Eng - endoglin, Clmp - cxadr-like membrane protein, Apoe - apolipoprotein e, Srpx2 - sushi-repeat-containing protein, x-linked…
COMPONENT	intrinsic component of plasma membrane	1.06e-05	0.00138	2.69	29	[Fgfr3 - fibroblast growth factor receptor 3, Gpaa1 - gpi anchor attachment protein 1, Slc29a1 - solute carrier family 29 (nucleoside transporters), member 1, Slco2a1 - solute carrier organic anion transporter family, member 2a1, Abca4 - atp-binding cassette, sub-family a (abc1), member 4, Mfsd3 - major facilitator superfamily domain containing 3, Hcn2 - hyperpolarization-activated, cyclic nucleo…
FUNCTION	cargo receptor activity	2.17e-05	0.0911	4.33	13	[Tfr2 - transferrin receptor 2, Ackr3 - atypical chemokine receptor 3, Tfrc - transferrin receptor, Lrp8 - low density lipoprotein receptor-related protein 8, apolipoprotein e receptor, Vtn - vitronectin, Stab1 - stabilin 1, Loxl3 - lysyl oxidase-like 3, Enpp1 - ectonucleotide pyrophosphatase/phosphodiesterase 1, Tinagl1 - tubulointerstitial nephritis antigen-like 1, Susd2 - sushi domain containi…
PROCESS	receptor-mediated endocytosis	2.45e-05	0.29	2.96	22	[Arrb1 - arrestin, beta 1, Arhgap27 - rho gtpase activating protein 27, Ramp2 - receptor (calcitonin) activity modifying protein 2, Tfr2 - transferrin receptor 2, Ackr3 - atypical chemokine receptor 3, Tfrc - transferrin receptor, Reps1 - ralbp1 associated eps domain containing protein, Micall1 - microtubule associated monooxygenase, calponin and lim domain containing -like 1, Lrp8 - low density …
FUNCTION	scavenger receptor activity	2.7e-05	0.0568	5.33	10	[Stab1 - stabilin 1, Loxl3 - lysyl oxidase-like 3, Ackr3 - atypical chemokine receptor 3, Enpp1 - ectonucleotide pyrophosphatase/phosphodiesterase 1, Tinagl1 - tubulointerstitial nephritis antigen-like 1, Susd2 - sushi domain containing 2, Cxcl16 - chemokine (c-x-c motif) ligand 16, Scarf1 - scavenger receptor class f, member 1, Ssc5d - scavenger receptor cysteine rich domain containing (5 domain…
PROCESS	regulation of lipid metabolic process	2.87e-05	0.169	3.31	19	[Fgfr3 - fibroblast growth factor receptor 3, Ctdnep1 - ctd nuclear envelope phosphatase 1, Igfbp7 - insulin-like growth factor binding protein 7, Rarres2 - retinoic acid receptor responder (tazarotene induced) 2, Ppara - peroxisome proliferator activated receptor alpha, Gal - galanin, Snai1 - snail homolog 1 (drosophila), Pparg - peroxisome proliferator activated receptor gamma, Stub1 - stip1 ho…
FUNCTION	vascular endothelial growth factor receptor 3 binding	4.31e-05	0.0604	213.84	2	[Figf - c-fos induced growth factor, Vegfc - vascular endothelial growth factor c]
FUNCTION	carbohydrate binding	4.5e-05	0.0474	3.17	19	[Lgals4 - lectin, galactose binding, soluble 4, Loxl2 - lysyl oxidase-like 2, Lgals9 - lectin, galactose binding, soluble 9, Cd302 - cd302 antigen, H6pd - hexose-6-phosphate dehydrogenase (glucose 1-dehydrogenase), Cd93 - cd93 antigen, Pla2r1 - phospholipase a2 receptor 1, Mgl2 - macrophage galactose n-acetyl-galactosamine specific lectin 2, Eng - endoglin, Pfkl - phosphofructokinase, liver, b-ty…
FUNCTION	receptor activity	5.9e-05	0.0497	1.68	72	[Rarg - retinoic acid receptor, gamma, Ppard - peroxisome proliferator activator receptor delta, Ramp2 - receptor (calcitonin) activity modifying protein 2, Ppara - peroxisome proliferator activated receptor alpha, Nr1h2 - nuclear receptor subfamily 1, group h, member 2, Pparg - peroxisome proliferator activated receptor gamma, Tfrc - transferrin receptor, Cd3g - cd3 antigen, gamma polypeptide, I…
PROCESS	regulation of heart contraction	5.97e-05	0.235	4.54	13	[S100a1 - s100 calcium binding protein a1, Hcn2 - hyperpolarization-activated, cyclic nucleotide-gated k+ 2, Gpd1l - glycerol-3-phosphate dehydrogenase 1-like, Cacna1d - calcium channel, voltage-dependent, l type, alpha 1d subunit, Dmpk - dystrophia myotonica-protein kinase, Apln - apelin, Popdc2 - popeye domain containing 2, Tnnt2 - troponin t2, cardiac, Cav1 - caveolin 1, caveolae protein, Myh7…
COMPONENT	integral component of plasma membrane	6.02e-05	0.00718	2.88	22	[Fgfr3 - fibroblast growth factor receptor 3, Gpaa1 - gpi anchor attachment protein 1, Slc29a1 - solute carrier family 29 (nucleoside transporters), member 1, Slco2a1 - solute carrier organic anion transporter family, member 2a1, Abca4 - atp-binding cassette, sub-family a (abc1), member 4, Mfsd3 - major facilitator superfamily domain containing 3, Hcn2 - hyperpolarization-activated, cyclic nucleo…
PROCESS	negative regulation of multicellular organismal process	6.47e-05	0.191	2.83	23	[Fgfr3 - fibroblast growth factor receptor 3, Hist1h4j - histone cluster 1, h4j, Hist1h4n - histone cluster 1, h4n, Sct - secretin, Socs5 - suppressor of cytokine signaling 5, Thy1 - thymus cell antigen 1, theta, Ngef - neuronal guanine nucleotide exchange factor, Osr1 - odd-skipped related 1 (drosophila), Lyn - yamaguchi sarcoma viral (v-yes-1) oncogene homolog, Cd24a - cd24a antigen, Oxtr - oxy…
PROCESS	regulation of ion transmembrane transport	9.23e-05	0.218	3.04	19	[Kcnb1 - potassium voltage gated channel, shab-related subfamily, member 1, Gal - galanin, Wnk2 - wnk lysine deficient protein kinase 2, S100a1 - s100 calcium binding protein a1, Fxyd1 - fxyd domain-containing ion transport regulator 1, Tmem37 - transmembrane protein 37, Ahcyl1 - s-adenosylhomocysteine hydrolase-like 1, Hcn2 - hyperpolarization-activated, cyclic nucleotide-gated k+ 2, Myo5a - myo…
PROCESS	response to bacterium	0.000131	0.257	2.55	24	[Gbp7 - guanylate binding protein 7, Anxa3 - annexin a3, Irf8 - interferon regulatory factor 8, Tbk1 - tank-binding kinase 1, Lbp - lipopolysaccharide binding protein, Defb19 - defensin beta 19, Gbp3 - guanylate binding protein 3, Hist1h2bk - histone cluster 1, h2bk, Hamp2 - hepcidin antimicrobial peptide 2, Defb45 - defensin beta 45, Gbp2 - guanylate binding protein 2, Stab1 - stabilin 1, Lyst -…
PROCESS	regulation of blood circulation	0.000131	0.221	3.75	15	[S100a1 - s100 calcium binding protein a1, Hcn2 - hyperpolarization-activated, cyclic nucleotide-gated k+ 2, Gpd1l - glycerol-3-phosphate dehydrogenase 1-like, Cacna1d - calcium channel, voltage-dependent, l type, alpha 1d subunit, Apln - apelin, Dmpk - dystrophia myotonica-protein kinase, Popdc2 - popeye domain containing 2, Tnnt2 - troponin t2, cardiac, Oxtr - oxytocin receptor, Cav1 - caveolin…
PROCESS	regulation of system process	0.000131	0.194	2	39	[Ppard - peroxisome proliferator activator receptor delta, Atp2a1 - atpase, ca++ transporting, cardiac muscle, fast twitch 1, Slc25a4 - solute carrier family 25 (mitochondrial carrier, adenine nucleotide translocator), member 4, Gal - galanin, Mrvi1 - mrv integration site 1, Trf - transferrin, Nr1h2 - nuclear receptor subfamily 1, group h, member 2, Agt - angiotensinogen (serpin peptidase inhibit…
FUNCTION	growth factor binding	0.000137	0.0962	4.55	12	[Fgfr3 - fibroblast growth factor receptor 3, Igfbp7 - insulin-like growth factor binding protein 7, Igfbp6 - insulin-like growth factor binding protein 6, Flt1 - fms-like tyrosine kinase 1, Ltbp2 - latent transforming growth factor beta binding protein 2, S100a13 - s100 calcium binding protein a13, Htra1 - htra serine peptidase 1, Egfr - epidermal growth factor receptor, Cd109 - cd109 antigen, T…
PROCESS	telencephalon regionalization	0.000141	0.184	134.18	2	[Bmp2 - bone morphogenetic protein 2, Lhx2 - lim homeobox protein 2]
FUNCTION	tropomyosin binding	0.000149	0.0893	17.15	4	[Tmod1 - tropomodulin 1, Tnnt2 - troponin t2, cardiac, Lmod1 - leiomodin 1 (smooth muscle), S100a6 - s100 calcium binding protein a6 (calcyclin)]
PROCESS	regulation of ion transport	0.000161	0.19	2.47	26	[Gal - galanin, Tmem37 - transmembrane protein 37, Myo5a - myosin va, Hcn2 - hyperpolarization-activated, cyclic nucleotide-gated k+ 2, Kcnip3 - kv channel interacting protein 3, calsenilin, Dmpk - dystrophia myotonica-protein kinase, Cacng4 - calcium channel, voltage-dependent, gamma subunit 4, Coro1a - coronin, actin binding protein 1a, Slc9a3r1 - solute carrier family 9 (sodium/hydrogen exchan…
PROCESS	cAMP metabolic process	0.000163	0.175	7.65	7	[Pde2a - phosphodiesterase 2a, cgmp-stimulated, Pde4a - phosphodiesterase 4a, camp specific, Adcy5 - adenylate cyclase 5, Pth2 - parathyroid hormone 2, Calcrl - calcitonin receptor-like, Adcy4 - adenylate cyclase 4, Adm - adrenomedullin]
COMPONENT	ATP-sensitive potassium channel complex	0.000176	0.0194	106.09	2	[Kcnj8 - potassium inwardly-rectifying channel, subfamily j, member 8, Abcc9 - atp-binding cassette, sub-family c (cftr/mrp), member 9]
PROCESS	regulation of transmembrane transport	0.000235	0.231	2.83	19	[Kcnb1 - potassium voltage gated channel, shab-related subfamily, member 1, Gal - galanin, Wnk2 - wnk lysine deficient protein kinase 2, S100a1 - s100 calcium binding protein a1, Fxyd1 - fxyd domain-containing ion transport regulator 1, Tmem37 - transmembrane protein 37, Ahcyl1 - s-adenosylhomocysteine hydrolase-like 1, Hcn2 - hyperpolarization-activated, cyclic nucleotide-gated k+ 2, Myo5a - myo…
COMPONENT	membrane raft	0.000241	0.0246	2.07	33	[Sulf1 - sulfatase 1, Ehd2 - eh-domain containing 2, Slc2a1 - solute carrier family 2 (facilitated glucose transporter), member 1, Ptgis - prostaglandin i2 (prostacyclin) synthase, Stx12 - syntaxin 12, Fadd - fas (tnfrsf6)-associated via death domain, Itga1 - integrin alpha 1, Gpm6b - glycoprotein m6b, Dapk3 - death-associated protein kinase 3, Kras - v-ki-ras2 kirsten rat sarcoma viral oncogene …
PROCESS	secondary metabolic process	0.000243	0.22	4.34	10	[Coq6 - coenzyme q6 homolog (yeast), Cyp1b1 - cytochrome p450, family 1, subfamily b, polypeptide 1, Ugt1a7c - udp glucuronosyltransferase 1 family, polypeptide a7c, Fmo1 - flavin containing monooxygenase 1, Oca2 - oculocutaneous albinism ii, Myo5a - myosin va, Ephx2 - epoxide hydrolase 2, cytoplasmic, Akr1b8 - aldo-keto reductase family 1, member b8, Pon3 - paraoxonase 3, Fmo2 - flavin containin…
PROCESS	regulation of gastric acid secretion	0.000298	0.251	80.04	2	[Sct - secretin, Oxtr - oxytocin receptor]
PROCESS	negative regulation of gastric acid secretion	0.000298	0.234	80.04	2	[Sct - secretin, Oxtr - oxytocin receptor]
PROCESS	regulation of homotypic cell-cell adhesion	0.00031	0.229	4.54	10	[Selk - selenoprotein k, Cd24a - cd24a antigen, Lyn - yamaguchi sarcoma viral (v-yes-1) oncogene homolog, 4632428N05Rik - riken cdna 4632428n05 gene, Cav1 - caveolin 1, caveolae protein, Socs5 - suppressor of cytokine signaling 5, Coro1a - coronin, actin binding protein 1a, Ccm2l - cerebral cavernous malformation 2-like, Thy1 - thymus cell antigen 1, theta, C1qtnf1 - c1q and tumor necrosis factor…
PROCESS	cAMP biosynthetic process	0.000327	0.227	10.51	5	[Adcy5 - adenylate cyclase 5, Pth2 - parathyroid hormone 2, Calcrl - calcitonin receptor-like, Adcy4 - adenylate cyclase 4, Adm - adrenomedullin]
PROCESS	defense response to other organism	0.000333	0.218	2.04	31	[Gbp7 - guanylate binding protein 7, Anxa3 - annexin a3, Irf8 - interferon regulatory factor 8, Tbk1 - tank-binding kinase 1, Lbp - lipopolysaccharide binding protein, Defb19 - defensin beta 19, Tmem173 - transmembrane protein 173, Gbp3 - guanylate binding protein 3, Hist1h2bk - histone cluster 1, h2bk, Fadd - fas (tnfrsf6)-associated via death domain, Abcc9 - atp-binding cassette, sub-family c (…
PROCESS	protein deamination	0.000365	0.227	2737.2	1	[Loxl2 - lysyl oxidase-like 2]
PROCESS	isoprenoid catabolic process	0.000389	0.23	10.88	4	[Amacr - alpha-methylacyl-coa racemase, Cyp26a1 - cytochrome p450, family 26, subfamily a, polypeptide 1, Cyp26b1 - cytochrome p450, family 26, subfamily b, polypeptide 1, Akr1b8 - aldo-keto reductase family 1, member b8]
PROCESS	transmembrane receptor protein tyrosine kinase signaling pathway	0.000398	0.224	3.84	12	[Figf - c-fos induced growth factor, Fgfr3 - fibroblast growth factor receptor 3, Pdgfd - platelet-derived growth factor, d polypeptide, Grb10 - growth factor receptor bound protein 10, Stxbp4 - syntaxin binding protein 4, Fgf22 - fibroblast growth factor 22, Lyn - yamaguchi sarcoma viral (v-yes-1) oncogene homolog, Nrp2 - neuropilin 2, Vegfc - vascular endothelial growth factor c, Socs5 - suppre…
COMPONENT	anchored component of external side of plasma membrane	0.000471	0.045	29.24	3	[Cd24a - cd24a antigen, Gp1ba - glycoprotein 1b, alpha polypeptide, Thy1 - thymus cell antigen 1, theta]
PROCESS	regulation of metal ion transport	0.000506	0.271	2.83	17	[Gal - galanin, Wnk2 - wnk lysine deficient protein kinase 2, S100a1 - s100 calcium binding protein a1, Fxyd1 - fxyd domain-containing ion transport regulator 1, Cyba - cytochrome b-245, alpha polypeptide, Ahcyl1 - s-adenosylhomocysteine hydrolase-like 1, Myo5a - myosin va, Thy1 - thymus cell antigen 1, theta, Trpv2 - transient receptor potential cation channel, subfamily v, member 2, Gpd1l - gly…
PROCESS	positive chemotaxis	0.000509	0.261	33.76	3	[Figf - c-fos induced growth factor, Vegfc - vascular endothelial growth factor c, Coro1a - coronin, actin binding protein 1a]
PROCESS	response to other organism	0.000539	0.265	1.86	38	[Gbp7 - guanylate binding protein 7, Anxa3 - annexin a3, Irf8 - interferon regulatory factor 8, Tbk1 - tank-binding kinase 1, Tmem173 - transmembrane protein 173, Defb19 - defensin beta 19, Lbp - lipopolysaccharide binding protein, Gbp3 - guanylate binding protein 3, Hist1h2bk - histone cluster 1, h2bk, Fadd - fas (tnfrsf6)-associated via death domain, Abcc9 - atp-binding cassette, sub-family c (…
PROCESS	regulation of ion transmembrane transporter activity	0.000553	0.261	3.94	12	[Gal - galanin, Wnk2 - wnk lysine deficient protein kinase 2, S100a1 - s100 calcium binding protein a1, Fxyd1 - fxyd domain-containing ion transport regulator 1, Cacng4 - calcium channel, voltage-dependent, gamma subunit 4, Cav1 - caveolin 1, caveolae protein, Ahcyl1 - s-adenosylhomocysteine hydrolase-like 1, Myo5a - myosin va, Scn1b - sodium channel, voltage-gated, type i, beta, Slc9a3r1 - solut…
PROCESS	glial cell apoptotic process	0.000574	0.261	18.73	3	[Tnfrsf21 - tumor necrosis factor receptor superfamily, member 21, Rb1 - retinoblastoma 1, Trp53 - transformation related protein 53]
PROCESS	isoprenoid metabolic process	0.00059	0.258	3.37	13	[Ppard - peroxisome proliferator activator receptor delta, Amacr - alpha-methylacyl-coa racemase, Rarres2 - retinoic acid receptor responder (tazarotene induced) 2, Cyp1b1 - cytochrome p450, family 1, subfamily b, polypeptide 1, Hmgcs2 - 3-hydroxy-3-methylglutaryl-coenzyme a synthase 2, Rbp4 - retinol binding protein 4, plasma, Cyp26b1 - cytochrome p450, family 26, subfamily b, polypeptide 1, Akr…
PROCESS	regulation of mast cell chemotaxis	0.000593	0.25	85.54	2	[Figf - c-fos induced growth factor, Vegfc - vascular endothelial growth factor c]
PROCESS	positive regulation of mast cell chemotaxis	0.000593	0.241	85.54	2	[Figf - c-fos induced growth factor, Vegfc - vascular endothelial growth factor c]
PROCESS	defense response to bacterium	0.000596	0.234	2.55	20	[Gbp7 - guanylate binding protein 7, Anxa3 - annexin a3, Irf8 - interferon regulatory factor 8, Tbk1 - tank-binding kinase 1, Lbp - lipopolysaccharide binding protein, Defb19 - defensin beta 19, Gbp3 - guanylate binding protein 3, Hist1h2bk - histone cluster 1, h2bk, Hamp2 - hepcidin antimicrobial peptide 2, Defb45 - defensin beta 45, Gbp2 - guanylate binding protein 2, Stab1 - stabilin 1, Serpin…
PROCESS	regulation of cell-cell adhesion	0.000703	0.268	3.82	11	[Selk - selenoprotein k, Cd24a - cd24a antigen, Lyn - yamaguchi sarcoma viral (v-yes-1) oncogene homolog, Bmp2 - bone morphogenetic protein 2, 4632428N05Rik - riken cdna 4632428n05 gene, Cav1 - caveolin 1, caveolae protein, Socs5 - suppressor of cytokine signaling 5, Coro1a - coronin, actin binding protein 1a, Ccm2l - cerebral cavernous malformation 2-like, Thy1 - thymus cell antigen 1, theta, C1…
PROCESS	positive regulation of ion transport	0.000719	0.265	3.11	14	[Gal - galanin, Wnk2 - wnk lysine deficient protein kinase 2, S100a1 - s100 calcium binding protein a1, Fxyd1 - fxyd domain-containing ion transport regulator 1, Ahcyl1 - s-adenosylhomocysteine hydrolase-like 1, Pla2r1 - phospholipase a2 receptor 1, Thy1 - thymus cell antigen 1, theta, Trpv2 - transient receptor potential cation channel, subfamily v, member 2, Cacna1d - calcium channel, voltage-d…
FUNCTION	isomerase activity	0.000808	0.425	2.52	21	[Top2b - topoisomerase (dna) ii beta, Hsd17b4 - hydroxysteroid (17-beta) dehydrogenase 4, Pmm1 - phosphomannomutase 1, Ppwd1 - peptidylprolyl isomerase domain and wd repeat containing 1, Amacr - alpha-methylacyl-coa racemase, Erp44 - endoplasmic reticulum protein 44, Pus3 - pseudouridine synthase 3, Ptgis - prostaglandin i2 (prostacyclin) synthase, Hsd3b1 - hydroxy-delta-5-steroid dehydrogenase, …
PROCESS	regulation of peptidyl-tyrosine phosphorylation	0.000841	0.301	5.04	9	[Fgfr3 - fibroblast growth factor receptor 3, Pdgfd - platelet-derived growth factor, d polypeptide, Cd24a - cd24a antigen, Lyn - yamaguchi sarcoma viral (v-yes-1) oncogene homolog, Vegfc - vascular endothelial growth factor c, Cav1 - caveolin 1, caveolae protein, Socs5 - suppressor of cytokine signaling 5, Egfr - epidermal growth factor receptor, Pecam1 - platelet/endothelial cell adhesion molec…
PROCESS	histidyl-tRNA aminoacylation	0.000867	0.301	2281	1	[Hars2 - histidyl-trna synthetase 2, mitochondrial (putative)]
FUNCTION	histidine-tRNA ligase activity	0.000867	0.406	2281	1	[Hars2 - histidyl-trna synthetase 2, mitochondrial (putative)]
FUNCTION	collagen binding	0.000895	0.377	7.7	6	[Vwf - von willebrand factor homolog, Dcn - decorin, Itga10 - integrin, alpha 10, Map1a - microtubule-associated protein 1 a, Ecm2 - extracellular matrix protein 2, female organ and adipocyte specific, C1qtnf1 - c1q and tumor necrosis factor related protein 1]
PROCESS	regulation of transmembrane transporter activity	0.000897	0.302	3.74	12	[Wnk2 - wnk lysine deficient protein kinase 2, Gal - galanin, S100a1 - s100 calcium binding protein a1, Fxyd1 - fxyd domain-containing ion transport regulator 1, Cacng4 - calcium channel, voltage-dependent, gamma subunit 4, Cav1 - caveolin 1, caveolae protein, Ahcyl1 - s-adenosylhomocysteine hydrolase-like 1, Myo5a - myosin va, Scn1b - sodium channel, voltage-gated, type i, beta, Slc9a3r1 - solut…
FUNCTION	signaling receptor activity	0.000935	0.358	1.6	60	[Rarg - retinoic acid receptor, gamma, Ppard - peroxisome proliferator activator receptor delta, Ramp2 - receptor (calcitonin) activity modifying protein 2, Ppara - peroxisome proliferator activated receptor alpha, Nr1h2 - nuclear receptor subfamily 1, group h, member 2, Pparg - peroxisome proliferator activated receptor gamma, Cd3g - cd3 antigen, gamma polypeptide, Il1r1 - interleukin 1 receptor…
PROCESS	terpenoid catabolic process	0.000976	0.32	13.6	3	[Cyp26a1 - cytochrome p450, family 26, subfamily a, polypeptide 1, Cyp26b1 - cytochrome p450, family 26, subfamily b, polypeptide 1, Akr1b8 - aldo-keto reductase family 1, member b8]
PROCESS	cellular response to interferon-gamma	0.000984	0.314	4.89	7	[Gbp7 - guanylate binding protein 7, Slc26a6 - solute carrier family 26, member 6, Eprs - glutamyl-prolyl-trna synthetase, Dapk3 - death-associated protein kinase 3, Dapk1 - death associated protein kinase 1, Gbp3 - guanylate binding protein 3, Gbp2 - guanylate binding protein 2]

## Sheet: EL
Ontology	Description	P-value	FDR q-value	Enrichment	b	Genes
PROCESS	regulation of nucleobase-containing compound metabolic process	3.19e-14	3.76e-10	1.45	360	[Srsf10 - serine/arginine-rich splicing factor 10, Abca2 - atp-binding cassette, sub-family a (abc1), member 2, Ikzf4 - ikaros family zinc finger 4, Zfx - zinc finger protein x-linked, Phf17 - phd finger protein 17, Rora - rar-related orphan receptor alpha, Hmbox1 - homeobox containing 1, Nfat5 - nuclear factor of activated t cells 5, Sap30bp - sap30 binding protein, Supt4a - suppressor of ty 4a,…
PROCESS	regulation of nitrogen compound metabolic process	3.76e-14	2.22e-10	1.44	376	[Srsf10 - serine/arginine-rich splicing factor 10, Abca2 - atp-binding cassette, sub-family a (abc1), member 2, Ikzf4 - ikaros family zinc finger 4, Zfx - zinc finger protein x-linked, Phf17 - phd finger protein 17, Rora - rar-related orphan receptor alpha, Hmbox1 - homeobox containing 1, Nfat5 - nuclear factor of activated t cells 5, Sap30bp - sap30 binding protein, Supt4a - suppressor of ty 4a,…
PROCESS	regulation of cellular macromolecule biosynthetic process	1.81e-13	7.1e-10	1.43	367	[Srsf10 - serine/arginine-rich splicing factor 10, Abca2 - atp-binding cassette, sub-family a (abc1), member 2, Ikzf4 - ikaros family zinc finger 4, Zfx - zinc finger protein x-linked, Phf17 - phd finger protein 17, Rora - rar-related orphan receptor alpha, Nfat5 - nuclear factor of activated t cells 5, Hmbox1 - homeobox containing 1, Sap30bp - sap30 binding protein, Supt4a - suppressor of ty 4a,…
PROCESS	regulation of gene expression	2.42e-13	7.13e-10	1.41	394	[Abca2 - atp-binding cassette, sub-family a (abc1), member 2, Ikzf4 - ikaros family zinc finger 4, Zfx - zinc finger protein x-linked, Phf17 - phd finger protein 17, Mapkapk2 - map kinase-activated protein kinase 2, Sap30bp - sap30 binding protein, Supt4a - suppressor of ty 4a, Ago1 - argonaute risc catalytic subunit 1, Phgdh - 3-phosphoglycerate dehydrogenase, Mafg - v-maf musculoaponeurotic fib…
PROCESS	regulation of macromolecule biosynthetic process	2.69e-13	6.35e-10	1.42	373	[Srsf10 - serine/arginine-rich splicing factor 10, Abca2 - atp-binding cassette, sub-family a (abc1), member 2, Ikzf4 - ikaros family zinc finger 4, Zfx - zinc finger protein x-linked, Phf17 - phd finger protein 17, Rora - rar-related orphan receptor alpha, Nfat5 - nuclear factor of activated t cells 5, Hmbox1 - homeobox containing 1, Sap30bp - sap30 binding protein, Supt4a - suppressor of ty 4a,…
PROCESS	RNA biosynthetic process	5.52e-13	1.08e-09	1.58	245	[Ikzf4 - ikaros family zinc finger 4, Zfx - zinc finger protein x-linked, Rora - rar-related orphan receptor alpha, Phf17 - phd finger protein 17, Hmbox1 - homeobox containing 1, Nfat5 - nuclear factor of activated t cells 5, Sap30bp - sap30 binding protein, Supt4a - suppressor of ty 4a, Ago1 - argonaute risc catalytic subunit 1, Mafg - v-maf musculoaponeurotic fibrosarcoma oncogene family, prote…
PROCESS	regulation of RNA metabolic process	5.79e-13	9.76e-10	1.49	340	[Srsf10 - serine/arginine-rich splicing factor 10, Abca2 - atp-binding cassette, sub-family a (abc1), member 2, Ikzf4 - ikaros family zinc finger 4, Zfx - zinc finger protein x-linked, Phf17 - phd finger protein 17, Rora - rar-related orphan receptor alpha, Hmbox1 - homeobox containing 1, Nfat5 - nuclear factor of activated t cells 5, Sap30bp - sap30 binding protein, Supt4a - suppressor of ty 4a,…
PROCESS	regulation of RNA biosynthetic process	1.13e-12	1.66e-09	1.48	345	[Srsf10 - serine/arginine-rich splicing factor 10, Abca2 - atp-binding cassette, sub-family a (abc1), member 2, Ikzf4 - ikaros family zinc finger 4, Zfx - zinc finger protein x-linked, Phf17 - phd finger protein 17, Rora - rar-related orphan receptor alpha, Hmbox1 - homeobox containing 1, Nfat5 - nuclear factor of activated t cells 5, Sap30bp - sap30 binding protein, Supt4a - suppressor of ty 4a,…
PROCESS	regulation of transcription, DNA-templated	1.14e-12	1.49e-09	1.48	343	[Srsf10 - serine/arginine-rich splicing factor 10, Abca2 - atp-binding cassette, sub-family a (abc1), member 2, Ikzf4 - ikaros family zinc finger 4, Zfx - zinc finger protein x-linked, Phf17 - phd finger protein 17, Rora - rar-related orphan receptor alpha, Nfat5 - nuclear factor of activated t cells 5, Hmbox1 - homeobox containing 1, Sap30bp - sap30 binding protein, Supt4a - suppressor of ty 4a,…
PROCESS	regulation of nucleic acid-templated transcription	1.5e-12	1.77e-09	1.48	344	[Srsf10 - serine/arginine-rich splicing factor 10, Abca2 - atp-binding cassette, sub-family a (abc1), member 2, Ikzf4 - ikaros family zinc finger 4, Zfx - zinc finger protein x-linked, Phf17 - phd finger protein 17, Rora - rar-related orphan receptor alpha, Nfat5 - nuclear factor of activated t cells 5, Hmbox1 - homeobox containing 1, Sap30bp - sap30 binding protein, Supt4a - suppressor of ty 4a,…
PROCESS	regulation of cellular process	2.67e-12	2.86e-09	1.23	765	[Phactr4 - phosphatase and actin regulator 4, Tmem64 - transmembrane protein 64, Abca2 - atp-binding cassette, sub-family a (abc1), member 2, Ist1 - increased sodium tolerance 1 homolog (yeast), Ikzf4 - ikaros family zinc finger 4, Dnmbp - dynamin binding protein, Zfx - zinc finger protein x-linked, Abcc8 - atp-binding cassette, sub-family c (cftr/mrp), member 8, Phf17 - phd finger protein 17, Ma…
PROCESS	regulation of cellular biosynthetic process	3.05e-12	3e-09	1.4	378	[Srsf10 - serine/arginine-rich splicing factor 10, Abca2 - atp-binding cassette, sub-family a (abc1), member 2, Ikzf4 - ikaros family zinc finger 4, Zfx - zinc finger protein x-linked, Phf17 - phd finger protein 17, Rora - rar-related orphan receptor alpha, Hmbox1 - homeobox containing 1, Nfat5 - nuclear factor of activated t cells 5, Sap30bp - sap30 binding protein, Supt4a - suppressor of ty 4a,…
PROCESS	regulation of biosynthetic process	3.12e-12	2.83e-09	1.39	382	[Srsf10 - serine/arginine-rich splicing factor 10, Abca2 - atp-binding cassette, sub-family a (abc1), member 2, Ikzf4 - ikaros family zinc finger 4, Zfx - zinc finger protein x-linked, Phf17 - phd finger protein 17, Rora - rar-related orphan receptor alpha, Hmbox1 - homeobox containing 1, Nfat5 - nuclear factor of activated t cells 5, Sap30bp - sap30 binding protein, Supt4a - suppressor of ty 4a,…
PROCESS	regulation of biological process	3.58e-12	3.02e-09	1.22	798	[Phactr4 - phosphatase and actin regulator 4, Tmem64 - transmembrane protein 64, Abca2 - atp-binding cassette, sub-family a (abc1), member 2, Ikzf4 - ikaros family zinc finger 4, Zfx - zinc finger protein x-linked, Phf17 - phd finger protein 17, Ago1 - argonaute risc catalytic subunit 1, Phgdh - 3-phosphoglycerate dehydrogenase, Macf1 - microtubule-actin crosslinking factor 1, H2-M3 - histocompat…
PROCESS	biological regulation	5.43e-12	4.27e-09	1.21	825	[Phactr4 - phosphatase and actin regulator 4, Tmem64 - transmembrane protein 64, Abca2 - atp-binding cassette, sub-family a (abc1), member 2, Ikzf4 - ikaros family zinc finger 4, Zfx - zinc finger protein x-linked, Phf17 - phd finger protein 17, Ago1 - argonaute risc catalytic subunit 1, Slc4a11 - solute carrier family 4, sodium bicarbonate transporter-like, member 11, Phgdh - 3-phosphoglycerate …
PROCESS	transcription, DNA-templated	1.02e-11	7.5e-09	1.55	238	[Ikzf4 - ikaros family zinc finger 4, Zfx - zinc finger protein x-linked, Phf17 - phd finger protein 17, Rora - rar-related orphan receptor alpha, Hmbox1 - homeobox containing 1, Nfat5 - nuclear factor of activated t cells 5, Sap30bp - sap30 binding protein, Supt4a - suppressor of ty 4a, Ago1 - argonaute risc catalytic subunit 1, Mafg - v-maf musculoaponeurotic fibrosarcoma oncogene family, prote…
PROCESS	nucleic acid-templated transcription	1.02e-11	7.06e-09	1.55	238	[Ikzf4 - ikaros family zinc finger 4, Zfx - zinc finger protein x-linked, Phf17 - phd finger protein 17, Rora - rar-related orphan receptor alpha, Nfat5 - nuclear factor of activated t cells 5, Hmbox1 - homeobox containing 1, Sap30bp - sap30 binding protein, Supt4a - suppressor of ty 4a, Ago1 - argonaute risc catalytic subunit 1, Mafg - v-maf musculoaponeurotic fibrosarcoma oncogene family, prote…
PROCESS	positive regulation of biological process	2.53e-11	1.66e-08	1.33	452	[Phactr4 - phosphatase and actin regulator 4, Tmem64 - transmembrane protein 64, Ist1 - increased sodium tolerance 1 homolog (yeast), Ikzf4 - ikaros family zinc finger 4, Abcc8 - atp-binding cassette, sub-family c (cftr/mrp), member 8, Phf17 - phd finger protein 17, Mapkapk2 - map kinase-activated protein kinase 2, Sap30bp - sap30 binding protein, Supt4a - suppressor of ty 4a, Ago1 - argonaute ri…
PROCESS	regulation of primary metabolic process	3.04e-11	1.89e-08	1.31	478	[Abca2 - atp-binding cassette, sub-family a (abc1), member 2, Ist1 - increased sodium tolerance 1 homolog (yeast), Ikzf4 - ikaros family zinc finger 4, Zfx - zinc finger protein x-linked, Phf17 - phd finger protein 17, Sap30bp - sap30 binding protein, Supt4a - suppressor of ty 4a, Ago1 - argonaute risc catalytic subunit 1, Mafg - v-maf musculoaponeurotic fibrosarcoma oncogene family, protein g (a…
PROCESS	nucleobase-containing compound biosynthetic process	4.27e-11	2.52e-08	1.5	255	[Ikzf4 - ikaros family zinc finger 4, Zfx - zinc finger protein x-linked, Rora - rar-related orphan receptor alpha, Hmbox1 - homeobox containing 1, Nfat5 - nuclear factor of activated t cells 5, Phf17 - phd finger protein 17, Sap30bp - sap30 binding protein, Supt4a - suppressor of ty 4a, Ago1 - argonaute risc catalytic subunit 1, Mafg - v-maf musculoaponeurotic fibrosarcoma oncogene family, prote…
PROCESS	regulation of macromolecule metabolic process	7.68e-11	4.31e-08	1.3	482	[Abca2 - atp-binding cassette, sub-family a (abc1), member 2, Ist1 - increased sodium tolerance 1 homolog (yeast), Ikzf4 - ikaros family zinc finger 4, Zfx - zinc finger protein x-linked, Phf17 - phd finger protein 17, Mapkapk2 - map kinase-activated protein kinase 2, Sap30bp - sap30 binding protein, Supt4a - suppressor of ty 4a, Ago1 - argonaute risc catalytic subunit 1, Phgdh - 3-phosphoglycera…
PROCESS	signal transduction	1.04e-10	5.6e-08	1.43	304	[Phactr4 - phosphatase and actin regulator 4, Rock1 - rho-associated coiled-coil containing protein kinase 1, Dnmbp - dynamin binding protein, Rora - rar-related orphan receptor alpha, Ptk2 - ptk2 protein tyrosine kinase 2, Mapkapk2 - map kinase-activated protein kinase 2, Macf1 - microtubule-actin crosslinking factor 1, Dab2 - disabled 2, mitogen-responsive phosphoprotein, Foxo4 - forkhead box o…
PROCESS	regulation of cellular metabolic process	1.06e-10	5.43e-08	1.29	492	[Abca2 - atp-binding cassette, sub-family a (abc1), member 2, Ist1 - increased sodium tolerance 1 homolog (yeast), Ikzf4 - ikaros family zinc finger 4, Zfx - zinc finger protein x-linked, Phf17 - phd finger protein 17, Sap30bp - sap30 binding protein, Supt4a - suppressor of ty 4a, Ago1 - argonaute risc catalytic subunit 1, Mafg - v-maf musculoaponeurotic fibrosarcoma oncogene family, protein g (a…
PROCESS	positive regulation of cellular process	1.63e-10	8.03e-08	1.35	397	[Tmem64 - transmembrane protein 64, Ikzf4 - ikaros family zinc finger 4, Ist1 - increased sodium tolerance 1 homolog (yeast), Phf17 - phd finger protein 17, Sap30bp - sap30 binding protein, Supt4a - suppressor of ty 4a, Ago1 - argonaute risc catalytic subunit 1, Stx3 - syntaxin 3, Macf1 - microtubule-actin crosslinking factor 1, Dab2 - disabled 2, mitogen-responsive phosphoprotein, Dab1 - disable…
PROCESS	aromatic compound biosynthetic process	1.71e-10	8.06e-08	1.48	258	[Ikzf4 - ikaros family zinc finger 4, Zfx - zinc finger protein x-linked, Rora - rar-related orphan receptor alpha, Nfat5 - nuclear factor of activated t cells 5, Hmbox1 - homeobox containing 1, Phf17 - phd finger protein 17, Sap30bp - sap30 binding protein, Supt4a - suppressor of ty 4a, Ago1 - argonaute risc catalytic subunit 1, Mafg - v-maf musculoaponeurotic fibrosarcoma oncogene family, prote…
PROCESS	negative regulation of cellular process	1.74e-10	7.9e-08	1.36	377	[Rock1 - rho-associated coiled-coil containing protein kinase 1, Phactr4 - phosphatase and actin regulator 4, Srsf10 - serine/arginine-rich splicing factor 10, Ikzf4 - ikaros family zinc finger 4, Abcc8 - atp-binding cassette, sub-family c (cftr/mrp), member 8, Phf17 - phd finger protein 17, Rora - rar-related orphan receptor alpha, Hmbox1 - homeobox containing 1, Ptk2 - ptk2 protein tyrosine kin…
PROCESS	regulation of metabolic process	1.9e-10	8.32e-08	1.26	550	[Phactr4 - phosphatase and actin regulator 4, Tmem64 - transmembrane protein 64, Abca2 - atp-binding cassette, sub-family a (abc1), member 2, Ist1 - increased sodium tolerance 1 homolog (yeast), Ikzf4 - ikaros family zinc finger 4, Zfx - zinc finger protein x-linked, Phf17 - phd finger protein 17, Mapkapk2 - map kinase-activated protein kinase 2, Sap30bp - sap30 binding protein, Supt4a - suppress…
PROCESS	heterocycle biosynthetic process	2.08e-10	8.75e-08	1.48	258	[Ikzf4 - ikaros family zinc finger 4, Zfx - zinc finger protein x-linked, Rora - rar-related orphan receptor alpha, Hmbox1 - homeobox containing 1, Nfat5 - nuclear factor of activated t cells 5, Phf17 - phd finger protein 17, Sap30bp - sap30 binding protein, Supt4a - suppressor of ty 4a, Ago1 - argonaute risc catalytic subunit 1, Mafg - v-maf musculoaponeurotic fibrosarcoma oncogene family, prote…
PROCESS	negative regulation of biological process	2.58e-10	1.05e-07	1.34	403	[Phactr4 - phosphatase and actin regulator 4, Ikzf4 - ikaros family zinc finger 4, Abcc8 - atp-binding cassette, sub-family c (cftr/mrp), member 8, Phf17 - phd finger protein 17, Supt4a - suppressor of ty 4a, Ago1 - argonaute risc catalytic subunit 1, Macf1 - microtubule-actin crosslinking factor 1, Dab2 - disabled 2, mitogen-responsive phosphoprotein, Dab1 - disabled 1, H2-M3 - histocompatibilit…
PROCESS	regulation of developmental process	2.64e-10	1.04e-07	1.54	214	[Rock1 - rho-associated coiled-coil containing protein kinase 1, Tmem64 - transmembrane protein 64, Ist1 - increased sodium tolerance 1 homolog (yeast), Rora - rar-related orphan receptor alpha, Ptk2 - ptk2 protein tyrosine kinase 2, Camk2b - calcium/calmodulin-dependent protein kinase ii, beta, Mafg - v-maf musculoaponeurotic fibrosarcoma oncogene family, protein g (avian), Dab2 - disabled 2, mi…
FUNCTION	binding	2.68e-10	1.13e-06	1.13	1011	[Phactr4 - phosphatase and actin regulator 4, Tmem64 - transmembrane protein 64, Abca2 - atp-binding cassette, sub-family a (abc1), member 2, Ikzf4 - ikaros family zinc finger 4, Zfx - zinc finger protein x-linked, Phf17 - phd finger protein 17, Ahcy - s-adenosylhomocysteine hydrolase, Ago1 - argonaute risc catalytic subunit 1, Acads - acyl-coenzyme a dehydrogenase, short chain, Phgdh - 3-phospho…
PROCESS	regulation of cell differentiation	3.51e-10	1.34e-07	1.67	160	[Rock1 - rho-associated coiled-coil containing protein kinase 1, Gdi1 - guanosine diphosphate (gdp) dissociation inhibitor 1, Tmem64 - transmembrane protein 64, Ist1 - increased sodium tolerance 1 homolog (yeast), Dicer1 - dicer 1, ribonuclease type iii, Arf6 - adp-ribosylation factor 6, Ulk1 - unc-51 like kinase 1, Ptk2 - ptk2 protein tyrosine kinase 2, Rora - rar-related orphan receptor alpha, …
PROCESS	cellular nitrogen compound biosynthetic process	5.47e-10	2.02e-07	1.46	260	[Ikzf4 - ikaros family zinc finger 4, Zfx - zinc finger protein x-linked, Rora - rar-related orphan receptor alpha, Nfat5 - nuclear factor of activated t cells 5, Hmbox1 - homeobox containing 1, Phf17 - phd finger protein 17, Sap30bp - sap30 binding protein, Supt4a - suppressor of ty 4a, Ago1 - argonaute risc catalytic subunit 1, Mafg - v-maf musculoaponeurotic fibrosarcoma oncogene family, prote…
FUNCTION	sequence-specific DNA binding RNA polymerase II transcription factor activity	1.8e-09	3.79e-06	2.18	72	[Klf11 - kruppel-like factor 11, Fos - fbj osteosarcoma oncogene, Rcor1 - rest corepressor 1, Hinfp - histone h4 transcription factor, Tle4 - transducin-like enhancer of split 4, homolog of drosophila e(spl), Nfatc3 - nuclear factor of activated t cells, cytoplasmic, calcineurin dependent 3, Zfp219 - zinc finger protein 219, Pou4f1 - pou domain, class 4, transcription factor 1, Rara - retinoic ac…
PROCESS	RNA metabolic process	2.2e-09	7.86e-07	1.46	243	[Srsf10 - serine/arginine-rich splicing factor 10, Zfx - zinc finger protein x-linked, Hmbox1 - homeobox containing 1, Nfat5 - nuclear factor of activated t cells 5, Rora - rar-related orphan receptor alpha, Phf17 - phd finger protein 17, Supt4a - suppressor of ty 4a, Ago1 - argonaute risc catalytic subunit 1, Mafg - v-maf musculoaponeurotic fibrosarcoma oncogene family, protein g (avian), Bud31 …
FUNCTION	protein binding	2.2e-09	3.09e-06	1.2	693	[Phactr4 - phosphatase and actin regulator 4, Tmem64 - transmembrane protein 64, Ist1 - increased sodium tolerance 1 homolog (yeast), Ikzf4 - ikaros family zinc finger 4, Dnmbp - dynamin binding protein, Abcc8 - atp-binding cassette, sub-family c (cftr/mrp), member 8, Mapkapk2 - map kinase-activated protein kinase 2, Supt4a - suppressor of ty 4a, Ahcy - s-adenosylhomocysteine hydrolase, Ago1 - ar…
PROCESS	organic cyclic compound biosynthetic process	2.39e-09	8.3e-07	1.44	261	[Ikzf4 - ikaros family zinc finger 4, Zfx - zinc finger protein x-linked, Rora - rar-related orphan receptor alpha, Hmbox1 - homeobox containing 1, Nfat5 - nuclear factor of activated t cells 5, Phf17 - phd finger protein 17, Sap30bp - sap30 binding protein, Supt4a - suppressor of ty 4a, Ago1 - argonaute risc catalytic subunit 1, Mafg - v-maf musculoaponeurotic fibrosarcoma oncogene family, prote…
PROCESS	regulation of transcription from RNA polymerase II promoter	2.5e-09	8.44e-07	1.56	188	[Trak2 - trafficking protein, kinesin binding 2, Abca2 - atp-binding cassette, sub-family a (abc1), member 2, Ikzf4 - ikaros family zinc finger 4, Zfp219 - zinc finger protein 219, Dicer1 - dicer 1, ribonuclease type iii, Nfat5 - nuclear factor of activated t cells 5, Rora - rar-related orphan receptor alpha, Phf17 - phd finger protein 17, Hist1h1c - histone cluster 1, h1c, Supt4a - suppressor of…
FUNCTION	transcription regulatory region DNA binding	9.05e-09	9.52e-06	2.31	61	[Klf11 - kruppel-like factor 11, Rcor1 - rest corepressor 1, Zfp219 - zinc finger protein 219, Pou4f1 - pou domain, class 4, transcription factor 1, Rara - retinoic acid receptor, alpha, Fosl2 - fos-like antigen 2, Fosl1 - fos-like antigen 1, Nfat5 - nuclear factor of activated t cells 5, Rora - rar-related orphan receptor alpha, Fosb - fbj osteosarcoma oncogene b, Elk1 - elk1, member of ets onco…
FUNCTION	regulatory region DNA binding	1.08e-08	9.06e-06	2.29	61	[Klf11 - kruppel-like factor 11, Rcor1 - rest corepressor 1, Zfp219 - zinc finger protein 219, Pou4f1 - pou domain, class 4, transcription factor 1, Rara - retinoic acid receptor, alpha, Fosl2 - fos-like antigen 2, Fosl1 - fos-like antigen 1, Nfat5 - nuclear factor of activated t cells 5, Rora - rar-related orphan receptor alpha, Fosb - fbj osteosarcoma oncogene b, Elk1 - elk1, member of ets onco…
FUNCTION	regulatory region nucleic acid binding	1.08e-08	7.55e-06	2.29	61	[Klf11 - kruppel-like factor 11, Rcor1 - rest corepressor 1, Zfp219 - zinc finger protein 219, Pou4f1 - pou domain, class 4, transcription factor 1, Rara - retinoic acid receptor, alpha, Fosl2 - fos-like antigen 2, Fosl1 - fos-like antigen 1, Nfat5 - nuclear factor of activated t cells 5, Rora - rar-related orphan receptor alpha, Fosb - fbj osteosarcoma oncogene b, Elk1 - elk1, member of ets onco…
PROCESS	positive regulation of RNA metabolic process	1.33e-08	4.37e-06	1.6	157	[Dhx33 - deah (asp-glu-ala-his) box polypeptide 33, Ikzf4 - ikaros family zinc finger 4, Dicer1 - dicer 1, ribonuclease type iii, Nfat5 - nuclear factor of activated t cells 5, Hmbox1 - homeobox containing 1, Rora - rar-related orphan receptor alpha, Phf17 - phd finger protein 17, Supt4a - suppressor of ty 4a, Kat6a - k(lysine) acetyltransferase 6a, Ago1 - argonaute risc catalytic subunit 1, Slc9…
PROCESS	positive regulation of nitrogen compound metabolic process	1.4e-08	4.48e-06	1.53	187	[Dhx33 - deah (asp-glu-ala-his) box polypeptide 33, Ikzf4 - ikaros family zinc finger 4, Dicer1 - dicer 1, ribonuclease type iii, Nfat5 - nuclear factor of activated t cells 5, Hmbox1 - homeobox containing 1, Rora - rar-related orphan receptor alpha, Phf17 - phd finger protein 17, Arrb2 - arrestin, beta 2, Kat6a - k(lysine) acetyltransferase 6a, Supt4a - suppressor of ty 4a, Ago1 - argonaute risc…
PROCESS	transcription from RNA polymerase II promoter	1.85e-08	5.75e-06	1.87	92	[Klf11 - kruppel-like factor 11, Tle1 - transducin-like enhancer of split 1, homolog of drosophila e(spl), Fos - fbj osteosarcoma oncogene, Rcor1 - rest corepressor 1, Tle4 - transducin-like enhancer of split 4, homolog of drosophila e(spl), Nfatc3 - nuclear factor of activated t cells, cytoplasmic, calcineurin dependent 3, Zfp219 - zinc finger protein 219, Pou4f1 - pou domain, class 4, transcrip…
PROCESS	positive regulation of transcription, DNA-templated	2.13e-08	6.46e-06	1.6	152	[Dhx33 - deah (asp-glu-ala-his) box polypeptide 33, Ikzf4 - ikaros family zinc finger 4, Dicer1 - dicer 1, ribonuclease type iii, Nfat5 - nuclear factor of activated t cells 5, Hmbox1 - homeobox containing 1, Rora - rar-related orphan receptor alpha, Phf17 - phd finger protein 17, Supt4a - suppressor of ty 4a, Kat6a - k(lysine) acetyltransferase 6a, Ago1 - argonaute risc catalytic subunit 1, Slc9…
PROCESS	positive regulation of nucleic acid-templated transcription	2.13e-08	6.29e-06	1.6	152	[Dhx33 - deah (asp-glu-ala-his) box polypeptide 33, Ikzf4 - ikaros family zinc finger 4, Dicer1 - dicer 1, ribonuclease type iii, Nfat5 - nuclear factor of activated t cells 5, Hmbox1 - homeobox containing 1, Rora - rar-related orphan receptor alpha, Phf17 - phd finger protein 17, Supt4a - suppressor of ty 4a, Kat6a - k(lysine) acetyltransferase 6a, Ago1 - argonaute risc catalytic subunit 1, Slc9…
PROCESS	positive regulation of RNA biosynthetic process	2.29e-08	6.6e-06	1.6	152	[Dhx33 - deah (asp-glu-ala-his) box polypeptide 33, Ikzf4 - ikaros family zinc finger 4, Dicer1 - dicer 1, ribonuclease type iii, Nfat5 - nuclear factor of activated t cells 5, Hmbox1 - homeobox containing 1, Rora - rar-related orphan receptor alpha, Phf17 - phd finger protein 17, Supt4a - suppressor of ty 4a, Kat6a - k(lysine) acetyltransferase 6a, Ago1 - argonaute risc catalytic subunit 1, Slc9…
PROCESS	positive regulation of macromolecule metabolic process	3.12e-08	8.75e-06	1.42	247	[Ist1 - increased sodium tolerance 1 homolog (yeast), Ikzf4 - ikaros family zinc finger 4, Rora - rar-related orphan receptor alpha, Hmbox1 - homeobox containing 1, Nfat5 - nuclear factor of activated t cells 5, Ptk2 - ptk2 protein tyrosine kinase 2, Phf17 - phd finger protein 17, Supt4a - suppressor of ty 4a, Ago1 - argonaute risc catalytic subunit 1, Dab2 - disabled 2, mitogen-responsive phosph…
PROCESS	regulation of signaling	3.58e-08	9.83e-06	1.41	253	[Phactr4 - phosphatase and actin regulator 4, Dnmbp - dynamin binding protein, Abcc8 - atp-binding cassette, sub-family c (cftr/mrp), member 8, Rora - rar-related orphan receptor alpha, Ptk2 - ptk2 protein tyrosine kinase 2, Nfat5 - nuclear factor of activated t cells 5, Peg10 - paternally expressed 10, Camk2b - calcium/calmodulin-dependent protein kinase ii, beta, Akap11 - a kinase (prka) anchor…
FUNCTION	heterocyclic compound binding	4e-08	2.4e-05	1.27	410	[Abca2 - atp-binding cassette, sub-family a (abc1), member 2, Mark3 - map/microtubule affinity-regulating kinase 3, Zfx - zinc finger protein x-linked, Abcc8 - atp-binding cassette, sub-family c (cftr/mrp), member 8, Mapkapk2 - map kinase-activated protein kinase 2, Ago1 - argonaute risc catalytic subunit 1, Acads - acyl-coenzyme a dehydrogenase, short chain, Kti12 - kti12 homolog, chromatin asso…
PROCESS	regulation of cell communication	4.07e-08	1.09e-05	1.41	254	[Phactr4 - phosphatase and actin regulator 4, Dnmbp - dynamin binding protein, Abcc8 - atp-binding cassette, sub-family c (cftr/mrp), member 8, Rora - rar-related orphan receptor alpha, Nfat5 - nuclear factor of activated t cells 5, Ptk2 - ptk2 protein tyrosine kinase 2, Peg10 - paternally expressed 10, Camk2b - calcium/calmodulin-dependent protein kinase ii, beta, Akap11 - a kinase (prka) anchor…
FUNCTION	chromatin binding	4.16e-08	2.19e-05	1.99	75	[Tle1 - transducin-like enhancer of split 1, homolog of drosophila e(spl), Trrap - transformation/transcription domain-associated protein, Fos - fbj osteosarcoma oncogene, Hinfp - histone h4 transcription factor, Rcor1 - rest corepressor 1, Tle4 - transducin-like enhancer of split 4, homolog of drosophila e(spl), Nfatc3 - nuclear factor of activated t cells, cytoplasmic, calcineurin dependent 3, …
FUNCTION	RNA polymerase II transcription regulatory region sequence-specific DNA binding transcription factor activity involved in positive regulation of transcription	4.57e-08	2.14e-05	2.53	44	[Plag1 - pleiomorphic adenoma gene 1, Fos - fbj osteosarcoma oncogene, Klf13 - kruppel-like factor 13, Stag1 - stromal antigen 1, Tcf7l2 - transcription factor 7 like 2, t cell specific, hmg box, Stag2 - stromal antigen 2, Nfatc3 - nuclear factor of activated t cells, cytoplasmic, calcineurin dependent 3, Pou4f1 - pou domain, class 4, transcription factor 1, Fosl1 - fos-like antigen 1, Nfat5 - nu…
FUNCTION	organic cyclic compound binding	5.58e-08	2.35e-05	1.27	412	[Abca2 - atp-binding cassette, sub-family a (abc1), member 2, Mark3 - map/microtubule affinity-regulating kinase 3, Zfx - zinc finger protein x-linked, Abcc8 - atp-binding cassette, sub-family c (cftr/mrp), member 8, Mapkapk2 - map kinase-activated protein kinase 2, Ago1 - argonaute risc catalytic subunit 1, Acads - acyl-coenzyme a dehydrogenase, short chain, Kti12 - kti12 homolog, chromatin asso…
PROCESS	positive regulation of gene expression	6.52e-08	1.71e-05	1.53	170	[Dhx33 - deah (asp-glu-ala-his) box polypeptide 33, Ikzf4 - ikaros family zinc finger 4, Dicer1 - dicer 1, ribonuclease type iii, Nfat5 - nuclear factor of activated t cells 5, Hmbox1 - homeobox containing 1, Rora - rar-related orphan receptor alpha, Phf17 - phd finger protein 17, Kat6a - k(lysine) acetyltransferase 6a, Supt4a - suppressor of ty 4a, Ago1 - argonaute risc catalytic subunit 1, Slc9…
FUNCTION	DNA binding	6.68e-08	2.55e-05	1.53	172	[Dhx33 - deah (asp-glu-ala-his) box polypeptide 33, Zfp219 - zinc finger protein 219, Zfx - zinc finger protein x-linked, Nfat5 - nuclear factor of activated t cells 5, Hmbox1 - homeobox containing 1, Rora - rar-related orphan receptor alpha, Peg10 - paternally expressed 10, Hist1h1c - histone cluster 1, h1c, Kat6a - k(lysine) acetyltransferase 6a, Ago1 - argonaute risc catalytic subunit 1, Mafg …
FUNCTION	RNA polymerase II core promoter proximal region sequence-specific DNA binding transcription factor activity involved in positive regulation of transcription	8.16e-08	2.86e-05	2.66	38	[Plag1 - pleiomorphic adenoma gene 1, Klf13 - kruppel-like factor 13, Fos - fbj osteosarcoma oncogene, Tcf7l2 - transcription factor 7 like 2, t cell specific, hmg box, Nfatc3 - nuclear factor of activated t cells, cytoplasmic, calcineurin dependent 3, Pou4f1 - pou domain, class 4, transcription factor 1, Fosl1 - fos-like antigen 1, Nfat5 - nuclear factor of activated t cells 5, Fosb - fbj osteos…
PROCESS	regulation of cell projection organization	8.22e-08	2.11e-05	2.02	69	[Gdi1 - guanosine diphosphate (gdp) dissociation inhibitor 1, Arhgap4 - rho gtpase activating protein 4, Fam110c - family with sequence similarity 110, member c, Wasl - wiskott-aldrich syndrome-like (human), Ist1 - increased sodium tolerance 1 homolog (yeast), Lpar1 - lysophosphatidic acid receptor 1, Neu1 - neuraminidase 1, Rab5a - rab5a, member ras oncogene family, Arf6 - adp-ribosylation facto…
FUNCTION	RNA polymerase II core promoter proximal region sequence-specific DNA binding transcription factor activity	9.46e-08	3.06e-05	2.22	54	[Hinfp - histone h4 transcription factor, Rcor1 - rest corepressor 1, Fos - fbj osteosarcoma oncogene, Nfatc3 - nuclear factor of activated t cells, cytoplasmic, calcineurin dependent 3, Zfp219 - zinc finger protein 219, Pou4f1 - pou domain, class 4, transcription factor 1, Fosl1 - fos-like antigen 1, Fosb - fbj osteosarcoma oncogene b, Nfat5 - nuclear factor of activated t cells 5, Elk1 - elk1, …
FUNCTION	transcription regulatory region sequence-specific DNA binding	1.34e-07	4.02e-05	2.4	48	[Klf13 - kruppel-like factor 13, Tcf7l2 - transcription factor 7 like 2, t cell specific, hmg box, Zfp219 - zinc finger protein 219, Pou4f1 - pou domain, class 4, transcription factor 1, Fosl2 - fos-like antigen 2, Rara - retinoic acid receptor, alpha, Fosl1 - fos-like antigen 1, Nfat5 - nuclear factor of activated t cells 5, Rora - rar-related orphan receptor alpha, Fosb - fbj osteosarcoma oncog…
PROCESS	positive regulation of macromolecule biosynthetic process	1.71e-07	4.28e-05	1.52	164	[Dhx33 - deah (asp-glu-ala-his) box polypeptide 33, Ikzf4 - ikaros family zinc finger 4, Dicer1 - dicer 1, ribonuclease type iii, Nfat5 - nuclear factor of activated t cells 5, Hmbox1 - homeobox containing 1, Rora - rar-related orphan receptor alpha, Phf17 - phd finger protein 17, Arrb2 - arrestin, beta 2, Supt4a - suppressor of ty 4a, Kat6a - k(lysine) acetyltransferase 6a, Ago1 - argonaute risc…
PROCESS	positive regulation of nucleobase-containing compound metabolic process	1.93e-07	4.74e-05	1.51	168	[Dhx33 - deah (asp-glu-ala-his) box polypeptide 33, Ikzf4 - ikaros family zinc finger 4, Dicer1 - dicer 1, ribonuclease type iii, Hmbox1 - homeobox containing 1, Nfat5 - nuclear factor of activated t cells 5, Rora - rar-related orphan receptor alpha, Phf17 - phd finger protein 17, Arrb2 - arrestin, beta 2, Kat6a - k(lysine) acetyltransferase 6a, Supt4a - suppressor of ty 4a, Ago1 - argonaute risc…
PROCESS	positive regulation of cellular biosynthetic process	2.6e-07	6.27e-05	1.5	171	[Dhx33 - deah (asp-glu-ala-his) box polypeptide 33, Arpp19 - camp-regulated phosphoprotein 19, Ikzf4 - ikaros family zinc finger 4, Dicer1 - dicer 1, ribonuclease type iii, Nfat5 - nuclear factor of activated t cells 5, Hmbox1 - homeobox containing 1, Rora - rar-related orphan receptor alpha, Phf17 - phd finger protein 17, Arrb2 - arrestin, beta 2, Kat6a - k(lysine) acetyltransferase 6a, Supt4a -…
FUNCTION	enzyme binding	3.04e-07	8.52e-05	1.47	189	[Calu - calumenin, Rock1 - rho-associated coiled-coil containing protein kinase 1, Phactr4 - phosphatase and actin regulator 4, Gdi1 - guanosine diphosphate (gdp) dissociation inhibitor 1, Trak2 - trafficking protein, kinesin binding 2, Arf6 - adp-ribosylation factor 6, Ulk1 - unc-51 like kinase 1, Ptk2 - ptk2 protein tyrosine kinase 2, Akap11 - a kinase (prka) anchor protein 11, Camk2b - calcium…
PROCESS	negative regulation of nucleobase-containing compound metabolic process	3.06e-07	7.23e-05	1.58	137	[Srsf10 - serine/arginine-rich splicing factor 10, Ikzf4 - ikaros family zinc finger 4, Dicer1 - dicer 1, ribonuclease type iii, Zfp219 - zinc finger protein 219, Hmbox1 - homeobox containing 1, Hist1h1c - histone cluster 1, h1c, Supt4a - suppressor of ty 4a, Kat6a - k(lysine) acetyltransferase 6a, Cited1 - cbp/p300-interacting transactivator with glu/asp-rich carboxy-terminal domain 1, Dab2 - di…
PROCESS	death	3.26e-07	7.54e-05	1.73	99	[Eva1a - eva-1 homolog a (c. elegans), Rock1 - rho-associated coiled-coil containing protein kinase 1, Ero1l - ero1-like (s. cerevisiae), Zfx - zinc finger protein x-linked, Arf6 - adp-ribosylation factor 6, Phf17 - phd finger protein 17, Peg10 - paternally expressed 10, Sap30bp - sap30 binding protein, Slc9a1 - solute carrier family 9 (sodium/hydrogen exchanger), member 1, Pnpla8 - patatin-like …
PROCESS	regulation of multicellular organismal development	3.27e-07	7.42e-05	1.53	157	[Rock1 - rho-associated coiled-coil containing protein kinase 1, Gdi1 - guanosine diphosphate (gdp) dissociation inhibitor 1, Tmem64 - transmembrane protein 64, Ist1 - increased sodium tolerance 1 homolog (yeast), Dicer1 - dicer 1, ribonuclease type iii, Arf6 - adp-ribosylation factor 6, Ulk1 - unc-51 like kinase 1, Ptk2 - ptk2 protein tyrosine kinase 2, Rc3h1 - ring ccch (c3h) domains 1, Camk2b …
PROCESS	response to chemical	3.27e-07	7.28e-05	1.48	177	[Gdi1 - guanosine diphosphate (gdp) dissociation inhibitor 1, Gatm - glycine amidinotransferase (l-arginine:glycine amidinotransferase), Abcc8 - atp-binding cassette, sub-family c (cftr/mrp), member 8, Ptk2 - ptk2 protein tyrosine kinase 2, Rora - rar-related orphan receptor alpha, Mapkapk2 - map kinase-activated protein kinase 2, Camk2b - calcium/calmodulin-dependent protein kinase ii, beta, Ahc…
PROCESS	leukocyte cell-cell adhesion	3.35e-07	7.32e-05	2.69	34	[Zfp36l2 - zinc finger protein 36, c3h type-like 2, Rock1 - rho-associated coiled-coil containing protein kinase 1, Il15 - interleukin 15, Zfp36l1 - zinc finger protein 36, c3h type-like 1, Stx11 - syntaxin 11, Icam1 - intercellular adhesion molecule 1, Nfatc3 - nuclear factor of activated t cells, cytoplasmic, calcineurin dependent 3, Rora - rar-related orphan receptor alpha, Rc3h1 - ring ccch (…
PROCESS	negative regulation of gene expression	3.55e-07	7.62e-05	1.54	150	[Srsf10 - serine/arginine-rich splicing factor 10, Ikzf4 - ikaros family zinc finger 4, Dicer1 - dicer 1, ribonuclease type iii, Zfp219 - zinc finger protein 219, Tnrc6a - trinucleotide repeat containing 6a, Hmbox1 - homeobox containing 1, Hist1h1c - histone cluster 1, h1c, Supt4a - suppressor of ty 4a, Kat6a - k(lysine) acetyltransferase 6a, Ago1 - argonaute risc catalytic subunit 1, Cited1 - cb…
PROCESS	regulation of signal transduction	3.64e-07	7.67e-05	1.41	227	[Phactr4 - phosphatase and actin regulator 4, Dnmbp - dynamin binding protein, Rora - rar-related orphan receptor alpha, Ptk2 - ptk2 protein tyrosine kinase 2, Nfat5 - nuclear factor of activated t cells 5, Peg10 - paternally expressed 10, Camk2b - calcium/calmodulin-dependent protein kinase ii, beta, Akap11 - a kinase (prka) anchor protein 11, Macf1 - microtubule-actin crosslinking factor 1, Dab…
FUNCTION	nucleic acid binding transcription factor activity	3.8e-07	0.0001	1.66	112	[Zfp219 - zinc finger protein 219, Nfat5 - nuclear factor of activated t cells 5, Rora - rar-related orphan receptor alpha, Mafg - v-maf musculoaponeurotic fibrosarcoma oncogene family, protein g (avian), Cited1 - cbp/p300-interacting transactivator with glu/asp-rich carboxy-terminal domain 1, Foxo4 - forkhead box o4, Hsf2 - heat shock factor 2, Bhlhe40 - basic helix-loop-helix family, member e40…
FUNCTION	sequence-specific DNA binding transcription factor activity	3.8e-07	9.41e-05	1.66	112	[Zfp219 - zinc finger protein 219, Nfat5 - nuclear factor of activated t cells 5, Rora - rar-related orphan receptor alpha, Mafg - v-maf musculoaponeurotic fibrosarcoma oncogene family, protein g (avian), Cited1 - cbp/p300-interacting transactivator with glu/asp-rich carboxy-terminal domain 1, Foxo4 - forkhead box o4, Hsf2 - heat shock factor 2, Bhlhe40 - basic helix-loop-helix family, member e40…
PROCESS	regulation of sequence-specific DNA binding transcription factor activity	3.88e-07	8.04e-05	2.18	51	[Jak2 - janus kinase 2, Mid2 - midline 2, Bcl10 - b cell leukemia/lymphoma 10, Fosl1 - fos-like antigen 1, Kat6a - k(lysine) acetyltransferase 6a, Arrb2 - arrestin, beta 2, Mbtps2 - membrane-bound transcription factor peptidase, site 2, Trim8 - tripartite motif-containing 8, Jup - junction plakoglobin, Prkci - protein kinase c, iota, Traf3 - tnf receptor-associated factor 3, Prkd1 - protein kinas…
PROCESS	regulation of multicellular organismal process	4.01e-07	8.15e-05	1.42	214	[Rock1 - rho-associated coiled-coil containing protein kinase 1, Tmem64 - transmembrane protein 64, Ist1 - increased sodium tolerance 1 homolog (yeast), Rora - rar-related orphan receptor alpha, Ptk2 - ptk2 protein tyrosine kinase 2, Mapkapk2 - map kinase-activated protein kinase 2, Camk2b - calcium/calmodulin-dependent protein kinase ii, beta, Mafg - v-maf musculoaponeurotic fibrosarcoma oncogen…
PROCESS	regulation of neurogenesis	4.41e-07	8.81e-05	1.86	78	[Gdi1 - guanosine diphosphate (gdp) dissociation inhibitor 1, Arhgap4 - rho gtpase activating protein 4, Ist1 - increased sodium tolerance 1 homolog (yeast), Dicer1 - dicer 1, ribonuclease type iii, Lpar1 - lysophosphatidic acid receptor 1, Pou4f1 - pou domain, class 4, transcription factor 1, Arf6 - adp-ribosylation factor 6, Rara - retinoic acid receptor, alpha, Neu1 - neuraminidase 1, Ulk1 - u…
PROCESS	positive regulation of cellular metabolic process	4.6e-07	9.05e-05	1.37	251	[Ist1 - increased sodium tolerance 1 homolog (yeast), Ikzf4 - ikaros family zinc finger 4, Rora - rar-related orphan receptor alpha, Ptk2 - ptk2 protein tyrosine kinase 2, Hmbox1 - homeobox containing 1, Nfat5 - nuclear factor of activated t cells 5, Phf17 - phd finger protein 17, Supt4a - suppressor of ty 4a, Ago1 - argonaute risc catalytic subunit 1, Dab2 - disabled 2, mitogen-responsive phosph…
PROCESS	positive regulation of biosynthetic process	4.88e-07	9.44e-05	1.48	173	[Dhx33 - deah (asp-glu-ala-his) box polypeptide 33, Arpp19 - camp-regulated phosphoprotein 19, Ikzf4 - ikaros family zinc finger 4, Dicer1 - dicer 1, ribonuclease type iii, Hmbox1 - homeobox containing 1, Nfat5 - nuclear factor of activated t cells 5, Rora - rar-related orphan receptor alpha, Phf17 - phd finger protein 17, Arrb2 - arrestin, beta 2, Kat6a - k(lysine) acetyltransferase 6a, Supt4a -…
PROCESS	negative regulation of developmental process	5.35e-07	0.000102	1.73	96	[Rock1 - rho-associated coiled-coil containing protein kinase 1, Gdi1 - guanosine diphosphate (gdp) dissociation inhibitor 1, Arhgap4 - rho gtpase activating protein 4, Luc7l - luc7 homolog (s. cerevisiae)-like, Dicer1 - dicer 1, ribonuclease type iii, Lpar1 - lysophosphatidic acid receptor 1, Arf6 - adp-ribosylation factor 6, Rara - retinoic acid receptor, alpha, Ulk1 - unc-51 like kinase 1, Ror…
PROCESS	negative regulation of macromolecule biosynthetic process	5.43e-07	0.000102	1.55	144	[Ikzf4 - ikaros family zinc finger 4, Dicer1 - dicer 1, ribonuclease type iii, Tnrc6a - trinucleotide repeat containing 6a, Zfp219 - zinc finger protein 219, Hmbox1 - homeobox containing 1, Hist1h1c - histone cluster 1, h1c, Supt4a - suppressor of ty 4a, Kat6a - k(lysine) acetyltransferase 6a, Ago1 - argonaute risc catalytic subunit 1, Cited1 - cbp/p300-interacting transactivator with glu/asp-ric…
PROCESS	negative regulation of cell differentiation	5.59e-07	0.000103	1.85	78	[Gdi1 - guanosine diphosphate (gdp) dissociation inhibitor 1, Arhgap4 - rho gtpase activating protein 4, Dicer1 - dicer 1, ribonuclease type iii, Lpar1 - lysophosphatidic acid receptor 1, Arf6 - adp-ribosylation factor 6, Rara - retinoic acid receptor, alpha, Ulk1 - unc-51 like kinase 1, Rora - rar-related orphan receptor alpha, Ptk2 - ptk2 protein tyrosine kinase 2, Rc3h1 - ring ccch (c3h) domai…
PROCESS	negative regulation of cellular biosynthetic process	6.88e-07	0.000125	1.54	146	[Ikzf4 - ikaros family zinc finger 4, Dicer1 - dicer 1, ribonuclease type iii, Tnrc6a - trinucleotide repeat containing 6a, Zfp219 - zinc finger protein 219, Hmbox1 - homeobox containing 1, Hist1h1c - histone cluster 1, h1c, Supt4a - suppressor of ty 4a, Kat6a - k(lysine) acetyltransferase 6a, Ago1 - argonaute risc catalytic subunit 1, Cited1 - cbp/p300-interacting transactivator with glu/asp-ric…
PROCESS	cell death	6.91e-07	0.000124	1.71	97	[Eva1a - eva-1 homolog a (c. elegans), Rock1 - rho-associated coiled-coil containing protein kinase 1, Ero1l - ero1-like (s. cerevisiae), Arf6 - adp-ribosylation factor 6, Phf17 - phd finger protein 17, Peg10 - paternally expressed 10, Sap30bp - sap30 binding protein, Slc9a1 - solute carrier family 9 (sodium/hydrogen exchanger), member 1, Pnpla8 - patatin-like phospholipase domain containing 8, A…
PROCESS	regulation of neuron differentiation	6.94e-07	0.000122	1.96	65	[Gdi1 - guanosine diphosphate (gdp) dissociation inhibitor 1, Arhgap4 - rho gtpase activating protein 4, Ist1 - increased sodium tolerance 1 homolog (yeast), Dicer1 - dicer 1, ribonuclease type iii, Lpar1 - lysophosphatidic acid receptor 1, Neu1 - neuraminidase 1, Rara - retinoic acid receptor, alpha, Arf6 - adp-ribosylation factor 6, Ulk1 - unc-51 like kinase 1, Ptk2 - ptk2 protein tyrosine kina…
PROCESS	negative regulation of biosynthetic process	8.24e-07	0.000143	1.53	148	[Ikzf4 - ikaros family zinc finger 4, Dicer1 - dicer 1, ribonuclease type iii, Tnrc6a - trinucleotide repeat containing 6a, Zfp219 - zinc finger protein 219, Hmbox1 - homeobox containing 1, Hist1h1c - histone cluster 1, h1c, Supt4a - suppressor of ty 4a, Kat6a - k(lysine) acetyltransferase 6a, Ago1 - argonaute risc catalytic subunit 1, Cited1 - cbp/p300-interacting transactivator with glu/asp-ric…
PROCESS	regulation of leukocyte activation	8.51e-07	0.000146	2.55	37	[Gpam - glycerol-3-phosphate acyltransferase, mitochondrial, Il15 - interleukin 15, Id2 - inhibitor of dna binding 2, Bcl10 - b cell leukemia/lymphoma 10, Tbc1d10c - tbc1 domain family, member 10c, Rara - retinoic acid receptor, alpha, Rora - rar-related orphan receptor alpha, Rabgef1 - rab guanine nucleotide exchange factor (gef) 1, Rc3h1 - ring ccch (c3h) domains 1, Sart1 - squamous cell carcin…
PROCESS	negative regulation of nitrogen compound metabolic process	9.81e-07	0.000165	1.52	148	[Srsf10 - serine/arginine-rich splicing factor 10, Ikzf4 - ikaros family zinc finger 4, Dicer1 - dicer 1, ribonuclease type iii, Zfp219 - zinc finger protein 219, Hmbox1 - homeobox containing 1, Hist1h1c - histone cluster 1, h1c, Supt4a - suppressor of ty 4a, Kat6a - k(lysine) acetyltransferase 6a, Cited1 - cbp/p300-interacting transactivator with glu/asp-rich carboxy-terminal domain 1, Dab2 - di…
PROCESS	intracellular signal transduction	1.02e-06	0.00017	1.55	137	[Rock1 - rho-associated coiled-coil containing protein kinase 1, Phactr4 - phosphatase and actin regulator 4, Inpp5f - inositol polyphosphate-5-phosphatase f, Ero1l - ero1-like (s. cerevisiae), Arf6 - adp-ribosylation factor 6, Dnmbp - dynamin binding protein, Ulk1 - unc-51 like kinase 1, Ptk2 - ptk2 protein tyrosine kinase 2, Unc13b - unc-13 homolog b (c. elegans), Slc9a1 - solute carrier family…
PROCESS	negative regulation of RNA metabolic process	1.09e-06	0.000178	1.58	126	[Srsf10 - serine/arginine-rich splicing factor 10, Ikzf4 - ikaros family zinc finger 4, Dicer1 - dicer 1, ribonuclease type iii, Zfp219 - zinc finger protein 219, Hmbox1 - homeobox containing 1, Hist1h1c - histone cluster 1, h1c, Supt4a - suppressor of ty 4a, Kat6a - k(lysine) acetyltransferase 6a, Cited1 - cbp/p300-interacting transactivator with glu/asp-rich carboxy-terminal domain 1, Dab2 - di…
PROCESS	negative regulation of RNA biosynthetic process	1.13e-06	0.000183	1.59	122	[Ikzf4 - ikaros family zinc finger 4, Dicer1 - dicer 1, ribonuclease type iii, Zfp219 - zinc finger protein 219, Hmbox1 - homeobox containing 1, Hist1h1c - histone cluster 1, h1c, Supt4a - suppressor of ty 4a, Kat6a - k(lysine) acetyltransferase 6a, Cited1 - cbp/p300-interacting transactivator with glu/asp-rich carboxy-terminal domain 1, Dab2 - disabled 2, mitogen-responsive phosphoprotein, Chd8 …
PROCESS	cell activation	1.38e-06	0.000219	2.1	52	[Il15 - interleukin 15, Bcl10 - b cell leukemia/lymphoma 10, Stx11 - syntaxin 11, Nfatc3 - nuclear factor of activated t cells, cytoplasmic, calcineurin dependent 3, Rora - rar-related orphan receptor alpha, Rc3h1 - ring ccch (c3h) domains 1, Il17ra - interleukin 17 receptor a, Nedd4 - neural precursor cell expressed, developmentally down-regulated 4, Rap2b - rap2b, member of ras oncogene family,…
PROCESS	regulation of response to stimulus	1.38e-06	0.000217	1.34	270	[Phactr4 - phosphatase and actin regulator 4, Dnmbp - dynamin binding protein, Rora - rar-related orphan receptor alpha, Ptk2 - ptk2 protein tyrosine kinase 2, Nfat5 - nuclear factor of activated t cells 5, Mapkapk2 - map kinase-activated protein kinase 2, Peg10 - paternally expressed 10, Camk2b - calcium/calmodulin-dependent protein kinase ii, beta, Akap11 - a kinase (prka) anchor protein 11, St…
PROCESS	regulation of neuron projection development	1.43e-06	0.000222	2.03	56	[Gdi1 - guanosine diphosphate (gdp) dissociation inhibitor 1, Arhgap4 - rho gtpase activating protein 4, Ist1 - increased sodium tolerance 1 homolog (yeast), Lpar1 - lysophosphatidic acid receptor 1, Neu1 - neuraminidase 1, Arf6 - adp-ribosylation factor 6, Ulk1 - unc-51 like kinase 1, Ptk2 - ptk2 protein tyrosine kinase 2, Camk2b - calcium/calmodulin-dependent protein kinase ii, beta, Enc1 - ect…
PROCESS	negative regulation of metabolic process	1.44e-06	0.000221	1.38	232	[Calu - calumenin, Srsf10 - serine/arginine-rich splicing factor 10, Ikzf4 - ikaros family zinc finger 4, Hmbox1 - homeobox containing 1, Supt4a - suppressor of ty 4a, Ago1 - argonaute risc catalytic subunit 1, Dab2 - disabled 2, mitogen-responsive phosphoprotein, Mospd1 - motile sperm domain containing 1, Bhlhe40 - basic helix-loop-helix family, member e40, Pycard - pyd and card domain containin…
PROCESS	positive regulation of metabolic process	1.58e-06	0.00024	1.32	289	[Phactr4 - phosphatase and actin regulator 4, Ist1 - increased sodium tolerance 1 homolog (yeast), Ikzf4 - ikaros family zinc finger 4, Rora - rar-related orphan receptor alpha, Nfat5 - nuclear factor of activated t cells 5, Hmbox1 - homeobox containing 1, Ptk2 - ptk2 protein tyrosine kinase 2, Phf17 - phd finger protein 17, Camk2b - calcium/calmodulin-dependent protein kinase ii, beta, Supt4a - …
PROCESS	regulation of cell development	1.69e-06	0.000253	1.69	96	[Gdi1 - guanosine diphosphate (gdp) dissociation inhibitor 1, Arhgap4 - rho gtpase activating protein 4, Ist1 - increased sodium tolerance 1 homolog (yeast), Dicer1 - dicer 1, ribonuclease type iii, Lpar1 - lysophosphatidic acid receptor 1, Pou4f1 - pou domain, class 4, transcription factor 1, Neu1 - neuraminidase 1, Arf6 - adp-ribosylation factor 6, Rara - retinoic acid receptor, alpha, Ulk1 - u…
PROCESS	regulation of lymphocyte activation	1.74e-06	0.000256	2.64	33	[Id2 - inhibitor of dna binding 2, Gpam - glycerol-3-phosphate acyltransferase, mitochondrial, Il15 - interleukin 15, Bcl10 - b cell leukemia/lymphoma 10, Tbc1d10c - tbc1 domain family, member 10c, Rara - retinoic acid receptor, alpha, Rc3h1 - ring ccch (c3h) domains 1, Sart1 - squamous cell carcinoma antigen recognized by t cells 1, Axl - axl receptor tyrosine kinase, Cd59b - cd59b antigen, H2-M…
PROCESS	positive regulation of transcription from RNA polymerase II promoter	1.98e-06	0.000289	1.6	115	[Ikzf4 - ikaros family zinc finger 4, Dicer1 - dicer 1, ribonuclease type iii, Phf17 - phd finger protein 17, Rora - rar-related orphan receptor alpha, Nfat5 - nuclear factor of activated t cells 5, Supt4a - suppressor of ty 4a, Ago1 - argonaute risc catalytic subunit 1, Slc9a1 - solute carrier family 9 (sodium/hydrogen exchanger), member 1, App - amyloid beta (a4) precursor protein, Dab2 - disab…
COMPONENT	nucleus	2.22e-06	0.00318	1.22	439	[Uba7 - ubiquitin-like modifier activating enzyme 7, Zfx - zinc finger protein x-linked, Phf17 - phd finger protein 17, Mapkapk2 - map kinase-activated protein kinase 2, Supt4a - suppressor of ty 4a, Ago1 - argonaute risc catalytic subunit 1, Sh3glb2 - sh3-domain grb2-like endophilin b2, Acads - acyl-coenzyme a dehydrogenase, short chain, Mafg - v-maf musculoaponeurotic fibrosarcoma oncogene fami…
FUNCTION	protein domain specific binding	2.28e-06	0.000533	1.7	91	[Jak2 - janus kinase 2, Ccdc6 - coiled-coil domain containing 6, Wipf3 - was/wasl interacting protein family, member 3, Enah - enabled homolog (drosophila), Grb2 - growth factor receptor bound protein 2, Luc7l - luc7 homolog (s. cerevisiae)-like, Ist1 - increased sodium tolerance 1 homolog (yeast), Wiz - widely-interspaced zinc finger motifs, Lpar1 - lysophosphatidic acid receptor 1, Rara - retin…
PROCESS	nucleic acid metabolic process	2.4e-06	0.000345	1.41	191	[Srsf10 - serine/arginine-rich splicing factor 10, Dhx33 - deah (asp-glu-ala-his) box polypeptide 33, Zfp219 - zinc finger protein 219, Zfx - zinc finger protein x-linked, Phf17 - phd finger protein 17, Rora - rar-related orphan receptor alpha, Nfat5 - nuclear factor of activated t cells 5, Hmbox1 - homeobox containing 1, Rc3h1 - ring ccch (c3h) domains 1, Kat6a - k(lysine) acetyltransferase 6a, …
PROCESS	regulation of nervous system development	2.4e-06	0.000342	1.74	84	[Gdi1 - guanosine diphosphate (gdp) dissociation inhibitor 1, Arhgap4 - rho gtpase activating protein 4, Ist1 - increased sodium tolerance 1 homolog (yeast), Dicer1 - dicer 1, ribonuclease type iii, Lpar1 - lysophosphatidic acid receptor 1, Pou4f1 - pou domain, class 4, transcription factor 1, Neu1 - neuraminidase 1, Arf6 - adp-ribosylation factor 6, Rara - retinoic acid receptor, alpha, Ulk1 - u…
PROCESS	regulation of cell activation	2.42e-06	0.00034	2.41	38	[Jak2 - janus kinase 2, Gpam - glycerol-3-phosphate acyltransferase, mitochondrial, Il15 - interleukin 15, Id2 - inhibitor of dna binding 2, Bcl10 - b cell leukemia/lymphoma 10, Tbc1d10c - tbc1 domain family, member 10c, Rara - retinoic acid receptor, alpha, Rora - rar-related orphan receptor alpha, Rabgef1 - rab guanine nucleotide exchange factor (gef) 1, Rc3h1 - ring ccch (c3h) domains 1, Sart1…
PROCESS	regulation of cell morphogenesis	2.48e-06	0.000344	1.91	63	[Gdi1 - guanosine diphosphate (gdp) dissociation inhibitor 1, Arhgap4 - rho gtpase activating protein 4, Ist1 - increased sodium tolerance 1 homolog (yeast), Ulk1 - unc-51 like kinase 1, Fgd4 - fyve, rhogef and ph domain containing 4, Ptk2 - ptk2 protein tyrosine kinase 2, Syne3 - spectrin repeat containing, nuclear envelope family member 3, Camk2b - calcium/calmodulin-dependent protein kinase ii…
PROCESS	macromolecule biosynthetic process	2.52e-06	0.000346	1.38	222	[Zfx - zinc finger protein x-linked, Nfat5 - nuclear factor of activated t cells 5, Hmbox1 - homeobox containing 1, Rora - rar-related orphan receptor alpha, Phf17 - phd finger protein 17, Supt4a - suppressor of ty 4a, Ago1 - argonaute risc catalytic subunit 1, Mafg - v-maf musculoaponeurotic fibrosarcoma oncogene family, protein g (avian), Foxo4 - forkhead box o4, Bhlhe40 - basic helix-loop-heli…
FUNCTION	RNA polymerase II regulatory region sequence-specific DNA binding	2.53e-06	0.00056	1.89	65	[Fos - fbj osteosarcoma oncogene, Hinfp - histone h4 transcription factor, Nfatc3 - nuclear factor of activated t cells, cytoplasmic, calcineurin dependent 3, Zfp219 - zinc finger protein 219, Pou4f1 - pou domain, class 4, transcription factor 1, Rara - retinoic acid receptor, alpha, Fosl2 - fos-like antigen 2, Fosl1 - fos-like antigen 1, Nfat5 - nuclear factor of activated t cells 5, Fosb - fbj …
PROCESS	response to external stimulus	2.65e-06	0.00036	1.72	87	[Jak2 - janus kinase 2, Gpam - glycerol-3-phosphate acyltransferase, mitochondrial, Samhd1 - sam domain and hd domain, 1, Bcl10 - b cell leukemia/lymphoma 10, Fos - fbj osteosarcoma oncogene, Gatm - glycine amidinotransferase (l-arginine:glycine amidinotransferase), Wasl - wiskott-aldrich syndrome-like (human), Dicer1 - dicer 1, ribonuclease type iii, Tnrc6a - trinucleotide repeat containing 6a, …
PROCESS	negative regulation of cellular metabolic process	2.88e-06	0.000387	1.39	210	[Srsf10 - serine/arginine-rich splicing factor 10, Ikzf4 - ikaros family zinc finger 4, Hmbox1 - homeobox containing 1, Supt4a - suppressor of ty 4a, Ago1 - argonaute risc catalytic subunit 1, Dab2 - disabled 2, mitogen-responsive phosphoprotein, Mospd1 - motile sperm domain containing 1, Bhlhe40 - basic helix-loop-helix family, member e40, Pycard - pyd and card domain containing, Nacc1 - nucleus…
PROCESS	negative regulation of cellular macromolecule biosynthetic process	2.94e-06	0.000389	1.53	135	[Ikzf4 - ikaros family zinc finger 4, Dicer1 - dicer 1, ribonuclease type iii, Tnrc6a - trinucleotide repeat containing 6a, Zfp219 - zinc finger protein 219, Hmbox1 - homeobox containing 1, Hist1h1c - histone cluster 1, h1c, Supt4a - suppressor of ty 4a, Kat6a - k(lysine) acetyltransferase 6a, Ago1 - argonaute risc catalytic subunit 1, Cited1 - cbp/p300-interacting transactivator with glu/asp-ric…
FUNCTION	nucleic acid binding	2.98e-06	0.000628	1.32	278	[Srsf10 - serine/arginine-rich splicing factor 10, Zfx - zinc finger protein x-linked, Rora - rar-related orphan receptor alpha, Hmbox1 - homeobox containing 1, Nfat5 - nuclear factor of activated t cells 5, Peg10 - paternally expressed 10, Ago1 - argonaute risc catalytic subunit 1, Mafg - v-maf musculoaponeurotic fibrosarcoma oncogene family, protein g (avian), Foxo4 - forkhead box o4, Tox - thy…
PROCESS	cellular macromolecule biosynthetic process	3.14e-06	0.000411	1.39	210	[Zfx - zinc finger protein x-linked, Nfat5 - nuclear factor of activated t cells 5, Hmbox1 - homeobox containing 1, Rora - rar-related orphan receptor alpha, Phf17 - phd finger protein 17, Supt4a - suppressor of ty 4a, Ago1 - argonaute risc catalytic subunit 1, Mafg - v-maf musculoaponeurotic fibrosarcoma oncogene family, protein g (avian), Foxo4 - forkhead box o4, Bhlhe40 - basic helix-loop-heli…
FUNCTION	sequence-specific DNA binding	3.56e-06	0.000713	1.69	91	[Dhx33 - deah (asp-glu-ala-his) box polypeptide 33, Hinfp - histone h4 transcription factor, Fos - fbj osteosarcoma oncogene, Ikzf4 - ikaros family zinc finger 4, Nfatc3 - nuclear factor of activated t cells, cytoplasmic, calcineurin dependent 3, Zfp219 - zinc finger protein 219, Pou4f1 - pou domain, class 4, transcription factor 1, Fosl2 - fos-like antigen 2, Rara - retinoic acid receptor, alpha…
PROCESS	leukocyte activation	3.77e-06	0.000489	2.14	46	[Zfp36l2 - zinc finger protein 36, c3h type-like 2, Il15 - interleukin 15, Id2 - inhibitor of dna binding 2, Zfp36l1 - zinc finger protein 36, c3h type-like 1, Bcl10 - b cell leukemia/lymphoma 10, Stx11 - syntaxin 11, Icam1 - intercellular adhesion molecule 1, Nfatc3 - nuclear factor of activated t cells, cytoplasmic, calcineurin dependent 3, Itfg2 - integrin alpha fg-gap repeat containing 2, Ror…
PROCESS	positive regulation of response to stimulus	4e-06	0.000513	1.49	148	[Arpp19 - camp-regulated phosphoprotein 19, Ulk1 - unc-51 like kinase 1, Ptk2 - ptk2 protein tyrosine kinase 2, Gdf10 - growth differentiation factor 10, Rc3h1 - ring ccch (c3h) domains 1, Mapkapk2 - map kinase-activated protein kinase 2, Camk2b - calcium/calmodulin-dependent protein kinase ii, beta, Arrb2 - arrestin, beta 2, Tnks2 - tankyrase, trf1-interacting ankyrin-related adp-ribose polymera…
PROCESS	negative regulation of nucleic acid-templated transcription	4.79e-06	0.000608	1.56	120	[Ikzf4 - ikaros family zinc finger 4, Zfp219 - zinc finger protein 219, Dicer1 - dicer 1, ribonuclease type iii, Hmbox1 - homeobox containing 1, Hist1h1c - histone cluster 1, h1c, Kat6a - k(lysine) acetyltransferase 6a, Supt4a - suppressor of ty 4a, Cited1 - cbp/p300-interacting transactivator with glu/asp-rich carboxy-terminal domain 1, Dab2 - disabled 2, mitogen-responsive phosphoprotein, Chd8 …
PROCESS	cell surface receptor signaling pathway	5.06e-06	0.000635	1.45	163	[Ric8 - resistance to inhibitors of cholinesterase 8 homolog (c. elegans), Ptk2 - ptk2 protein tyrosine kinase 2, Mapkapk2 - map kinase-activated protein kinase 2, Arrb2 - arrestin, beta 2, Tnks2 - tankyrase, trf1-interacting ankyrin-related adp-ribose polymerase 2, Prkacb - protein kinase, camp dependent, catalytic, beta, Macf1 - microtubule-actin crosslinking factor 1, Sgpp1 - sphingosine-1-pho…
FUNCTION	RNA polymerase II regulatory region DNA binding	5.19e-06	0.000992	1.85	65	[Fos - fbj osteosarcoma oncogene, Hinfp - histone h4 transcription factor, Nfatc3 - nuclear factor of activated t cells, cytoplasmic, calcineurin dependent 3, Zfp219 - zinc finger protein 219, Pou4f1 - pou domain, class 4, transcription factor 1, Rara - retinoic acid receptor, alpha, Fosl2 - fos-like antigen 2, Fosl1 - fos-like antigen 1, Nfat5 - nuclear factor of activated t cells 5, Fosb - fbj …
PROCESS	regulation of cell morphogenesis involved in differentiation	5.4e-06	0.000671	2.12	45	[Gdi1 - guanosine diphosphate (gdp) dissociation inhibitor 1, Arhgap4 - rho gtpase activating protein 4, Ist1 - increased sodium tolerance 1 homolog (yeast), Syne1 - spectrin repeat containing, nuclear envelope 1, Notch1 - notch 1, Tgfb3 - transforming growth factor, beta 3, Ulk1 - unc-51 like kinase 1, Ptk2 - ptk2 protein tyrosine kinase 2, Ret - ret proto-oncogene, Camk2b - calcium/calmodulin-d…
PROCESS	cellular macromolecule metabolic process	5.73e-06	0.000704	1.19	528	[Uba7 - ubiquitin-like modifier activating enzyme 7, Ikzf4 - ikaros family zinc finger 4, Zfx - zinc finger protein x-linked, Mark3 - map/microtubule affinity-regulating kinase 3, Phf17 - phd finger protein 17, Mapkapk2 - map kinase-activated protein kinase 2, Sap30bp - sap30 binding protein, Supt4a - suppressor of ty 4a, Ago1 - argonaute risc catalytic subunit 1, Mafg - v-maf musculoaponeurotic …
PROCESS	programmed cell death	5.97e-06	0.000726	1.67	90	[Jak2 - janus kinase 2, Klf11 - kruppel-like factor 11, Eva1a - eva-1 homolog a (c. elegans), Rock1 - rho-associated coiled-coil containing protein kinase 1, Bcl10 - b cell leukemia/lymphoma 10, Ero1l - ero1-like (s. cerevisiae), Arf6 - adp-ribosylation factor 6, Sqstm1 - sequestosome 1, Phf17 - phd finger protein 17, Peg10 - paternally expressed 10, Sap30bp - sap30 binding protein, Cited1 - cbp/…
PROCESS	negative regulation of macromolecule metabolic process	6.75e-06	0.000812	1.38	202	[Srsf10 - serine/arginine-rich splicing factor 10, Ikzf4 - ikaros family zinc finger 4, Hmbox1 - homeobox containing 1, Supt4a - suppressor of ty 4a, Ago1 - argonaute risc catalytic subunit 1, Dab2 - disabled 2, mitogen-responsive phosphoprotein, Mospd1 - motile sperm domain containing 1, Bhlhe40 - basic helix-loop-helix family, member e40, Pycard - pyd and card domain containing, Kmt2b - lysine …
PROCESS	regulation of anatomical structure morphogenesis	6.78e-06	0.000808	1.63	98	[Rock1 - rho-associated coiled-coil containing protein kinase 1, Gdi1 - guanosine diphosphate (gdp) dissociation inhibitor 1, Ist1 - increased sodium tolerance 1 homolog (yeast), Dicer1 - dicer 1, ribonuclease type iii, Ulk1 - unc-51 like kinase 1, Ptk2 - ptk2 protein tyrosine kinase 2, Syne3 - spectrin repeat containing, nuclear envelope family member 3, Rc3h1 - ring ccch (c3h) domains 1, Camk2b…
PROCESS	T cell aggregation	7.06e-06	0.000833	2.65	30	[Zfp36l2 - zinc finger protein 36, c3h type-like 2, Il15 - interleukin 15, Zfp36l1 - zinc finger protein 36, c3h type-like 1, Stx11 - syntaxin 11, Icam1 - intercellular adhesion molecule 1, Nfatc3 - nuclear factor of activated t cells, cytoplasmic, calcineurin dependent 3, Rora - rar-related orphan receptor alpha, Rc3h1 - ring ccch (c3h) domains 1, Nedd4 - neural precursor cell expressed, develop…
PROCESS	T cell activation	7.06e-06	0.000825	2.65	30	[Zfp36l2 - zinc finger protein 36, c3h type-like 2, Il15 - interleukin 15, Zfp36l1 - zinc finger protein 36, c3h type-like 1, Stx11 - syntaxin 11, Icam1 - intercellular adhesion molecule 1, Nfatc3 - nuclear factor of activated t cells, cytoplasmic, calcineurin dependent 3, Rora - rar-related orphan receptor alpha, Rc3h1 - ring ccch (c3h) domains 1, Nedd4 - neural precursor cell expressed, develop…
PROCESS	positive regulation of catabolic process	7.25e-06	0.000839	24.32	5	[Ier3 - immediate early response 3, Irs2 - insulin receptor substrate 2, Tiparp - tcdd-inducible poly(adp-ribose) polymerase, Plk3 - polo-like kinase 3, Tnfaip3 - tumor necrosis factor, alpha-induced protein 3]
PROCESS	response to organic substance	7.26e-06	0.000832	1.5	137	[Gatm - glycine amidinotransferase (l-arginine:glycine amidinotransferase), Abcc8 - atp-binding cassette, sub-family c (cftr/mrp), member 8, Ptk2 - ptk2 protein tyrosine kinase 2, Rora - rar-related orphan receptor alpha, Mapkapk2 - map kinase-activated protein kinase 2, Slc9a1 - solute carrier family 9 (sodium/hydrogen exchanger), member 1, Prkci - protein kinase c, iota, Cited1 - cbp/p300-inter…
FUNCTION	macromolecular complex binding	7.43e-06	0.00136	1.43	168	[Ist1 - increased sodium tolerance 1 homolog (yeast), Ulk1 - unc-51 like kinase 1, Ptk2 - ptk2 protein tyrosine kinase 2, Syne3 - spectrin repeat containing, nuclear envelope family member 3, Hist1h1c - histone cluster 1, h1c, Arrb2 - arrestin, beta 2, Kat6a - k(lysine) acetyltransferase 6a, Ankrd17 - ankyrin repeat domain 17, Setd1a - set domain containing 1a, Usp14 - ubiquitin specific peptidas…
PROCESS	cellular response to chemical stimulus	7.97e-06	0.000904	1.58	107	[Abcc8 - atp-binding cassette, sub-family c (cftr/mrp), member 8, Rora - rar-related orphan receptor alpha, Ptk2 - ptk2 protein tyrosine kinase 2, Mapkapk2 - map kinase-activated protein kinase 2, Slc9a1 - solute carrier family 9 (sodium/hydrogen exchanger), member 1, Prkci - protein kinase c, iota, Dab2 - disabled 2, mitogen-responsive phosphoprotein, Acap2 - arfgap with coiled-coil, ankyrin rep…
PROCESS	regulation of lipopolysaccharide-mediated signaling pathway	8.13e-06	0.000914	22.81	5	[Ly96 - lymphocyte antigen 96, Trib1 - tribbles homolog 1 (drosophila), Tnfaip3 - tumor necrosis factor, alpha-induced protein 3, Cactin - cactin, spliceosome c complex subunit, Zcchc11 - zinc finger, cchc domain containing 11]
PROCESS	lymphocyte aggregation	8.39e-06	0.000934	2.63	30	[Zfp36l2 - zinc finger protein 36, c3h type-like 2, Il15 - interleukin 15, Zfp36l1 - zinc finger protein 36, c3h type-like 1, Stx11 - syntaxin 11, Icam1 - intercellular adhesion molecule 1, Nfatc3 - nuclear factor of activated t cells, cytoplasmic, calcineurin dependent 3, Rora - rar-related orphan receptor alpha, Rc3h1 - ring ccch (c3h) domains 1, Nedd4 - neural precursor cell expressed, develop…
PROCESS	response to oxygen-containing compound	8.54e-06	0.000942	1.65	92	[Jak2 - janus kinase 2, Gpam - glycerol-3-phosphate acyltransferase, mitochondrial, Fos - fbj osteosarcoma oncogene, Gatm - glycine amidinotransferase (l-arginine:glycine amidinotransferase), Fosl2 - fos-like antigen 2, Rara - retinoic acid receptor, alpha, Rora - rar-related orphan receptor alpha, Mapkapk2 - map kinase-activated protein kinase 2, Jup - junction plakoglobin, Slc9a1 - solute carri…
COMPONENT	membrane-bounded organelle	8.7e-06	0.00623	1.1	912	[Uba7 - ubiquitin-like modifier activating enzyme 7, Tmem64 - transmembrane protein 64, Abca2 - atp-binding cassette, sub-family a (abc1), member 2, Ikzf4 - ikaros family zinc finger 4, Mmgt1 - membrane magnesium transporter 1, Zfx - zinc finger protein x-linked, Phf17 - phd finger protein 17, Ahcy - s-adenosylhomocysteine hydrolase, Ago1 - argonaute risc catalytic subunit 1, Acads - acyl-coenzym…
PROCESS	multi-organism process	8.96e-06	0.000979	1.98	53	[Gpam - glycerol-3-phosphate acyltransferase, mitochondrial, Samhd1 - sam domain and hd domain, 1, Bcl10 - b cell leukemia/lymphoma 10, F11r - f11 receptor, Wasl - wiskott-aldrich syndrome-like (human), Dicer1 - dicer 1, ribonuclease type iii, Pou4f1 - pou domain, class 4, transcription factor 1, Zfx - zinc finger protein x-linked, Irgm2 - immunity-related gtpase family m member 2, Ankrd17 - anky…
PROCESS	positive regulation of cell differentiation	9.33e-06	0.00101	1.67	87	[Jak2 - janus kinase 2, Il15 - interleukin 15, Tmem64 - transmembrane protein 64, Rcor1 - rest corepressor 1, Fos - fbj osteosarcoma oncogene, Ist1 - increased sodium tolerance 1 homolog (yeast), Dicer1 - dicer 1, ribonuclease type iii, Lpar1 - lysophosphatidic acid receptor 1, Rara - retinoic acid receptor, alpha, Neu1 - neuraminidase 1, Ptk2 - ptk2 protein tyrosine kinase 2, Gdf10 - growth diff…
FUNCTION	core promoter binding	9.64e-06	0.00169	2.84	26	[Fos - fbj osteosarcoma oncogene, Tcf7l2 - transcription factor 7 like 2, t cell specific, hmg box, Foxo3 - forkhead box o3, Notch1 - notch 1, Rora - rar-related orphan receptor alpha, Elk1 - elk1, member of ets oncogene family, Polr2a - polymerase (rna) ii (dna directed) polypeptide a, Zfp281 - zinc finger protein 281, Mybbp1a - myb binding protein (p160) 1a, Klf4 - kruppel-like factor 4 (gut), …
PROCESS	positive regulation of cell communication	1.03e-05	0.0011	1.51	130	[Arpp19 - camp-regulated phosphoprotein 19, Ulk1 - unc-51 like kinase 1, Ptk2 - ptk2 protein tyrosine kinase 2, Gdf10 - growth differentiation factor 10, Rc3h1 - ring ccch (c3h) domains 1, Camk2b - calcium/calmodulin-dependent protein kinase ii, beta, Arrb2 - arrestin, beta 2, Tnks2 - tankyrase, trf1-interacting ankyrin-related adp-ribose polymerase 2, Slc9a1 - solute carrier family 9 (sodium/hyd…
PROCESS	negative regulation of transcription, DNA-templated	1.03e-05	0.0011	1.54	117	[Ikzf4 - ikaros family zinc finger 4, Zfp219 - zinc finger protein 219, Dicer1 - dicer 1, ribonuclease type iii, Hmbox1 - homeobox containing 1, Hist1h1c - histone cluster 1, h1c, Kat6a - k(lysine) acetyltransferase 6a, Supt4a - suppressor of ty 4a, Cited1 - cbp/p300-interacting transactivator with glu/asp-rich carboxy-terminal domain 1, Dab2 - disabled 2, mitogen-responsive phosphoprotein, Chd8 …
PROCESS	regulation of toll-like receptor 3 signaling pathway	1.25e-05	0.00132	53.25	3	[Peli1 - pellino 1, Tirap - toll-interleukin 1 receptor (tir) domain-containing adaptor protein, Tnfaip3 - tumor necrosis factor, alpha-induced protein 3]
PROCESS	regulation of cell death	1.27e-05	0.00132	1.46	149	[Rock1 - rho-associated coiled-coil containing protein kinase 1, Dicer1 - dicer 1, ribonuclease type iii, Ptk2 - ptk2 protein tyrosine kinase 2, Gdf10 - growth differentiation factor 10, Camk2b - calcium/calmodulin-dependent protein kinase ii, beta, Sap30bp - sap30 binding protein, Arrb2 - arrestin, beta 2, Slc9a1 - solute carrier family 9 (sodium/hydrogen exchanger), member 1, Rsl1d1 - ribosomal…
PROCESS	leukocyte aggregation	1.29e-05	0.00133	2.58	30	[Zfp36l2 - zinc finger protein 36, c3h type-like 2, Il15 - interleukin 15, Zfp36l1 - zinc finger protein 36, c3h type-like 1, Stx11 - syntaxin 11, Icam1 - intercellular adhesion molecule 1, Nfatc3 - nuclear factor of activated t cells, cytoplasmic, calcineurin dependent 3, Rora - rar-related orphan receptor alpha, Rc3h1 - ring ccch (c3h) domains 1, Nedd4 - neural precursor cell expressed, develop…
PROCESS	immune system process	1.35e-05	0.00139	1.57	106	[Rock1 - rho-associated coiled-coil containing protein kinase 1, Dicer1 - dicer 1, ribonuclease type iii, Ptk2 - ptk2 protein tyrosine kinase 2, Rora - rar-related orphan receptor alpha, Mapkapk2 - map kinase-activated protein kinase 2, Rc3h1 - ring ccch (c3h) domains 1, Ahcy - s-adenosylhomocysteine hydrolase, Ankrd17 - ankyrin repeat domain 17, Axl - axl receptor tyrosine kinase, H2-M3 - histoc…
PROCESS	lymphocyte activation	1.79e-05	0.00182	2.17	39	[Zfp36l2 - zinc finger protein 36, c3h type-like 2, Id2 - inhibitor of dna binding 2, Il15 - interleukin 15, Zfp36l1 - zinc finger protein 36, c3h type-like 1, Stx11 - syntaxin 11, Icam1 - intercellular adhesion molecule 1, Nfatc3 - nuclear factor of activated t cells, cytoplasmic, calcineurin dependent 3, Itfg2 - integrin alpha fg-gap repeat containing 2, Rora - rar-related orphan receptor alpha…
PROCESS	I-kappaB kinase/NF-kappaB signaling	1.93e-05	0.00195	6.7	9	[Ripk2 - receptor (tnfrsf)-interacting serine-threonine kinase 2, Nfkb1 - nuclear factor of kappa light polypeptide gene enhancer in b cells 1, p105, Bcl10 - b cell leukemia/lymphoma 10, Irf1 - interferon regulatory factor 1, Malt1 - mucosa associated lymphoid tissue lymphoma translocation gene 1, Rel - reticuloendotheliosis oncogene, Tirap - toll-interleukin 1 receptor (tir) domain-containing ad…
PROCESS	positive regulation of signal transduction	2.34e-05	0.00234	1.5	123	[Arpp19 - camp-regulated phosphoprotein 19, Ptk2 - ptk2 protein tyrosine kinase 2, Gdf10 - growth differentiation factor 10, Rc3h1 - ring ccch (c3h) domains 1, Camk2b - calcium/calmodulin-dependent protein kinase ii, beta, Arrb2 - arrestin, beta 2, Tnks2 - tankyrase, trf1-interacting ankyrin-related adp-ribose polymerase 2, Slc9a1 - solute carrier family 9 (sodium/hydrogen exchanger), member 1, A…
PROCESS	negative regulation of cell death	2.65e-05	0.00263	1.57	99	[Rock1 - rho-associated coiled-coil containing protein kinase 1, Ptk2 - ptk2 protein tyrosine kinase 2, Arrb2 - arrestin, beta 2, Slc9a1 - solute carrier family 9 (sodium/hydrogen exchanger), member 1, Prkci - protein kinase c, iota, Cited1 - cbp/p300-interacting transactivator with glu/asp-rich carboxy-terminal domain 1, Dab2 - disabled 2, mitogen-responsive phosphoprotein, Axl - axl receptor ty…
PROCESS	single-organism process	2.72e-05	0.00268	1.12	736	[Phactr4 - phosphatase and actin regulator 4, Tmem64 - transmembrane protein 64, Abca2 - atp-binding cassette, sub-family a (abc1), member 2, Ist1 - increased sodium tolerance 1 homolog (yeast), Zfx - zinc finger protein x-linked, Abcc8 - atp-binding cassette, sub-family c (cftr/mrp), member 8, Phf17 - phd finger protein 17, Mapkapk2 - map kinase-activated protein kinase 2, Ago1 - argonaute risc …
COMPONENT	plasma membrane	2.75e-05	0.0131	1.3	265	[Eva1a - eva-1 homolog a (c. elegans), Rock1 - rho-associated coiled-coil containing protein kinase 1, Mmgt1 - membrane magnesium transporter 1, Mark3 - map/microtubule affinity-regulating kinase 3, Abcc8 - atp-binding cassette, sub-family c (cftr/mrp), member 8, Ptk2 - ptk2 protein tyrosine kinase 2, Phf17 - phd finger protein 17, Syne2 - spectrin repeat containing, nuclear envelope 2, Slc4a11 -…
PROCESS	cell differentiation	2.85e-05	0.00278	1.4	168	[Arxes1 - adipocyte-related x-chromosome expressed sequence 1, Ero1l - ero1-like (s. cerevisiae), Dicer1 - dicer 1, ribonuclease type iii, Arf6 - adp-ribosylation factor 6, Ulk1 - unc-51 like kinase 1, Ptk2 - ptk2 protein tyrosine kinase 2, Rora - rar-related orphan receptor alpha, Gdf10 - growth differentiation factor 10, Peg10 - paternally expressed 10, Rc3h1 - ring ccch (c3h) domains 1, Camk2b…
PROCESS	single organism cell adhesion	2.91e-05	0.00282	1.87	54	[Il15 - interleukin 15, Rock1 - rho-associated coiled-coil containing protein kinase 1, Stx11 - syntaxin 11, Ric8 - resistance to inhibitors of cholinesterase 8 homolog (c. elegans), Clic1 - chloride intracellular channel 1, Nfatc3 - nuclear factor of activated t cells, cytoplasmic, calcineurin dependent 3, Rora - rar-related orphan receptor alpha, Rc3h1 - ring ccch (c3h) domains 1, Rap2b - rap2b…
PROCESS	cellular biosynthetic process	2.97e-05	0.00285	1.29	266	[Zfx - zinc finger protein x-linked, Rora - rar-related orphan receptor alpha, Nfat5 - nuclear factor of activated t cells 5, Hmbox1 - homeobox containing 1, Phf17 - phd finger protein 17, Supt4a - suppressor of ty 4a, Ago1 - argonaute risc catalytic subunit 1, Phgdh - 3-phosphoglycerate dehydrogenase, Mafg - v-maf musculoaponeurotic fibrosarcoma oncogene family, protein g (avian), Pnpla8 - patat…
PROCESS	response to external biotic stimulus	3.21e-05	0.00306	2.04	44	[Jak2 - janus kinase 2, Gpam - glycerol-3-phosphate acyltransferase, mitochondrial, Samhd1 - sam domain and hd domain, 1, Bcl10 - b cell leukemia/lymphoma 10, Wasl - wiskott-aldrich syndrome-like (human), Dicer1 - dicer 1, ribonuclease type iii, Rara - retinoic acid receptor, alpha, Irgm2 - immunity-related gtpase family m member 2, Mapkapk2 - map kinase-activated protein kinase 2, Dusp10 - dual …
PROCESS	positive regulation of signaling	3.28e-05	0.0031	1.47	132	[Arpp19 - camp-regulated phosphoprotein 19, Ptk2 - ptk2 protein tyrosine kinase 2, Gdf10 - growth differentiation factor 10, Rc3h1 - ring ccch (c3h) domains 1, Camk2b - calcium/calmodulin-dependent protein kinase ii, beta, Arrb2 - arrestin, beta 2, Tnks2 - tankyrase, trf1-interacting ankyrin-related adp-ribose polymerase 2, Slc9a1 - solute carrier family 9 (sodium/hydrogen exchanger), member 1, A…
PROCESS	single organismal cell-cell adhesion	3.31e-05	0.0031	1.91	50	[Rock1 - rho-associated coiled-coil containing protein kinase 1, Il15 - interleukin 15, Stx11 - syntaxin 11, Ric8 - resistance to inhibitors of cholinesterase 8 homolog (c. elegans), Clic1 - chloride intracellular channel 1, Nfatc3 - nuclear factor of activated t cells, cytoplasmic, calcineurin dependent 3, Rora - rar-related orphan receptor alpha, Rc3h1 - ring ccch (c3h) domains 1, Rap2b - rap2b…
PROCESS	positive regulation of cell activation	3.34e-05	0.00311	2.71	24	[Jak2 - janus kinase 2, Il15 - interleukin 15, Gpam - glycerol-3-phosphate acyltransferase, mitochondrial, Nck2 - non-catalytic region of tyrosine kinase adaptor protein 2, Bcl10 - b cell leukemia/lymphoma 10, Malt1 - mucosa associated lymphoid tissue lymphoma translocation gene 1, Irf1 - interferon regulatory factor 1, Mef2c - myocyte enhancer factor 2c, Rara - retinoic acid receptor, alpha, Sar…
PROCESS	macromolecule metabolic process	3.35e-05	0.00309	1.17	564	[Uba7 - ubiquitin-like modifier activating enzyme 7, Ikzf4 - ikaros family zinc finger 4, Zfx - zinc finger protein x-linked, Mark3 - map/microtubule affinity-regulating kinase 3, Phf17 - phd finger protein 17, Mapkapk2 - map kinase-activated protein kinase 2, Sap30bp - sap30 binding protein, Supt4a - suppressor of ty 4a, Ago1 - argonaute risc catalytic subunit 1, Mafg - v-maf musculoaponeurotic …
PROCESS	apoptotic process	3.44e-05	0.00314	1.64	83	[Klf11 - kruppel-like factor 11, Eva1a - eva-1 homolog a (c. elegans), Rock1 - rho-associated coiled-coil containing protein kinase 1, Bcl10 - b cell leukemia/lymphoma 10, Ero1l - ero1-like (s. cerevisiae), Arf6 - adp-ribosylation factor 6, Sqstm1 - sequestosome 1, Phf17 - phd finger protein 17, Peg10 - paternally expressed 10, Sap30bp - sap30 binding protein, Cited1 - cbp/p300-interacting transa…
PROCESS	stem cell maintenance	3.44e-05	0.00312	2.97	22	[Zfp36l2 - zinc finger protein 36, c3h type-like 2, Klf4 - kruppel-like factor 4 (gut), Tcf7l2 - transcription factor 7 like 2, t cell specific, hmg box, Stag2 - stromal antigen 2, Smc3 - structural maintenance of chromosomes 3, Foxo3 - forkhead box o3, Dicer1 - dicer 1, ribonuclease type iii, Rbpj - recombination signal binding protein for immunoglobulin kappa j region, Klf10 - kruppel-like fact…
PROCESS	response to stimulus	3.6e-05	0.00324	1.26	306	[Abcc8 - atp-binding cassette, sub-family c (cftr/mrp), member 8, Rora - rar-related orphan receptor alpha, Ptk2 - ptk2 protein tyrosine kinase 2, Mapkapk2 - map kinase-activated protein kinase 2, Camk2b - calcium/calmodulin-dependent protein kinase ii, beta, Ahcy - s-adenosylhomocysteine hydrolase, Macf1 - microtubule-actin crosslinking factor 1, Dab2 - disabled 2, mitogen-responsive phosphoprot…
PROCESS	regulation of apoptotic process	4.04e-05	0.00362	1.44	141	[Rock1 - rho-associated coiled-coil containing protein kinase 1, Dicer1 - dicer 1, ribonuclease type iii, Ptk2 - ptk2 protein tyrosine kinase 2, Gdf10 - growth differentiation factor 10, Camk2b - calcium/calmodulin-dependent protein kinase ii, beta, Arrb2 - arrestin, beta 2, Slc9a1 - solute carrier family 9 (sodium/hydrogen exchanger), member 1, Rsl1d1 - ribosomal l1 domain containing 1, Prkci - …
PROCESS	primary metabolic process	4.16e-05	0.00369	1.14	679	[Uba7 - ubiquitin-like modifier activating enzyme 7, Abca2 - atp-binding cassette, sub-family a (abc1), member 2, Ikzf4 - ikaros family zinc finger 4, Zfx - zinc finger protein x-linked, Mark3 - map/microtubule affinity-regulating kinase 3, Phf17 - phd finger protein 17, Mapkapk2 - map kinase-activated protein kinase 2, Sap30bp - sap30 binding protein, Supt4a - suppressor of ty 4a, Ahcy - s-adeno…
PROCESS	nucleobase-containing compound metabolic process	4.28e-05	0.00377	1.26	306	[Srsf10 - serine/arginine-rich splicing factor 10, Abca2 - atp-binding cassette, sub-family a (abc1), member 2, Zfx - zinc finger protein x-linked, Hmbox1 - homeobox containing 1, Phf17 - phd finger protein 17, Nfat5 - nuclear factor of activated t cells 5, Rora - rar-related orphan receptor alpha, Supt4a - suppressor of ty 4a, Ago1 - argonaute risc catalytic subunit 1, Mafg - v-maf musculoaponeu…
PROCESS	cellular process	4.43e-05	0.00387	1.09	935	[Uba7 - ubiquitin-like modifier activating enzyme 7, Phactr4 - phosphatase and actin regulator 4, Tmem64 - transmembrane protein 64, Abca2 - atp-binding cassette, sub-family a (abc1), member 2, Ikzf4 - ikaros family zinc finger 4, Mmgt1 - membrane magnesium transporter 1, Zfx - zinc finger protein x-linked, Phf17 - phd finger protein 17, Ahcy - s-adenosylhomocysteine hydrolase, Ago1 - argonaute r…
PROCESS	organic substance biosynthetic process	4.52e-05	0.00392	1.28	271	[Zfx - zinc finger protein x-linked, Rora - rar-related orphan receptor alpha, Hmbox1 - homeobox containing 1, Nfat5 - nuclear factor of activated t cells 5, Phf17 - phd finger protein 17, Supt4a - suppressor of ty 4a, Ago1 - argonaute risc catalytic subunit 1, Phgdh - 3-phosphoglycerate dehydrogenase, Mafg - v-maf musculoaponeurotic fibrosarcoma oncogene family, protein g (avian), Pnpla8 - patat…
PROCESS	regulation of intracellular signal transduction	4.76e-05	0.0041	1.44	140	[Inpp5f - inositol polyphosphate-5-phosphatase f, Arpp19 - camp-regulated phosphoprotein 19, Plekhg2 - pleckstrin homology domain containing, family g (with rhogef domain) member 2, Arf6 - adp-ribosylation factor 6, Dnmbp - dynamin binding protein, Ptk2 - ptk2 protein tyrosine kinase 2, Nfat5 - nuclear factor of activated t cells 5, Rora - rar-related orphan receptor alpha, Gdf10 - growth differe…
FUNCTION	transcription factor binding transcription factor activity	4.76e-05	0.00802	1.76	62	[Tle1 - transducin-like enhancer of split 1, homolog of drosophila e(spl), Trrap - transformation/transcription domain-associated protein, Bcl10 - b cell leukemia/lymphoma 10, Hinfp - histone h4 transcription factor, Tle4 - transducin-like enhancer of split 4, homolog of drosophila e(spl), Tle2 - transducin-like enhancer of split 2, homolog of drosophila e(spl), Rara - retinoic acid receptor, alp…
PROCESS	positive regulation of cell development	4.78e-05	0.00409	1.78	60	[Ist1 - increased sodium tolerance 1 homolog (yeast), Dicer1 - dicer 1, ribonuclease type iii, Lpar1 - lysophosphatidic acid receptor 1, Rara - retinoic acid receptor, alpha, Neu1 - neuraminidase 1, Ptk2 - ptk2 protein tyrosine kinase 2, Camk2b - calcium/calmodulin-dependent protein kinase ii, beta, Enc1 - ectodermal-neural cortex 1, Crabp2 - cellular retinoic acid binding protein ii, Prkci - pro…
PROCESS	interferon-gamma-mediated signaling pathway	4.94e-05	0.0042	34.04	3	[Jak2 - janus kinase 2, Irf1 - interferon regulatory factor 1, Stat1 - signal transducer and activator of transcription 1]
PROCESS	positive regulation of phospholipid translocation	5.16e-05	0.00435	195.51	2	[Atp8a2 - atpase, aminophospholipid transporter-like, class i, type 8a, member 2, Atp8a1 - atpase, aminophospholipid transporter (aplt), class i, type 8a, member 1]
PROCESS	regulation of phospholipid translocation	5.16e-05	0.00432	195.51	2	[Atp8a2 - atpase, aminophospholipid transporter-like, class i, type 8a, member 2, Atp8a1 - atpase, aminophospholipid transporter (aplt), class i, type 8a, member 1]
PROCESS	nitrogen compound metabolic process	5.28e-05	0.00439	1.23	352	[Srsf10 - serine/arginine-rich splicing factor 10, Abca2 - atp-binding cassette, sub-family a (abc1), member 2, Zfx - zinc finger protein x-linked, Hmbox1 - homeobox containing 1, Phf17 - phd finger protein 17, Nfat5 - nuclear factor of activated t cells 5, Rora - rar-related orphan receptor alpha, Supt4a - suppressor of ty 4a, Ago1 - argonaute risc catalytic subunit 1, Phgdh - 3-phosphoglycerate…
FUNCTION	RNA polymerase II core promoter proximal region sequence-specific DNA binding	5.32e-05	0.00862	1.95	45	[Plag1 - pleiomorphic adenoma gene 1, Fos - fbj osteosarcoma oncogene, Hinfp - histone h4 transcription factor, Klf13 - kruppel-like factor 13, Tcf7l2 - transcription factor 7 like 2, t cell specific, hmg box, Zfp219 - zinc finger protein 219, Nfatc3 - nuclear factor of activated t cells, cytoplasmic, calcineurin dependent 3, Fosl1 - fos-like antigen 1, Nfat5 - nuclear factor of activated t cells…
PROCESS	regulation of immune system process	5.53e-05	0.00457	1.59	90	[Gpam - glycerol-3-phosphate acyltransferase, mitochondrial, Il15 - interleukin 15, Samhd1 - sam domain and hd domain, 1, Bcl10 - b cell leukemia/lymphoma 10, Fos - fbj osteosarcoma oncogene, Rcor1 - rest corepressor 1, Tmem64 - transmembrane protein 64, Tbc1d10c - tbc1 domain family, member 10c, Cd247 - cd247 antigen, Arf6 - adp-ribosylation factor 6, Rara - retinoic acid receptor, alpha, Rora -…
PROCESS	single-organism developmental process	5.72e-05	0.00468	1.23	350	[Phactr4 - phosphatase and actin regulator 4, Arxes1 - adipocyte-related x-chromosome expressed sequence 1, Zfx - zinc finger protein x-linked, Rora - rar-related orphan receptor alpha, Ptk2 - ptk2 protein tyrosine kinase 2, Mapkapk2 - map kinase-activated protein kinase 2, Peg10 - paternally expressed 10, Camk2b - calcium/calmodulin-dependent protein kinase ii, beta, Phgdh - 3-phosphoglycerate d…
FUNCTION	protein binding transcription factor activity	5.91e-05	0.00922	1.75	62	[Tle1 - transducin-like enhancer of split 1, homolog of drosophila e(spl), Trrap - transformation/transcription domain-associated protein, Bcl10 - b cell leukemia/lymphoma 10, Hinfp - histone h4 transcription factor, Tle4 - transducin-like enhancer of split 4, homolog of drosophila e(spl), Tle2 - transducin-like enhancer of split 2, homolog of drosophila e(spl), Rara - retinoic acid receptor, alp…
PROCESS	positive regulation of multicellular organismal process	6.18e-05	0.00503	1.49	117	[Tmem64 - transmembrane protein 64, Ist1 - increased sodium tolerance 1 homolog (yeast), Dicer1 - dicer 1, ribonuclease type iii, Rora - rar-related orphan receptor alpha, Ptk2 - ptk2 protein tyrosine kinase 2, Gdf10 - growth differentiation factor 10, Camk2b - calcium/calmodulin-dependent protein kinase ii, beta, Smap1 - stromal membrane-associated protein 1, Slc9a1 - solute carrier family 9 (so…
FUNCTION	structure-specific DNA binding	6.71e-05	0.0101	1.96	43	[Fos - fbj osteosarcoma oncogene, Foxo3 - forkhead box o3, Mcm6 - minichromosome maintenance deficient 6 (mis5 homolog, s. pombe) (s. cerevisiae), Rara - retinoic acid receptor, alpha, Fosl2 - fos-like antigen 2, Notch1 - notch 1, Fosb - fbj osteosarcoma oncogene b, Klf6 - kruppel-like factor 6, Hist1h1c - histone cluster 1, h1c, Srf - serum response factor, Elk1 - elk1, member of ets oncogene fa…
PROCESS	positive regulation of protein catabolic process	6.77e-05	0.00547	32.59	4	[Ier3 - immediate early response 3, Tiparp - tcdd-inducible poly(adp-ribose) polymerase, Plk3 - polo-like kinase 3, Tnfaip3 - tumor necrosis factor, alpha-induced protein 3]
PROCESS	leukocyte differentiation	6.79e-05	0.00545	2.15	34	[Zfp36l2 - zinc finger protein 36, c3h type-like 2, Id2 - inhibitor of dna binding 2, Il15 - interleukin 15, Zfp36l1 - zinc finger protein 36, c3h type-like 1, Nfatc3 - nuclear factor of activated t cells, cytoplasmic, calcineurin dependent 3, Itfg2 - integrin alpha fg-gap repeat containing 2, Rora - rar-related orphan receptor alpha, Efna2 - ephrin a2, Rc3h1 - ring ccch (c3h) domains 1, Srf - se…
PROCESS	response to molecule of bacterial origin	7.05e-05	0.00562	2.46	28	[Jak2 - janus kinase 2, Rara - retinoic acid receptor, alpha, Mapkapk2 - map kinase-activated protein kinase 2, Dusp10 - dual specificity phosphatase 10, Cited1 - cbp/p300-interacting transactivator with glu/asp-rich carboxy-terminal domain 1, Axl - axl receptor tyrosine kinase, H2-M3 - histocompatibility 2, m region locus 3, Rps6ka3 - ribosomal protein s6 kinase polypeptide 3, Pycard - pyd and c…
COMPONENT	cytoplasm	7.5e-05	0.0269	1.15	597	[Phactr4 - phosphatase and actin regulator 4, Mmgt1 - membrane magnesium transporter 1, Dnmbp - dynamin binding protein, Phf17 - phd finger protein 17, Mapkapk2 - map kinase-activated protein kinase 2, Sh3glb2 - sh3-domain grb2-like endophilin b2, Ahcy - s-adenosylhomocysteine hydrolase, Ago1 - argonaute risc catalytic subunit 1, Macf1 - microtubule-actin crosslinking factor 1, Dab2 - disabled 2,…
PROCESS	response to lipopolysaccharide	7.62e-05	0.00604	2.54	26	[Jak2 - janus kinase 2, Rara - retinoic acid receptor, alpha, Mapkapk2 - map kinase-activated protein kinase 2, Dusp10 - dual specificity phosphatase 10, Cited1 - cbp/p300-interacting transactivator with glu/asp-rich carboxy-terminal domain 1, Axl - axl receptor tyrosine kinase, Rps6ka3 - ribosomal protein s6 kinase polypeptide 3, Pycard - pyd and card domain containing, Mef2c - myocyte enhancer …
PROCESS	regulation of programmed cell death	7.64e-05	0.00601	1.42	141	[Rock1 - rho-associated coiled-coil containing protein kinase 1, Dicer1 - dicer 1, ribonuclease type iii, Ptk2 - ptk2 protein tyrosine kinase 2, Gdf10 - growth differentiation factor 10, Camk2b - calcium/calmodulin-dependent protein kinase ii, beta, Arrb2 - arrestin, beta 2, Slc9a1 - solute carrier family 9 (sodium/hydrogen exchanger), member 1, Rsl1d1 - ribosomal l1 domain containing 1, Prkci - …
PROCESS	cellular response to organic substance	7.96e-05	0.00622	1.6	83	[Jak2 - janus kinase 2, Gpam - glycerol-3-phosphate acyltransferase, mitochondrial, Dstyk - dual serine/threonine and tyrosine protein kinase, Rara - retinoic acid receptor, alpha, Abcc8 - atp-binding cassette, sub-family c (cftr/mrp), member 8, Rora - rar-related orphan receptor alpha, Ptk2 - ptk2 protein tyrosine kinase 2, Il17ra - interleukin 17 receptor a, Mapkapk2 - map kinase-activated prot…
COMPONENT	organelle	8.08e-05	0.0231	1.08	1005	[Uba7 - ubiquitin-like modifier activating enzyme 7, Tmem64 - transmembrane protein 64, Abca2 - atp-binding cassette, sub-family a (abc1), member 2, Ikzf4 - ikaros family zinc finger 4, Mmgt1 - membrane magnesium transporter 1, Zfx - zinc finger protein x-linked, Phf17 - phd finger protein 17, Ahcy - s-adenosylhomocysteine hydrolase, Ago1 - argonaute risc catalytic subunit 1, Acads - acyl-coenzym…
PROCESS	positive regulation of neurogenesis	8.26e-05	0.00641	1.85	50	[Ist1 - increased sodium tolerance 1 homolog (yeast), Dicer1 - dicer 1, ribonuclease type iii, Lpar1 - lysophosphatidic acid receptor 1, Neu1 - neuraminidase 1, Rara - retinoic acid receptor, alpha, Ptk2 - ptk2 protein tyrosine kinase 2, Camk2b - calcium/calmodulin-dependent protein kinase ii, beta, Enc1 - ectodermal-neural cortex 1, Crabp2 - cellular retinoic acid binding protein ii, Prkci - pro…
PROCESS	regulation of insulin secretion	8.36e-05	0.00644	2.62	24	[Jak2 - janus kinase 2, Sri - sorcin, Oxct1 - 3-oxoacid coa transferase 1, Pde4c - phosphodiesterase 4c, camp specific, Tcf7l2 - transcription factor 7 like 2, t cell specific, hmg box, Brsk2 - br serine/threonine kinase 2, Abcc8 - atp-binding cassette, sub-family c (cftr/mrp), member 8, Eny2 - enhancer of yellow 2 homolog (drosophila), Glud1 - glutamate dehydrogenase 1, Gja1 - gap junction prote…
PROCESS	positive regulation of lymphocyte activation	8.42e-05	0.00645	2.86	22	[Il15 - interleukin 15, Gpam - glycerol-3-phosphate acyltransferase, mitochondrial, Nck2 - non-catalytic region of tyrosine kinase adaptor protein 2, Bcl10 - b cell leukemia/lymphoma 10, Malt1 - mucosa associated lymphoid tissue lymphoma translocation gene 1, Irf1 - interferon regulatory factor 1, Mef2c - myocyte enhancer factor 2c, Rara - retinoic acid receptor, alpha, Sart1 - squamous cell carc…
PROCESS	homotypic cell-cell adhesion	8.64e-05	0.00658	2.18	32	[Zfp36l2 - zinc finger protein 36, c3h type-like 2, Il15 - interleukin 15, Zfp36l1 - zinc finger protein 36, c3h type-like 1, Stx11 - syntaxin 11, Icam1 - intercellular adhesion molecule 1, Nfatc3 - nuclear factor of activated t cells, cytoplasmic, calcineurin dependent 3, Rora - rar-related orphan receptor alpha, Rc3h1 - ring ccch (c3h) domains 1, Vcl - vinculin, Rap2b - rap2b, member of ras onc…
PROCESS	organic substance metabolic process	9.34e-05	0.00707	1.13	696	[Uba7 - ubiquitin-like modifier activating enzyme 7, Abca2 - atp-binding cassette, sub-family a (abc1), member 2, Ikzf4 - ikaros family zinc finger 4, Zfx - zinc finger protein x-linked, Mark3 - map/microtubule affinity-regulating kinase 3, Phf17 - phd finger protein 17, Mapkapk2 - map kinase-activated protein kinase 2, Sap30bp - sap30 binding protein, Supt4a - suppressor of ty 4a, Ahcy - s-adeno…
PROCESS	regulation of defense response	9.85e-05	0.00741	2.07	37	[Jak2 - janus kinase 2, Il15 - interleukin 15, Samhd1 - sam domain and hd domain, 1, Rora - rar-related orphan receptor alpha, Rabgef1 - rab guanine nucleotide exchange factor (gef) 1, Mapkapk2 - map kinase-activated protein kinase 2, Il17ra - interleukin 17 receptor a, Dusp10 - dual specificity phosphatase 10, Ankrd17 - ankyrin repeat domain 17, Ier3 - immediate early response 3, Traf3 - tnf rec…
PROCESS	cellular developmental process	9.95e-05	0.00743	1.31	219	[Arxes1 - adipocyte-related x-chromosome expressed sequence 1, Zfx - zinc finger protein x-linked, Ptk2 - ptk2 protein tyrosine kinase 2, Rora - rar-related orphan receptor alpha, Peg10 - paternally expressed 10, Camk2b - calcium/calmodulin-dependent protein kinase ii, beta, Phgdh - 3-phosphoglycerate dehydrogenase, Foxo4 - forkhead box o4, Dab2 - disabled 2, mitogen-responsive phosphoprotein, Da…
PROCESS	negative regulation of apoptotic process	0.000101	0.00749	1.56	90	[Jak2 - janus kinase 2, Tle1 - transducin-like enhancer of split 1, homolog of drosophila e(spl), Gpam - glycerol-3-phosphate acyltransferase, mitochondrial, Rock1 - rho-associated coiled-coil containing protein kinase 1, Bcl10 - b cell leukemia/lymphoma 10, Lmna - lamin a, Pou4f1 - pou domain, class 4, transcription factor 1, Rara - retinoic acid receptor, alpha, Gpi1 - glucose phosphate isomera…
FUNCTION	core promoter proximal region sequence-specific DNA binding	0.000101	0.0147	1.88	46	[Plag1 - pleiomorphic adenoma gene 1, Hinfp - histone h4 transcription factor, Fos - fbj osteosarcoma oncogene, Klf13 - kruppel-like factor 13, Tcf7l2 - transcription factor 7 like 2, t cell specific, hmg box, Zfp219 - zinc finger protein 219, Nfatc3 - nuclear factor of activated t cells, cytoplasmic, calcineurin dependent 3, Fosl1 - fos-like antigen 1, Nfat5 - nuclear factor of activated t cells…
PROCESS	positive regulation of cell death	0.000103	0.00756	1.66	70	[Jak2 - janus kinase 2, Klf11 - kruppel-like factor 11, Bcl10 - b cell leukemia/lymphoma 10, Lpar1 - lysophosphatidic acid receptor 1, Pou4f1 - pou domain, class 4, transcription factor 1, Fosl1 - fos-like antigen 1, Ing3 - inhibitor of growth family, member 3, Aes - amino-terminal enhancer of split, Sap30bp - sap30 binding protein, Camk2b - calcium/calmodulin-dependent protein kinase ii, beta, S…
PROCESS	positive regulation of sequence-specific DNA binding transcription factor activity	0.000108	0.00788	2.17	31	[Jak2 - janus kinase 2, Mid2 - midline 2, Bcl10 - b cell leukemia/lymphoma 10, Icam1 - intercellular adhesion molecule 1, Vegfa - vascular endothelial growth factor a, Trim21 - tripartite motif-containing 21, Fosl1 - fos-like antigen 1, Srf - serum response factor, Mbtps2 - membrane-bound transcription factor peptidase, site 2, Trim8 - tripartite motif-containing 8, Jup - junction plakoglobin, Pr…
PROCESS	negative regulation of programmed cell death	0.000109	0.00796	1.56	89	[Jak2 - janus kinase 2, Tle1 - transducin-like enhancer of split 1, homolog of drosophila e(spl), Gpam - glycerol-3-phosphate acyltransferase, mitochondrial, Rock1 - rho-associated coiled-coil containing protein kinase 1, Bcl10 - b cell leukemia/lymphoma 10, Lmna - lamin a, Pou4f1 - pou domain, class 4, transcription factor 1, Rara - retinoic acid receptor, alpha, Gpi1 - glucose phosphate isomera…
FUNCTION	core promoter proximal region DNA binding	0.000111	0.0155	1.88	46	[Plag1 - pleiomorphic adenoma gene 1, Fos - fbj osteosarcoma oncogene, Hinfp - histone h4 transcription factor, Klf13 - kruppel-like factor 13, Tcf7l2 - transcription factor 7 like 2, t cell specific, hmg box, Zfp219 - zinc finger protein 219, Nfatc3 - nuclear factor of activated t cells, cytoplasmic, calcineurin dependent 3, Fosl1 - fos-like antigen 1, Nfat5 - nuclear factor of activated t cells…
PROCESS	macromolecule modification	0.00012	0.00867	1.29	236	[Uba7 - ubiquitin-like modifier activating enzyme 7, Rock1 - rho-associated coiled-coil containing protein kinase 1, Usp48 - ubiquitin specific peptidase 48, Mark3 - map/microtubule affinity-regulating kinase 3, Ptk2 - ptk2 protein tyrosine kinase 2, Phf17 - phd finger protein 17, Mapkapk2 - map kinase-activated protein kinase 2, Camk2b - calcium/calmodulin-dependent protein kinase ii, beta, Usp3…
PROCESS	negative regulation of transcription from RNA polymerase II promoter	0.00012	0.00863	1.57	86	[Klf11 - kruppel-like factor 11, Tle1 - transducin-like enhancer of split 1, homolog of drosophila e(spl), Hinfp - histone h4 transcription factor, Rcor1 - rest corepressor 1, Tle4 - transducin-like enhancer of split 4, homolog of drosophila e(spl), Dicer1 - dicer 1, ribonuclease type iii, Zfp219 - zinc finger protein 219, Pou4f1 - pou domain, class 4, transcription factor 1, Rara - retinoic acid…
PROCESS	positive regulation of cell proliferation	0.000124	0.00885	1.62	77	[Jak2 - janus kinase 2, Gpam - glycerol-3-phosphate acyltransferase, mitochondrial, Il15 - interleukin 15, Fosl2 - fos-like antigen 2, Rara - retinoic acid receptor, alpha, Rab5a - rab5a, member ras oncogene family, Cacul1 - cdk2 associated, cullin domain 1, Ptk2 - ptk2 protein tyrosine kinase 2, Slc25a27 - solute carrier family 25, member 27, Jun - jun oncogene, Setd1a - set domain containing 1a…
PROCESS	regulation of circadian rhythm	0.000127	0.00901	4.37	12	[Prkdc - protein kinase, dna activated, catalytic polypeptide, Bhlhe41 - basic helix-loop-helix family, member e41, Id2 - inhibitor of dna binding 2, Sfpq - splicing factor proline/glutamine rich (polypyrimidine tract binding protein associated), Cry2 - cryptochrome 2 (photolyase-like), Nr2f6 - nuclear receptor subfamily 2, group f, member 6, Klf10 - kruppel-like factor 10, Nono - non-pou-domain-…
PROCESS	establishment of Sertoli cell barrier	0.00013	0.00915	180.08	2	[Arid4b - at rich interactive domain 4b (rbp1-like), Icam1 - intercellular adhesion molecule 1]
PROCESS	cellular protein modification process	0.000134	0.00945	1.3	224	[Uba7 - ubiquitin-like modifier activating enzyme 7, Rock1 - rho-associated coiled-coil containing protein kinase 1, Usp48 - ubiquitin specific peptidase 48, Mark3 - map/microtubule affinity-regulating kinase 3, Ptk2 - ptk2 protein tyrosine kinase 2, Phf17 - phd finger protein 17, Mapkapk2 - map kinase-activated protein kinase 2, Camk2b - calcium/calmodulin-dependent protein kinase ii, beta, Usp3…
PROCESS	protein modification process	0.000134	0.00939	1.3	224	[Uba7 - ubiquitin-like modifier activating enzyme 7, Rock1 - rho-associated coiled-coil containing protein kinase 1, Usp48 - ubiquitin specific peptidase 48, Mark3 - map/microtubule affinity-regulating kinase 3, Ptk2 - ptk2 protein tyrosine kinase 2, Phf17 - phd finger protein 17, Mapkapk2 - map kinase-activated protein kinase 2, Camk2b - calcium/calmodulin-dependent protein kinase ii, beta, Usp3…
PROCESS	response to inorganic substance	0.000139	0.00965	2.04	36	[Id2 - inhibitor of dna binding 2, Gdi1 - guanosine diphosphate (gdp) dissociation inhibitor 1, Fos - fbj osteosarcoma oncogene, Gatm - glycine amidinotransferase (l-arginine:glycine amidinotransferase), Sec31a - sec31 homolog a (s. cerevisiae), Nfatc3 - nuclear factor of activated t cells, cytoplasmic, calcineurin dependent 3, Abcc8 - atp-binding cassette, sub-family c (cftr/mrp), member 8, Slc2…
COMPONENT	intracellular membrane-bounded organelle	0.000146	0.0347	1.11	773	[Uba7 - ubiquitin-like modifier activating enzyme 7, Tmem64 - transmembrane protein 64, Abca2 - atp-binding cassette, sub-family a (abc1), member 2, Ikzf4 - ikaros family zinc finger 4, Zfx - zinc finger protein x-linked, Phf17 - phd finger protein 17, Ahcy - s-adenosylhomocysteine hydrolase, Ago1 - argonaute risc catalytic subunit 1, Acads - acyl-coenzyme a dehydrogenase, short chain, Specc1 - s…
PROCESS	positive regulation of leukocyte activation	0.000147	0.0102	2.7	23	[Il15 - interleukin 15, Gpam - glycerol-3-phosphate acyltransferase, mitochondrial, Nck2 - non-catalytic region of tyrosine kinase adaptor protein 2, Bcl10 - b cell leukemia/lymphoma 10, Malt1 - mucosa associated lymphoid tissue lymphoma translocation gene 1, Irf1 - interferon regulatory factor 1, Mef2c - myocyte enhancer factor 2c, Rara - retinoic acid receptor, alpha, Sart1 - squamous cell carc…
COMPONENT	cell part	0.000148	0.0304	1.06	1148	[Uba7 - ubiquitin-like modifier activating enzyme 7, Phactr4 - phosphatase and actin regulator 4, Tmem64 - transmembrane protein 64, Abca2 - atp-binding cassette, sub-family a (abc1), member 2, Mmgt1 - membrane magnesium transporter 1, Ikzf4 - ikaros family zinc finger 4, Zfx - zinc finger protein x-linked, Phf17 - phd finger protein 17, Ago1 - argonaute risc catalytic subunit 1, Ahcy - s-adenosy…
PROCESS	establishment or maintenance of cell polarity	0.000149	0.0102	2.72	21	[Exoc4 - exocyst complex component 4, Foxf1 - forkhead box f1, Llgl1 - lethal giant larvae homolog 1 (drosophila), Lmna - lamin a, Brsk2 - br serine/threonine kinase 2, Myo9b - myosin ixb, Arf6 - adp-ribosylation factor 6, Tcf15 - transcription factor 15, Nphp3 - nephronophthisis 3 (adolescent), Gja1 - gap junction protein, alpha 1, Syne2 - spectrin repeat containing, nuclear envelope 2, Nckap1 -…
PROCESS	negative regulation of heterotypic cell-cell adhesion	0.000151	0.0103	176.59	2	[Klf4 - kruppel-like factor 4 (gut), Tnfaip3 - tumor necrosis factor, alpha-induced protein 3]
PROCESS	regulation of cell-cell adhesion involved in gastrulation	0.000151	0.0102	176.59	2	[Klf4 - kruppel-like factor 4 (gut), Tnfaip3 - tumor necrosis factor, alpha-induced protein 3]
PROCESS	response to biotic stimulus	0.000157	0.0106	1.91	44	[Jak2 - janus kinase 2, Gpam - glycerol-3-phosphate acyltransferase, mitochondrial, Samhd1 - sam domain and hd domain, 1, Bcl10 - b cell leukemia/lymphoma 10, Wasl - wiskott-aldrich syndrome-like (human), Dicer1 - dicer 1, ribonuclease type iii, Rara - retinoic acid receptor, alpha, Irgm2 - immunity-related gtpase family m member 2, Mapkapk2 - map kinase-activated protein kinase 2, Dusp10 - dual …
FUNCTION	transferase activity	0.000163	0.0222	1.29	229	[Uba7 - ubiquitin-like modifier activating enzyme 7, Rock1 - rho-associated coiled-coil containing protein kinase 1, Ggact - gamma-glutamylamine cyclotransferase, Mark3 - map/microtubule affinity-regulating kinase 3, Ptk2 - ptk2 protein tyrosine kinase 2, Mapkapk2 - map kinase-activated protein kinase 2, Camk2b - calcium/calmodulin-dependent protein kinase ii, beta, Pign - phosphatidylinositol gl…
FUNCTION	CCR5 chemokine receptor binding	0.000167	0.0219	15.68	4	[Jak1 - janus kinase 1, Stat3 - signal transducer and activator of transcription 3, Ccl5 - chemokine (c-c motif) ligand 5, Stat1 - signal transducer and activator of transcription 1]
PROCESS	negative regulation of lipopolysaccharide-mediated signaling pathway	0.000173	0.0116	32.85	3	[Trib1 - tribbles homolog 1 (drosophila), Tnfaip3 - tumor necrosis factor, alpha-induced protein 3, Cactin - cactin, spliceosome c complex subunit]
PROCESS	skeletal muscle cell differentiation	0.000174	0.0116	3.45	14	[Fos - fbj osteosarcoma oncogene, Notch1 - notch 1, Mef2c - myocyte enhancer factor 2c, Mef2d - myocyte enhancer factor 2d, Myc - myelocytomatosis oncogene, Maff - v-maf musculoaponeurotic fibrosarcoma oncogene family, protein f (avian), Bcl9 - b cell cll/lymphoma 9, Heyl - hairy/enhancer-of-split related with yrpw motif-like, Nr4a1 - nuclear receptor subfamily 4, group a, member 1, Atf3 - activa…
PROCESS	regulation of innate immune response	0.000177	0.0118	2.58	23	[Rps6ka3 - ribosomal protein s6 kinase polypeptide 3, Samhd1 - sam domain and hd domain, 1, Pycard - pyd and card domain containing, Irf1 - interferon regulatory factor 1, Tnip1 - tnfaip3 interacting protein 1, Polr3f - polymerase (rna) iii (dna directed) polypeptide f, Mapkapk2 - map kinase-activated protein kinase 2, Dusp10 - dual specificity phosphatase 10, Arrb2 - arrestin, beta 2, Ly96 - lym…
COMPONENT	intracellular organelle	0.000177	0.0317	1.09	927	[Uba7 - ubiquitin-like modifier activating enzyme 7, Tmem64 - transmembrane protein 64, Abca2 - atp-binding cassette, sub-family a (abc1), member 2, Ikzf4 - ikaros family zinc finger 4, Mmgt1 - membrane magnesium transporter 1, Zfx - zinc finger protein x-linked, Phf17 - phd finger protein 17, Ahcy - s-adenosylhomocysteine hydrolase, Ago1 - argonaute risc catalytic subunit 1, Acads - acyl-coenzym…
PROCESS	heterocycle metabolic process	0.000179	0.0118	1.23	309	[Srsf10 - serine/arginine-rich splicing factor 10, Abca2 - atp-binding cassette, sub-family a (abc1), member 2, Zfx - zinc finger protein x-linked, Hmbox1 - homeobox containing 1, Phf17 - phd finger protein 17, Nfat5 - nuclear factor of activated t cells 5, Rora - rar-related orphan receptor alpha, Supt4a - suppressor of ty 4a, Ago1 - argonaute risc catalytic subunit 1, Mafg - v-maf musculoaponeu…
PROCESS	cytoskeleton organization	0.000183	0.012	1.67	66	[Phactr4 - phosphatase and actin regulator 4, Rock1 - rho-associated coiled-coil containing protein kinase 1, Llgl1 - lethal giant larvae homolog 1 (drosophila), Cdc42bpb - cdc42 binding protein kinase beta, Lmna - lamin a, Wasl - wiskott-aldrich syndrome-like (human), Dicer1 - dicer 1, ribonuclease type iii, Ptk2 - ptk2 protein tyrosine kinase 2, Syne3 - spectrin repeat containing, nuclear envel…
PROCESS	cellular aromatic compound metabolic process	0.000184	0.012	1.23	310	[Srsf10 - serine/arginine-rich splicing factor 10, Abca2 - atp-binding cassette, sub-family a (abc1), member 2, Zfx - zinc finger protein x-linked, Hmbox1 - homeobox containing 1, Phf17 - phd finger protein 17, Nfat5 - nuclear factor of activated t cells 5, Rora - rar-related orphan receptor alpha, Supt4a - suppressor of ty 4a, Ago1 - argonaute risc catalytic subunit 1, Mafg - v-maf musculoaponeu…
PROCESS	regulation of T cell activation	0.000188	0.0122	2.54	22	[Adrm1 - adhesion regulating molecule 1, Il15 - interleukin 15, Gpam - glycerol-3-phosphate acyltransferase, mitochondrial, Nck2 - non-catalytic region of tyrosine kinase adaptor protein 2, Bcl10 - b cell leukemia/lymphoma 10, Malt1 - mucosa associated lymphoid tissue lymphoma translocation gene 1, Irf1 - interferon regulatory factor 1, Rara - retinoic acid receptor, alpha, Nrarp - notch-regulate…
PROCESS	biosynthetic process	0.000189	0.0122	1.26	271	[Zfx - zinc finger protein x-linked, Rora - rar-related orphan receptor alpha, Hmbox1 - homeobox containing 1, Nfat5 - nuclear factor of activated t cells 5, Phf17 - phd finger protein 17, Supt4a - suppressor of ty 4a, Ago1 - argonaute risc catalytic subunit 1, Phgdh - 3-phosphoglycerate dehydrogenase, Mafg - v-maf musculoaponeurotic fibrosarcoma oncogene family, protein g (avian), Pnpla8 - patat…
PROCESS	negative regulation of extrinsic apoptotic signaling pathway	0.000194	0.0124	3.28	16	[Sh3rf1 - sh3 domain containing ring finger 1, Itgav - integrin alpha v, Tcf7l2 - transcription factor 7 like 2, t cell specific, hmg box, Lmna - lamin a, Icam1 - intercellular adhesion molecule 1, Faim - fas apoptotic inhibitory molecule, Ripk1 - receptor (tnfrsf)-interacting serine-threonine kinase 1, Phip - pleckstrin homology domain interacting protein, Tgfbr1 - transforming growth factor, be…
PROCESS	regulation of cell adhesion	0.000197	0.0126	1.68	63	[Jak2 - janus kinase 2, Il15 - interleukin 15, Rock1 - rho-associated coiled-coil containing protein kinase 1, Gpam - glycerol-3-phosphate acyltransferase, mitochondrial, Bcl10 - b cell leukemia/lymphoma 10, Rnd1 - rho family gtpase 1, Rara - retinoic acid receptor, alpha, Ptk2 - ptk2 protein tyrosine kinase 2, Rc3h1 - ring ccch (c3h) domains 1, Sart1 - squamous cell carcinoma antigen recognized …
PROCESS	positive regulation of neuron differentiation	0.0002	0.0127	1.92	40	[Ist1 - increased sodium tolerance 1 homolog (yeast), Lpar1 - lysophosphatidic acid receptor 1, Rara - retinoic acid receptor, alpha, Neu1 - neuraminidase 1, Vegfa - vascular endothelial growth factor a, Bnip2 - bcl2/adenovirus e1b interacting protein 2, Dmd - dystrophin, muscular dystrophy, Ret - ret proto-oncogene, Adamts1 - a disintegrin-like and metallopeptidase (reprolysin type) with thrombo…
PROCESS	positive regulation of developmental process	0.00021	0.0133	1.47	110	[Tmem64 - transmembrane protein 64, Ist1 - increased sodium tolerance 1 homolog (yeast), Dicer1 - dicer 1, ribonuclease type iii, Ptk2 - ptk2 protein tyrosine kinase 2, Gdf10 - growth differentiation factor 10, Camk2b - calcium/calmodulin-dependent protein kinase ii, beta, Smap1 - stromal membrane-associated protein 1, Prkci - protein kinase c, iota, Dab2 - disabled 2, mitogen-responsive phosphop…
PROCESS	negative regulation of cell cycle	0.000217	0.0136	19.44	4	[Ier3 - immediate early response 3, Irf1 - interferon regulatory factor 1, Plk3 - polo-like kinase 3, Tnfaip3 - tumor necrosis factor, alpha-induced protein 3]
PROCESS	regulation of hormone secretion	0.000221	0.0138	2.27	29	[Jak2 - janus kinase 2, Tcf7l2 - transcription factor 7 like 2, t cell specific, hmg box, Abcc8 - atp-binding cassette, sub-family c (cftr/mrp), member 8, Eny2 - enhancer of yellow 2 homolog (drosophila), Glud1 - glutamate dehydrogenase 1, Abat - 4-aminobutyrate aminotransferase, Map4k4 - mitogen-activated protein kinase kinase kinase kinase 4, Dab2 - disabled 2, mitogen-responsive phosphoprotein…
PROCESS	lymphocyte differentiation	0.000233	0.0145	2.4	26	[Zfp36l2 - zinc finger protein 36, c3h type-like 2, Il15 - interleukin 15, Id2 - inhibitor of dna binding 2, Zfp36l1 - zinc finger protein 36, c3h type-like 1, Nfatc3 - nuclear factor of activated t cells, cytoplasmic, calcineurin dependent 3, Itfg2 - integrin alpha fg-gap repeat containing 2, Rora - rar-related orphan receptor alpha, Rc3h1 - ring ccch (c3h) domains 1, Axl - axl receptor tyrosine…
PROCESS	positive regulation of transcription from RNA polymerase I promoter	0.000236	0.0146	5.89	7	[Ncl - nucleolin, Dhx33 - deah (asp-glu-ala-his) box polypeptide 33, Phf8 - phd finger protein 8, Utp15 - utp15, u3 small nucleolar ribonucleoprotein, homolog (yeast), Rasl11a - ras-like, family 11, member a, Ubtf - upstream binding transcription factor, rna polymerase i, Heatr1 - heat repeat containing 1]
PROCESS	cellular nitrogen compound metabolic process	0.000238	0.0146	1.28	226	[Srsf10 - serine/arginine-rich splicing factor 10, Abca2 - atp-binding cassette, sub-family a (abc1), member 2, Zfx - zinc finger protein x-linked, Phf17 - phd finger protein 17, Nfat5 - nuclear factor of activated t cells 5, Rora - rar-related orphan receptor alpha, Hmbox1 - homeobox containing 1, Pnpla8 - patatin-like phospholipase domain containing 8, Bud31 - bud31 homolog (yeast), Bhlhe40 - b…
PROCESS	negative regulation of NF-kappaB transcription factor activity	0.000248	0.0152	10.01	6	[Klf4 - kruppel-like factor 4 (gut), Peli1 - pellino 1, Nfkbia - nuclear factor of kappa light polypeptide gene enhancer in b cells inhibitor, alpha, Tnfaip3 - tumor necrosis factor, alpha-induced protein 3, Zcchc11 - zinc finger, cchc domain containing 11, Cactin - cactin, spliceosome c complex subunit]
COMPONENT	nucleoplasm	0.000254	0.0403	1.33	185	[Clns1a - chloride channel, nucleotide-sensitive, 1a, Srsf10 - serine/arginine-rich splicing factor 10, Stx5a - syntaxin 5a, Dhx33 - deah (asp-glu-ala-his) box polypeptide 33, Usp48 - ubiquitin specific peptidase 48, Phf17 - phd finger protein 17, Hmbox1 - homeobox containing 1, Mapkapk2 - map kinase-activated protein kinase 2, Kat6a - k(lysine) acetyltransferase 6a, Supt4a - suppressor of ty 4a,…
PROCESS	macromolecular complex subunit organization	0.000258	0.0157	1.32	188	[Srsf10 - serine/arginine-rich splicing factor 10, Clns1a - chloride channel, nucleotide-sensitive, 1a, Dicer1 - dicer 1, ribonuclease type iii, Ptk2 - ptk2 protein tyrosine kinase 2, Phf17 - phd finger protein 17, Unc13b - unc-13 homolog b (c. elegans), Rc3h1 - ring ccch (c3h) domains 1, Hist1h1c - histone cluster 1, h1c, Kat6a - k(lysine) acetyltransferase 6a, Acads - acyl-coenzyme a dehydrogen…
PROCESS	positive regulation of immune system process	0.000261	0.0158	1.66	63	[Il15 - interleukin 15, Gpam - glycerol-3-phosphate acyltransferase, mitochondrial, Bcl10 - b cell leukemia/lymphoma 10, Rcor1 - rest corepressor 1, Fos - fbj osteosarcoma oncogene, Tmem64 - transmembrane protein 64, Cd247 - cd247 antigen, Rara - retinoic acid receptor, alpha, Mapkapk2 - map kinase-activated protein kinase 2, Sart1 - squamous cell carcinoma antigen recognized by t cells 1, Smap1 …
PROCESS	cellular metabolic process	0.000267	0.0161	1.13	665	[Uba7 - ubiquitin-like modifier activating enzyme 7, Abca2 - atp-binding cassette, sub-family a (abc1), member 2, Ikzf4 - ikaros family zinc finger 4, Zfx - zinc finger protein x-linked, Mark3 - map/microtubule affinity-regulating kinase 3, Phf17 - phd finger protein 17, Mapkapk2 - map kinase-activated protein kinase 2, Sap30bp - sap30 binding protein, Supt4a - suppressor of ty 4a, Ahcy - s-adeno…
PROCESS	developmental process	0.000268	0.016	1.2	374	[Phactr4 - phosphatase and actin regulator 4, Arxes1 - adipocyte-related x-chromosome expressed sequence 1, Ist1 - increased sodium tolerance 1 homolog (yeast), Zfx - zinc finger protein x-linked, Rora - rar-related orphan receptor alpha, Ptk2 - ptk2 protein tyrosine kinase 2, Mapkapk2 - map kinase-activated protein kinase 2, Peg10 - paternally expressed 10, Camk2b - calcium/calmodulin-dependent …
PROCESS	regulation of peptide hormone secretion	0.00027	0.0161	2.4	25	[Jak2 - janus kinase 2, Tcf7l2 - transcription factor 7 like 2, t cell specific, hmg box, Abcc8 - atp-binding cassette, sub-family c (cftr/mrp), member 8, Eny2 - enhancer of yellow 2 homolog (drosophila), Glud1 - glutamate dehydrogenase 1, Abat - 4-aminobutyrate aminotransferase, Map4k4 - mitogen-activated protein kinase kinase kinase kinase 4, Irs1 - insulin receptor substrate 1, Cpt1a - carniti…
PROCESS	positive regulation of apoptotic process	0.000274	0.0162	1.65	65	[Klf11 - kruppel-like factor 11, Jak2 - janus kinase 2, Bcl10 - b cell leukemia/lymphoma 10, Lpar1 - lysophosphatidic acid receptor 1, Pou4f1 - pou domain, class 4, transcription factor 1, Fosl1 - fos-like antigen 1, Ing3 - inhibitor of growth family, member 3, Aes - amino-terminal enhancer of split, Camk2b - calcium/calmodulin-dependent protein kinase ii, beta, Slc9a1 - solute carrier family 9 (…
PROCESS	Sertoli cell development	0.000279	0.0164	40.94	3	[Arid4b - at rich interactive domain 4b (rbp1-like), Icam1 - intercellular adhesion molecule 1, Map7 - microtubule-associated protein 7]
PROCESS	regulation of phosphorylation	0.000285	0.0167	1.42	125	[Dicer1 - dicer 1, ribonuclease type iii, Ptk2 - ptk2 protein tyrosine kinase 2, Gdf10 - growth differentiation factor 10, Akap11 - a kinase (prka) anchor protein 11, Arrb2 - arrestin, beta 2, App - amyloid beta (a4) precursor protein, Dab2 - disabled 2, mitogen-responsive phosphoprotein, Dab1 - disabled 1, Prkd1 - protein kinase d1, Prpsap1 - phosphoribosyl pyrophosphate synthetase-associated pr…
PROCESS	positive regulation of cell morphogenesis involved in differentiation	0.00029	0.0169	2.28	28	[Ist1 - increased sodium tolerance 1 homolog (yeast), Vegfa - vascular endothelial growth factor a, Notch1 - notch 1, Tgfb3 - transforming growth factor, beta 3, Camk2b - calcium/calmodulin-dependent protein kinase ii, beta, Srf - serum response factor, Crabp2 - cellular retinoic acid binding protein ii, Akap5 - a kinase (prka) anchor protein 5, Cux2 - cut-like homeobox 2, Plxnb2 - plexin b2, Meg…
PROCESS	regulation of cell proliferation	0.000298	0.0173	1.47	106	[Dicer1 - dicer 1, ribonuclease type iii, Ptk2 - ptk2 protein tyrosine kinase 2, Rc3h1 - ring ccch (c3h) domains 1, Setd1a - set domain containing 1a, Mafg - v-maf musculoaponeurotic fibrosarcoma oncogene family, protein g (avian), Stx3 - syntaxin 3, Dab2 - disabled 2, mitogen-responsive phosphoprotein, Foxo4 - forkhead box o4, H2-M3 - histocompatibility 2, m region locus 3, Prkd1 - protein kinas…
PROCESS	response to muscle stretch	0.000309	0.0179	5.63	7	[Slc9a1 - solute carrier family 9 (sodium/hydrogen exchanger), member 1, Nfkb1 - nuclear factor of kappa light polypeptide gene enhancer in b cells 1, p105, Fos - fbj osteosarcoma oncogene, Jun - jun oncogene, Rela - v-rel reticuloendotheliosis viral oncogene homolog a (avian), Dmd - dystrophin, muscular dystrophy, Nfkbia - nuclear factor of kappa light polypeptide gene enhancer in b cells inhibi…
PROCESS	regulation of leukocyte cell-cell adhesion	0.000319	0.0184	2.45	22	[Adrm1 - adhesion regulating molecule 1, Il15 - interleukin 15, Gpam - glycerol-3-phosphate acyltransferase, mitochondrial, Nck2 - non-catalytic region of tyrosine kinase adaptor protein 2, Bcl10 - b cell leukemia/lymphoma 10, Malt1 - mucosa associated lymphoid tissue lymphoma translocation gene 1, Irf1 - interferon regulatory factor 1, Rara - retinoic acid receptor, alpha, Nrarp - notch-regulate…
PROCESS	regulation of interleukin-12 biosynthetic process	0.000327	0.0187	12.91	4	[Nfkb1 - nuclear factor of kappa light polypeptide gene enhancer in b cells 1, p105, Rela - v-rel reticuloendotheliosis viral oncogene homolog a (avian), Irf1 - interferon regulatory factor 1, Rel - reticuloendotheliosis oncogene]
PROCESS	regulation of T cell differentiation	0.000331	0.0188	3.47	14	[Il15 - interleukin 15, Adrm1 - adhesion regulating molecule 1, Irf1 - interferon regulatory factor 1, Rara - retinoic acid receptor, alpha, Nrarp - notch-regulated ankyrin repeat protein, Rc3h1 - ring ccch (c3h) domains 1, Sart1 - squamous cell carcinoma antigen recognized by t cells 1, Sox13 - sry-box containing gene 13, Ripk2 - receptor (tnfrsf)-interacting serine-threonine kinase 2, Dtx1 - de…
PROCESS	regulation of lymphocyte proliferation	0.000343	0.0195	3.39	15	[Gpam - glycerol-3-phosphate acyltransferase, mitochondrial, Il15 - interleukin 15, Irf1 - interferon regulatory factor 1, Mef2c - myocyte enhancer factor 2c, Rc3h1 - ring ccch (c3h) domains 1, Peli1 - pellino 1, Tirap - toll-interleukin 1 receptor (tir) domain-containing adaptor protein, Irs2 - insulin receptor substrate 2, H2-M3 - histocompatibility 2, m region locus 3, Cd59b - cd59b antigen, B…
PROCESS	organic cyclic compound metabolic process	0.000354	0.02	1.22	318	[Srsf10 - serine/arginine-rich splicing factor 10, Abca2 - atp-binding cassette, sub-family a (abc1), member 2, Zfx - zinc finger protein x-linked, Hmbox1 - homeobox containing 1, Phf17 - phd finger protein 17, Nfat5 - nuclear factor of activated t cells 5, Rora - rar-related orphan receptor alpha, Supt4a - suppressor of ty 4a, Ago1 - argonaute risc catalytic subunit 1, Mafg - v-maf musculoaponeu…
PROCESS	regulation of cell-cell adhesion	0.00036	0.0202	8.39	6	[Klf4 - kruppel-like factor 4 (gut), Peli1 - pellino 1, Irf1 - interferon regulatory factor 1, Egr3 - early growth response 3, Ccl5 - chemokine (c-c motif) ligand 5, Tnfaip3 - tumor necrosis factor, alpha-induced protein 3]
PROCESS	regulation of catabolic process	0.000362	0.0202	11.34	5	[Ier3 - immediate early response 3, Irs2 - insulin receptor substrate 2, Tiparp - tcdd-inducible poly(adp-ribose) polymerase, Plk3 - polo-like kinase 3, Tnfaip3 - tumor necrosis factor, alpha-induced protein 3]
PROCESS	positive regulation of programmed cell death	0.000366	0.0204	1.63	65	[Klf11 - kruppel-like factor 11, Jak2 - janus kinase 2, Bcl10 - b cell leukemia/lymphoma 10, Lpar1 - lysophosphatidic acid receptor 1, Pou4f1 - pou domain, class 4, transcription factor 1, Fosl1 - fos-like antigen 1, Ing3 - inhibitor of growth family, member 3, Aes - amino-terminal enhancer of split, Camk2b - calcium/calmodulin-dependent protein kinase ii, beta, Slc9a1 - solute carrier family 9 (…
PROCESS	regulation of localization	0.000374	0.0207	1.31	188	[Gdi1 - guanosine diphosphate (gdp) dissociation inhibitor 1, Abca2 - atp-binding cassette, sub-family a (abc1), member 2, Ero1l - ero1-like (s. cerevisiae), Arf6 - adp-ribosylation factor 6, Abcc8 - atp-binding cassette, sub-family c (cftr/mrp), member 8, Ptk2 - ptk2 protein tyrosine kinase 2, Arrb2 - arrestin, beta 2, Smap1 - stromal membrane-associated protein 1, Syne2 - spectrin repeat contai…
PROCESS	regulation of peptide secretion	0.00038	0.0209	2.36	25	[Jak2 - janus kinase 2, Tcf7l2 - transcription factor 7 like 2, t cell specific, hmg box, Abcc8 - atp-binding cassette, sub-family c (cftr/mrp), member 8, Eny2 - enhancer of yellow 2 homolog (drosophila), Glud1 - glutamate dehydrogenase 1, Abat - 4-aminobutyrate aminotransferase, Map4k4 - mitogen-activated protein kinase kinase kinase kinase 4, Irs1 - insulin receptor substrate 1, Cpt1a - carniti…
PROCESS	regulation of mononuclear cell proliferation	0.000389	0.0214	3.36	15	[Il15 - interleukin 15, Gpam - glycerol-3-phosphate acyltransferase, mitochondrial, Irf1 - interferon regulatory factor 1, Mef2c - myocyte enhancer factor 2c, Rc3h1 - ring ccch (c3h) domains 1, Peli1 - pellino 1, Irs2 - insulin receptor substrate 2, Tirap - toll-interleukin 1 receptor (tir) domain-containing adaptor protein, H2-M3 - histocompatibility 2, m region locus 3, Cd59b - cd59b antigen, B…
PROCESS	ameboidal-type cell migration	0.000401	0.0219	2.79	19	[Phactr4 - phosphatase and actin regulator 4, Ephb4 - eph receptor b4, Itgav - integrin alpha v, Ric8 - resistance to inhibitors of cholinesterase 8 homolog (c. elegans), Ptk2 - ptk2 protein tyrosine kinase 2, Syne2 - spectrin repeat containing, nuclear envelope 2, Nckap1 - nck-associated protein 1, Srf - serum response factor, Nr4a1 - nuclear receptor subfamily 4, group a, member 1, Tgfbr1 - tra…
PROCESS	regulation of B cell proliferation	0.000404	0.022	5.71	8	[Peli1 - pellino 1, Irs2 - insulin receptor substrate 2, Tirap - toll-interleukin 1 receptor (tir) domain-containing adaptor protein, Mef2c - myocyte enhancer factor 2c, Bcl6 - b cell leukemia/lymphoma 6, Pkn1 - protein kinase n1, Rc3h1 - ring ccch (c3h) domains 1, Atm - ataxia telangiectasia mutated homolog (human)]
PROCESS	regulation of leukocyte differentiation	0.000406	0.022	2.41	22	[Adrm1 - adhesion regulating molecule 1, Id2 - inhibitor of dna binding 2, Il15 - interleukin 15, Tmem64 - transmembrane protein 64, Irf1 - interferon regulatory factor 1, Ripk1 - receptor (tnfrsf)-interacting serine-threonine kinase 1, Rara - retinoic acid receptor, alpha, Klf10 - kruppel-like factor 10, Myc - myelocytomatosis oncogene, Nrarp - notch-regulated ankyrin repeat protein, Rc3h1 - rin…
PROCESS	pattern recognition receptor signaling pathway	0.000408	0.022	4.26	10	[Ly96 - lymphocyte antigen 96, Ripk2 - receptor (tnfrsf)-interacting serine-threonine kinase 2, Rela - v-rel reticuloendotheliosis viral oncogene homolog a (avian), Tirap - toll-interleukin 1 receptor (tir) domain-containing adaptor protein, Lsm14a - lsm14 homolog a (scd6, s. cerevisiae), Traf3 - tnf receptor-associated factor 3, Tnip2 - tnfaip3 interacting protein 2, Tnip1 - tnfaip3 interacting …
PROCESS	positive regulation of nervous system development	0.000424	0.0228	1.74	50	[Ist1 - increased sodium tolerance 1 homolog (yeast), Dicer1 - dicer 1, ribonuclease type iii, Lpar1 - lysophosphatidic acid receptor 1, Rara - retinoic acid receptor, alpha, Neu1 - neuraminidase 1, Ptk2 - ptk2 protein tyrosine kinase 2, Camk2b - calcium/calmodulin-dependent protein kinase ii, beta, Enc1 - ectodermal-neural cortex 1, Crabp2 - cellular retinoic acid binding protein ii, Prkci - pro…
PROCESS	regulation of response to biotic stimulus	0.000428	0.0229	7.23	7	[Ly96 - lymphocyte antigen 96, Il15 - interleukin 15, Trib1 - tribbles homolog 1 (drosophila), Ccl5 - chemokine (c-c motif) ligand 5, Tnfaip3 - tumor necrosis factor, alpha-induced protein 3, Zcchc11 - zinc finger, cchc domain containing 11, Cactin - cactin, spliceosome c complex subunit]
PROCESS	regulation of lymphocyte differentiation	0.000429	0.0228	3.11	16	[Il15 - interleukin 15, Adrm1 - adhesion regulating molecule 1, Id2 - inhibitor of dna binding 2, Irf1 - interferon regulatory factor 1, Rara - retinoic acid receptor, alpha, Nrarp - notch-regulated ankyrin repeat protein, Rc3h1 - ring ccch (c3h) domains 1, Sart1 - squamous cell carcinoma antigen recognized by t cells 1, Sox13 - sry-box containing gene 13, Ripk2 - receptor (tnfrsf)-interacting se…
PROCESS	regulation of I-kappaB kinase/NF-kappaB signaling	0.000434	0.023	2.09	29	[Tle1 - transducin-like enhancer of split 1, homolog of drosophila e(spl), Mid2 - midline 2, Rora - rar-related orphan receptor alpha, Sqstm1 - sequestosome 1, Trim8 - tripartite motif-containing 8, Ankrd17 - ankyrin repeat domain 17, Zmynd11 - zinc finger, mynd domain containing 11, Pdcd11 - programmed cell death 11, Prkd1 - protein kinase d1, Slc44a2 - solute carrier family 44, member 2, Ikbkg …
PROCESS	single-multicellular organism process	0.000448	0.0236	1.26	241	[Phactr4 - phosphatase and actin regulator 4, Zfx - zinc finger protein x-linked, Rora - rar-related orphan receptor alpha, Nfat5 - nuclear factor of activated t cells 5, Ptk2 - ptk2 protein tyrosine kinase 2, Camk2b - calcium/calmodulin-dependent protein kinase ii, beta, Mafg - v-maf musculoaponeurotic fibrosarcoma oncogene family, protein g (avian), Dab2 - disabled 2, mitogen-responsive phospho…
PROCESS	regulation of toll-like receptor signaling pathway	0.000454	0.0238	17.69	4	[Peli1 - pellino 1, Irf1 - interferon regulatory factor 1, Tnfaip3 - tumor necrosis factor, alpha-induced protein 3, Cactin - cactin, spliceosome c complex subunit]
PROCESS	nucleus localization	0.000467	0.0244	5.17	8	[Tacc2 - transforming, acidic coiled-coil containing protein 2, Syne1 - spectrin repeat containing, nuclear envelope 1, Tacc1 - transforming, acidic coiled-coil containing protein 1, Ptk2 - ptk2 protein tyrosine kinase 2, Cdc42bpa - cdc42 binding protein kinase alpha, Dock7 - dedicator of cytokinesis 7, Syne2 - spectrin repeat containing, nuclear envelope 2, Hook3 - hook homolog 3 (drosophila)]
PROCESS	negative regulation of leukocyte activation	0.000469	0.0244	3.09	16	[Id2 - inhibitor of dna binding 2, Tbc1d10c - tbc1 domain family, member 10c, Irf1 - interferon regulatory factor 1, Nrarp - notch-regulated ankyrin repeat protein, Rabgef1 - rab guanine nucleotide exchange factor (gef) 1, Rc3h1 - ring ccch (c3h) domains 1, Bcr - breakpoint cluster region, Dtx1 - deltex 1 homolog (drosophila), Peli1 - pellino 1, Axl - axl receptor tyrosine kinase, H2-M3 - histoco…
FUNCTION	transcription cofactor activity	0.000475	0.0606	1.69	55	[Tle1 - transducin-like enhancer of split 1, homolog of drosophila e(spl), Trrap - transformation/transcription domain-associated protein, Bcl10 - b cell leukemia/lymphoma 10, Hinfp - histone h4 transcription factor, Tle4 - transducin-like enhancer of split 4, homolog of drosophila e(spl), Tle2 - transducin-like enhancer of split 2, homolog of drosophila e(spl), Rara - retinoic acid receptor, alp…
PROCESS	regulation of leukocyte proliferation	0.000477	0.0247	3.3	15	[Il15 - interleukin 15, Gpam - glycerol-3-phosphate acyltransferase, mitochondrial, Irf1 - interferon regulatory factor 1, Mef2c - myocyte enhancer factor 2c, Rc3h1 - ring ccch (c3h) domains 1, Peli1 - pellino 1, Tirap - toll-interleukin 1 receptor (tir) domain-containing adaptor protein, Irs2 - insulin receptor substrate 2, H2-M3 - histocompatibility 2, m region locus 3, Cd59b - cd59b antigen, B…
PROCESS	regulation of heterotypic cell-cell adhesion	0.000505	0.026	110.37	2	[Klf4 - kruppel-like factor 4 (gut), Tnfaip3 - tumor necrosis factor, alpha-induced protein 3]
PROCESS	positive regulation of interleukin-12 production	0.000506	0.026	9.27	5	[Rela - v-rel reticuloendotheliosis viral oncogene homolog a (avian), Irf1 - interferon regulatory factor 1, Rel - reticuloendotheliosis oncogene, Tirap - toll-interleukin 1 receptor (tir) domain-containing adaptor protein, H2-M3 - histocompatibility 2, m region locus 3]
PROCESS	negative regulation of toll-like receptor 3 signaling pathway	0.000511	0.0261	1955.14	1	[Tnfaip3 - tumor necrosis factor, alpha-induced protein 3]
PROCESS	regulation of toll-like receptor 5 signaling pathway	0.000511	0.026	1955.14	1	[Tnfaip3 - tumor necrosis factor, alpha-induced protein 3]
PROCESS	negative regulation of toll-like receptor 5 signaling pathway	0.000511	0.0259	1955.14	1	[Tnfaip3 - tumor necrosis factor, alpha-induced protein 3]
PROCESS	negative regulation of granuloma formation	0.000511	0.0258	1955.14	1	[Tnfaip3 - tumor necrosis factor, alpha-induced protein 3]
PROCESS	regulation of granuloma formation	0.000511	0.0257	1955.14	1	[Tnfaip3 - tumor necrosis factor, alpha-induced protein 3]
PROCESS	negative regulation of nucleotide-binding oligomerization domain containing 2 signaling pathway	0.000511	0.0256	1955.14	1	[Tnfaip3 - tumor necrosis factor, alpha-induced protein 3]
PROCESS	negative regulation of nucleotide-binding oligomerization domain containing signaling pathway	0.000511	0.0255	1955.14	1	[Tnfaip3 - tumor necrosis factor, alpha-induced protein 3]
PROCESS	negative regulation of nucleotide-binding oligomerization domain containing 1 signaling pathway	0.000511	0.0254	1955.14	1	[Tnfaip3 - tumor necrosis factor, alpha-induced protein 3]
PROCESS	negative regulation of CD40 signaling pathway	0.000511	0.0253	1955.14	1	[Tnfaip3 - tumor necrosis factor, alpha-induced protein 3]
PROCESS	tolerance induction to lipopolysaccharide	0.000511	0.0251	1955.14	1	[Tnfaip3 - tumor necrosis factor, alpha-induced protein 3]
PROCESS	response to stress	0.000513	0.0251	1.45	108	[Inpp5f - inositol polyphosphate-5-phosphatase f, Rora - rar-related orphan receptor alpha, Kat6a - k(lysine) acetyltransferase 6a, App - amyloid beta (a4) precursor protein, Axl - axl receptor tyrosine kinase, H2-M3 - histocompatibility 2, m region locus 3, Prkd1 - protein kinase d1, Klf4 - kruppel-like factor 4 (gut), Clpb - clpb caseinolytic peptidase b, Brsk2 - br serine/threonine kinase 2, S…
PROCESS	negative regulation of signaling	0.000513	0.025	1.44	109	[Phactr4 - phosphatase and actin regulator 4, Abcc8 - atp-binding cassette, sub-family c (cftr/mrp), member 8, Rora - rar-related orphan receptor alpha, Peg10 - paternally expressed 10, Arrb2 - arrestin, beta 2, Prkacb - protein kinase, camp dependent, catalytic, beta, Adamtsl2 - adamts-like 2, Dab2 - disabled 2, mitogen-responsive phosphoprotein, Chd8 - chromodomain helicase dna binding protein …
PROCESS	negative regulation of nervous system development	0.000524	0.0255	1.99	32	[Id2 - inhibitor of dna binding 2, Gdi1 - guanosine diphosphate (gdp) dissociation inhibitor 1, Klk8 - kallikrein related-peptidase 8, Arhgap4 - rho gtpase activating protein 4, Dicer1 - dicer 1, ribonuclease type iii, Lpar1 - lysophosphatidic acid receptor 1, Arf6 - adp-ribosylation factor 6, Notch1 - notch 1, Ulk1 - unc-51 like kinase 1, Ptk2 - ptk2 protein tyrosine kinase 2, Tulp3 - tubby-like…
PROCESS	regulation of immune response	0.000529	0.0256	1.9	38	[Il15 - interleukin 15, Samhd1 - sam domain and hd domain, 1, Bcl10 - b cell leukemia/lymphoma 10, Cd247 - cd247 antigen, Rara - retinoic acid receptor, alpha, Tgfb3 - transforming growth factor, beta 3, Rabgef1 - rab guanine nucleotide exchange factor (gef) 1, Mapkapk2 - map kinase-activated protein kinase 2, Rc3h1 - ring ccch (c3h) domains 1, Dusp10 - dual specificity phosphatase 10, Traf3 - tn…
PROCESS	regulation of biological quality	0.000547	0.0264	1.31	185	[Clns1a - chloride channel, nucleotide-sensitive, 1a, Tmem64 - transmembrane protein 64, Ero1l - ero1-like (s. cerevisiae), Dicer1 - dicer 1, ribonuclease type iii, Tnrc6a - trinucleotide repeat containing 6a, Zfx - zinc finger protein x-linked, Arf6 - adp-ribosylation factor 6, Rora - rar-related orphan receptor alpha, Ptk2 - ptk2 protein tyrosine kinase 2, Syne3 - spectrin repeat containing, nu…
PROCESS	cellular response to stimulus	0.000555	0.0266	2.97	16	[Klf4 - kruppel-like factor 4 (gut), Icam1 - intercellular adhesion molecule 1, Irf1 - interferon regulatory factor 1, Fosb - fbj osteosarcoma oncogene b, Tdp2 - tyrosyl-dna phosphodiesterase 2, Plk3 - polo-like kinase 3, Shprh - snf2 histone linker phd ring helicase, Ier3 - immediate early response 3, Irs2 - insulin receptor substrate 2, Ggt1 - gamma-glutamyltransferase 1, Bbc3 - bcl2 binding co…
PROCESS	multicellular organismal process	0.000557	0.0266	1.26	238	[Phactr4 - phosphatase and actin regulator 4, Zfx - zinc finger protein x-linked, Rora - rar-related orphan receptor alpha, Nfat5 - nuclear factor of activated t cells 5, Ptk2 - ptk2 protein tyrosine kinase 2, Camk2b - calcium/calmodulin-dependent protein kinase ii, beta, Mafg - v-maf musculoaponeurotic fibrosarcoma oncogene family, protein g (avian), Dab2 - disabled 2, mitogen-responsive phospho…
PROCESS	innate immune response-activating signal transduction	0.000565	0.0269	4.12	10	[Ly96 - lymphocyte antigen 96, Ripk2 - receptor (tnfrsf)-interacting serine-threonine kinase 2, Rela - v-rel reticuloendotheliosis viral oncogene homolog a (avian), Lsm14a - lsm14 homolog a (scd6, s. cerevisiae), Tirap - toll-interleukin 1 receptor (tir) domain-containing adaptor protein, Traf3 - tnf receptor-associated factor 3, Tnip2 - tnfaip3 interacting protein 2, Tnip1 - tnfaip3 interacting …
PROCESS	regulation of cellular catabolic process	0.000576	0.0273	15.46	4	[Ier3 - immediate early response 3, Irs2 - insulin receptor substrate 2, Plk3 - polo-like kinase 3, Tnfaip3 - tumor necrosis factor, alpha-induced protein 3]
PROCESS	regulation of response to stress	0.000578	0.0273	1.77	49	[Jak2 - janus kinase 2, Il15 - interleukin 15, Samhd1 - sam domain and hd domain, 1, Fgd4 - fyve, rhogef and ph domain containing 4, Rora - rar-related orphan receptor alpha, Sqstm1 - sequestosome 1, Il17ra - interleukin 17 receptor a, Map4k4 - mitogen-activated protein kinase kinase kinase kinase 4, H2-M3 - histocompatibility 2, m region locus 3, Sh3rf1 - sh3 domain containing ring finger 1, Smy…
PROCESS	regulation of cytokine production	0.000608	0.0286	2	33	[Jak2 - janus kinase 2, Il15 - interleukin 15, Gpam - glycerol-3-phosphate acyltransferase, mitochondrial, Bcl10 - b cell leukemia/lymphoma 10, Rara - retinoic acid receptor, alpha, Tgfb3 - transforming growth factor, beta 3, Rora - rar-related orphan receptor alpha, Rabgef1 - rab guanine nucleotide exchange factor (gef) 1, Il17ra - interleukin 17 receptor a, Mapkapk2 - map kinase-activated prote…
PROCESS	positive regulation of toll-like receptor 3 signaling pathway	0.000635	0.0298	53.25	2	[Peli1 - pellino 1, Tirap - toll-interleukin 1 receptor (tir) domain-containing adaptor protein]
PROCESS	negative regulation of cell communication	0.000635	0.0296	1.43	109	[Phactr4 - phosphatase and actin regulator 4, Abcc8 - atp-binding cassette, sub-family c (cftr/mrp), member 8, Rora - rar-related orphan receptor alpha, Peg10 - paternally expressed 10, Arrb2 - arrestin, beta 2, Prkacb - protein kinase, camp dependent, catalytic, beta, Adamtsl2 - adamts-like 2, Dab2 - disabled 2, mitogen-responsive phosphoprotein, Chd8 - chromodomain helicase dna binding protein …
PROCESS	regulation of Notch signaling pathway	0.000646	0.03	4.17	10	[Dtx1 - deltex 1 homolog (drosophila), Tspan5 - tetraspanin 5, Dicer1 - dicer 1, ribonuclease type iii, Rbpj - recombination signal binding protein for immunoglobulin kappa j region, Hif1an - hypoxia-inducible factor 1, alpha subunit inhibitor, Pdcd10 - programmed cell death 10, Bcl6 - b cell leukemia/lymphoma 6, Nrarp - notch-regulated ankyrin repeat protein, Stat3 - signal transducer and activa…
PROCESS	inflammatory response	0.000665	0.0308	2.02	30	[Jak2 - janus kinase 2, Icam1 - intercellular adhesion molecule 1, Notch1 - notch 1, Mapkapk2 - map kinase-activated protein kinase 2, Hck - hemopoietic cell kinase, Ahcy - s-adenosylhomocysteine hydrolase, Axl - axl receptor tyrosine kinase, Prkd1 - protein kinase d1, Nfkbiz - nuclear factor of kappa light polypeptide gene enhancer in b cells inhibitor, zeta, Hdac9 - histone deacetylase 9, S1pr3…
PROCESS	activation of innate immune response	0.000672	0.031	3.42	12	[Ly96 - lymphocyte antigen 96, Rps6ka3 - ribosomal protein s6 kinase polypeptide 3, Ripk2 - receptor (tnfrsf)-interacting serine-threonine kinase 2, Pycard - pyd and card domain containing, Rela - v-rel reticuloendotheliosis viral oncogene homolog a (avian), Tirap - toll-interleukin 1 receptor (tir) domain-containing adaptor protein, Lsm14a - lsm14 homolog a (scd6, s. cerevisiae), Traf3 - tnf rec…
PROCESS	nucleotide-binding oligomerization domain containing 2 signaling pathway	0.000719	0.033	15.64	3	[Ripk2 - receptor (tnfrsf)-interacting serine-threonine kinase 2, Rela - v-rel reticuloendotheliosis viral oncogene homolog a (avian), Nfkbia - nuclear factor of kappa light polypeptide gene enhancer in b cells inhibitor, alpha]
PROCESS	nucleotide-binding oligomerization domain containing signaling pathway	0.000719	0.0329	15.64	3	[Ripk2 - receptor (tnfrsf)-interacting serine-threonine kinase 2, Rela - v-rel reticuloendotheliosis viral oncogene homolog a (avian), Nfkbia - nuclear factor of kappa light polypeptide gene enhancer in b cells inhibitor, alpha]
PROCESS	regulation of protein catabolic process	0.000725	0.033	14.48	4	[Ier3 - immediate early response 3, Tiparp - tcdd-inducible poly(adp-ribose) polymerase, Plk3 - polo-like kinase 3, Tnfaip3 - tumor necrosis factor, alpha-induced protein 3]
PROCESS	regulation of peptide transport	0.000735	0.0334	2.16	28	[Jak2 - janus kinase 2, Tcf7l2 - transcription factor 7 like 2, t cell specific, hmg box, Abcc8 - atp-binding cassette, sub-family c (cftr/mrp), member 8, Eny2 - enhancer of yellow 2 homolog (drosophila), Glud1 - glutamate dehydrogenase 1, Abat - 4-aminobutyrate aminotransferase, Map4k4 - mitogen-activated protein kinase kinase kinase kinase 4, Irs1 - insulin receptor substrate 1, Cpt1a - carniti…
PROCESS	positive regulation of phosphorylation	0.00074	0.0335	1.52	80	[Jak2 - janus kinase 2, Lmnb1 - lamin b1, Il15 - interleukin 15, Dstyk - dual serine/threonine and tyrosine protein kinase, Bcl10 - b cell leukemia/lymphoma 10, Lpar1 - lysophosphatidic acid receptor 1, Rara - retinoic acid receptor, alpha, Cacul1 - cdk2 associated, cullin domain 1, Fgd4 - fyve, rhogef and ph domain containing 4, Sqstm1 - sequestosome 1, Ptk2 - ptk2 protein tyrosine kinase 2, Gdf…
PROCESS	defense response	0.000783	0.0353	1.58	65	[Jak2 - janus kinase 2, Gpam - glycerol-3-phosphate acyltransferase, mitochondrial, Mid2 - midline 2, Samhd1 - sam domain and hd domain, 1, Bcl10 - b cell leukemia/lymphoma 10, Stx11 - syntaxin 11, Jak1 - janus kinase 1, Dicer1 - dicer 1, ribonuclease type iii, Irgm2 - immunity-related gtpase family m member 2, Ptk2 - ptk2 protein tyrosine kinase 2, Mapkapk2 - map kinase-activated protein kinase …
PROCESS	regulation of germinal center formation	0.000786	0.0353	11.42	4	[Mef2c - myocyte enhancer factor 2c, Pkn1 - protein kinase n1, Rc3h1 - ring ccch (c3h) domains 1, Tnfaip3 - tumor necrosis factor, alpha-induced protein 3]
PROCESS	alpha-beta T cell activation	0.000793	0.0354	7.36	6	[Il15 - interleukin 15, Irf1 - interferon regulatory factor 1, H2-M3 - histocompatibility 2, m region locus 3, Rora - rar-related orphan receptor alpha, Atp7a - atpase, cu++ transporting, alpha polypeptide, Rc3h1 - ring ccch (c3h) domains 1]
PROCESS	regulation of cellular component organization	0.000797	0.0355	1.3	185	[Rock1 - rho-associated coiled-coil containing protein kinase 1, Stx5a - syntaxin 5a, Gdi1 - guanosine diphosphate (gdp) dissociation inhibitor 1, Ist1 - increased sodium tolerance 1 homolog (yeast), Arf6 - adp-ribosylation factor 6, Ulk1 - unc-51 like kinase 1, Ptk2 - ptk2 protein tyrosine kinase 2, Syne3 - spectrin repeat containing, nuclear envelope family member 3, Camk2b - calcium/calmodulin…
PROCESS	negative regulation of regulatory T cell differentiation	0.000804	0.0357	1244.18	1	[Irf1 - interferon regulatory factor 1]
PROCESS	negative regulation of tyrosine phosphorylation of Stat1 protein	0.000804	0.0355	1244.18	1	[Irf1 - interferon regulatory factor 1]
PROCESS	positive regulation of cell projection organization	0.000804	0.0354	1.84	37	[Wasl - wiskott-aldrich syndrome-like (human), Ist1 - increased sodium tolerance 1 homolog (yeast), Lpar1 - lysophosphatidic acid receptor 1, Tgfb3 - transforming growth factor, beta 3, Neu1 - neuraminidase 1, Vegfa - vascular endothelial growth factor a, Dmd - dystrophin, muscular dystrophy, Ret - ret proto-oncogene, Adamts1 - a disintegrin-like and metallopeptidase (reprolysin type) with thromb…
FUNCTION	E-box binding	0.000821	0.102	4.57	8	[Srebf2 - sterol regulatory element binding factor 2, Clock - circadian locomotor output cycles kaput, Bhlhe41 - basic helix-loop-helix family, member e41, Myc - myelocytomatosis oncogene, Bhlhe40 - basic helix-loop-helix family, member e40, Arntl - aryl hydrocarbon receptor nuclear translocator-like, Tcf3 - transcription factor 3, Tfap4 - transcription factor ap4]
PROCESS	response to alcohol	0.000829	0.0364	2.45	21	[Jak2 - janus kinase 2, Fosl2 - fos-like antigen 2, Rara - retinoic acid receptor, alpha, Smad2 - smad family member 2, Aldh1a1 - aldehyde dehydrogenase family 1, subfamily a1, Rora - rar-related orphan receptor alpha, Cacna1b - calcium channel, voltage-dependent, n type, alpha 1b subunit, Trp53inp1 - transformation related protein 53 inducible nuclear protein 1, Abat - 4-aminobutyrate aminotrans…
PROCESS	regulation of T-helper cell differentiation	0.000838	0.0366	7.82	5	[Ripk2 - receptor (tnfrsf)-interacting serine-threonine kinase 2, Irf1 - interferon regulatory factor 1, Rara - retinoic acid receptor, alpha, Bcl6 - b cell leukemia/lymphoma 6, Rc3h1 - ring ccch (c3h) domains 1]
PROCESS	cellular response to hormone stimulus	0.00084	0.0366	2.07	27	[Jak2 - janus kinase 2, Gpam - glycerol-3-phosphate acyltransferase, mitochondrial, Atp1a1 - atpase, na+/k+ transporting, alpha 1 polypeptide, Notch1 - notch 1, Rara - retinoic acid receptor, alpha, Hck - hemopoietic cell kinase, Slc9a1 - solute carrier family 9 (sodium/hydrogen exchanger), member 1, Prkci - protein kinase c, iota, Irs1 - insulin receptor substrate 1, Hdac9 - histone deacetylase …
PROCESS	negative regulation of cell projection organization	0.000851	0.0369	2.51	20	[Itgb1 - integrin beta 1 (fibronectin receptor beta), Vim - vimentin, Gdi1 - guanosine diphosphate (gdp) dissociation inhibitor 1, Klk8 - kallikrein related-peptidase 8, Arhgap4 - rho gtpase activating protein 4, Inppl1 - inositol polyphosphate phosphatase-like 1, Lpar1 - lysophosphatidic acid receptor 1, Rbpj - recombination signal binding protein for immunoglobulin kappa j region, Arf6 - adp-ri…
PROCESS	positive regulation of cellular catabolic process	0.000856	0.037	25.82	3	[Irs2 - insulin receptor substrate 2, Plk3 - polo-like kinase 3, Tnfaip3 - tumor necrosis factor, alpha-induced protein 3]
PROCESS	single-organism cellular process	0.000868	0.0374	1.11	687	[Phactr4 - phosphatase and actin regulator 4, Tmem64 - transmembrane protein 64, Abca2 - atp-binding cassette, sub-family a (abc1), member 2, Ist1 - increased sodium tolerance 1 homolog (yeast), Mmgt1 - membrane magnesium transporter 1, Zfx - zinc finger protein x-linked, Abcc8 - atp-binding cassette, sub-family c (cftr/mrp), member 8, Phf17 - phd finger protein 17, Mapkapk2 - map kinase-activate…
PROCESS	regulation of homotypic cell-cell adhesion	0.000887	0.0381	2.3	22	[Adrm1 - adhesion regulating molecule 1, Gpam - glycerol-3-phosphate acyltransferase, mitochondrial, Il15 - interleukin 15, Nck2 - non-catalytic region of tyrosine kinase adaptor protein 2, Bcl10 - b cell leukemia/lymphoma 10, Malt1 - mucosa associated lymphoid tissue lymphoma translocation gene 1, Irf1 - interferon regulatory factor 1, Rara - retinoic acid receptor, alpha, Nrarp - notch-regulate…
PROCESS	actin filament-based process	0.000897	0.0384	1.81	39	[Enah - enabled homolog (drosophila), Phactr4 - phosphatase and actin regulator 4, Rock1 - rho-associated coiled-coil containing protein kinase 1, Cdc42bpb - cdc42 binding protein kinase beta, Llgl1 - lethal giant larvae homolog 1 (drosophila), Wasl - wiskott-aldrich syndrome-like (human), Myo9b - myosin ixb, Arf6 - adp-ribosylation factor 6, Myo1b - myosin ib, Syne2 - spectrin repeat containing,…
PROCESS	cellular component organization	0.000909	0.0387	1.19	371	[Rock1 - rho-associated coiled-coil containing protein kinase 1, Phactr4 - phosphatase and actin regulator 4, Srsf10 - serine/arginine-rich splicing factor 10, Ptk2 - ptk2 protein tyrosine kinase 2, Phf17 - phd finger protein 17, Camk2b - calcium/calmodulin-dependent protein kinase ii, beta, Syne2 - spectrin repeat containing, nuclear envelope 2, Acads - acyl-coenzyme a dehydrogenase, short chain…
PROCESS	positive regulation of leukocyte differentiation	0.000936	0.0397	3.03	15	[Il15 - interleukin 15, Id2 - inhibitor of dna binding 2, Tmem64 - transmembrane protein 64, Irf1 - interferon regulatory factor 1, Ripk1 - receptor (tnfrsf)-interacting serine-threonine kinase 1, Rara - retinoic acid receptor, alpha, Klf10 - kruppel-like factor 10, Sart1 - squamous cell carcinoma antigen recognized by t cells 1, Ripk2 - receptor (tnfrsf)-interacting serine-threonine kinase 2, Ju…
PROCESS	negative regulation of neurogenesis	0.000938	0.0397	2	29	[Id2 - inhibitor of dna binding 2, Gdi1 - guanosine diphosphate (gdp) dissociation inhibitor 1, Klk8 - kallikrein related-peptidase 8, Arhgap4 - rho gtpase activating protein 4, Dicer1 - dicer 1, ribonuclease type iii, Lpar1 - lysophosphatidic acid receptor 1, Notch1 - notch 1, Arf6 - adp-ribosylation factor 6, Ulk1 - unc-51 like kinase 1, Ptk2 - ptk2 protein tyrosine kinase 2, Dusp10 - dual spec…
PROCESS	alpha-beta T cell activation involved in immune response	0.00095	0.04	12.05	4	[H2-M3 - histocompatibility 2, m region locus 3, Rora - rar-related orphan receptor alpha, Atp7a - atpase, cu++ transporting, alpha polypeptide, Rc3h1 - ring ccch (c3h) domains 1]
PROCESS	response to cytokine	0.000961	0.0403	1.89	34	[Jak2 - janus kinase 2, Tuba1b - tubulin, alpha 1b, Traf7 - tnf receptor-associated factor 7, Irgm2 - immunity-related gtpase family m member 2, Il17ra - interleukin 17 receptor a, Aes - amino-terminal enhancer of split, Mapkapk2 - map kinase-activated protein kinase 2, Srf - serum response factor, Igtp - interferon gamma induced gtpase, Prkci - protein kinase c, iota, Cited1 - cbp/p300-interacti…
PROCESS	positive regulation of protein metabolic process	0.000984	0.0412	1.4	115	[Stx5a - syntaxin 5a, Ist1 - increased sodium tolerance 1 homolog (yeast), Ptk2 - ptk2 protein tyrosine kinase 2, Gdf10 - growth differentiation factor 10, Arrb2 - arrestin, beta 2, App - amyloid beta (a4) precursor protein, Dab2 - disabled 2, mitogen-responsive phosphoprotein, Dab1 - disabled 1, Prkd1 - protein kinase d1, Kat2a - k(lysine) acetyltransferase 2a, Adrm1 - adhesion regulating molecu…
FUNCTION	core promoter sequence-specific DNA binding	0.00099	0.119	2.81	16	[Fos - fbj osteosarcoma oncogene, Tcf7l2 - transcription factor 7 like 2, t cell specific, hmg box, Rbpj - recombination signal binding protein for immunoglobulin kappa j region, Mef2c - myocyte enhancer factor 2c, Klf10 - kruppel-like factor 10, Rora - rar-related orphan receptor alpha, Heyl - hairy/enhancer-of-split related with yrpw motif-like, Pax8 - paired box gene 8, Clock - circadian locom…

## Sheet: LL-Z
Ontology	Description	P-value	FDR q-value	Enrichment	b	Genes
PROCESS	meiotic cell cycle	1.55e-06	0.0182	3.26	24	[Spata22 - spermatogenesis associated 22, Syce3 - synaptonemal complex central element protein 3, Ccnb3 - cyclin b3, Tex19.2 - testis expressed gene 19.2, Rbbp8 - retinoblastoma binding protein 8, Hfm1 - hfm1, atp-dependent dna helicase homolog (s. cerevisiae), Msh4 - muts homolog 4 (e. coli), Msh5 - muts homolog 5 (e. coli), Dmc1 - dmc1 dosage suppressor of mck1 homolog, meiosis-specific homolog…
COMPONENT	integral component of membrane	5.01e-06	0.00717	1.46	153	[Tmtc1 - transmembrane and tetratricopeptide repeat containing 1, Tmed3 - transmembrane emp24 domain containing 3, Slc25a14 - solute carrier family 25 (mitochondrial carrier, brain), member 14, Slc52a2 - solute carrier protein 52, member 2, Slc22a5 - solute carrier family 22 (organic cation transporter), member 5, Pex11a - peroxisomal biogenesis factor 11 alpha, Tmem115 - transmembrane protein 11…
COMPONENT	mediator complex	6.88e-06	0.00493	5.4	12	[Med19 - mediator of rna polymerase ii transcription, subunit 19 homolog (yeast), Ccnc - cyclin c, Med20 - mediator complex subunit 20, Med21 - mediator complex subunit 21, Med27 - mediator complex subunit 27, Med6 - mediator of rna polymerase ii transcription, subunit 6 homolog (yeast), Med29 - mediator complex subunit 29, Med9 - mediator of rna polymerase ii transcription, subunit 9 homolog (ye…
COMPONENT	intrinsic component of membrane	6.99e-06	0.00334	1.44	156	[Tmtc1 - transmembrane and tetratricopeptide repeat containing 1, Tmed3 - transmembrane emp24 domain containing 3, Slc25a14 - solute carrier family 25 (mitochondrial carrier, brain), member 14, Slc52a2 - solute carrier protein 52, member 2, Slc22a5 - solute carrier family 22 (organic cation transporter), member 5, Pex11a - peroxisomal biogenesis factor 11 alpha, Tmem115 - transmembrane protein 11…
COMPONENT	mitochondrion	7.33e-06	0.00262	1.54	124	[Ccbl2 - cysteine conjugate-beta lyase 2, Dnajc30 - dnaj (hsp40) homolog, subfamily c, member 30, Tmtc1 - transmembrane and tetratricopeptide repeat containing 1, Slc25a14 - solute carrier family 25 (mitochondrial carrier, brain), member 14, Slc25a10 - solute carrier family 25 (mitochondrial carrier, dicarboxylate transporter), member 10, Coq3 - coenzyme q3 homolog, methyltransferase (yeast), Tuf…
FUNCTION	FMN binding	1.84e-05	0.0776	11.5	6	[Tyw1 - trna-yw synthesizing protein 1 homolog (s. cerevisiae), Creg1 - cellular repressor of e1a-stimulated genes 1, Hao2 - hydroxyacid oxidase 2, Ndor1 - nadph dependent diflavin oxidoreductase 1, Ndufv1 - nadh dehydrogenase (ubiquinone) flavoprotein 1, Mtrr - 5-methyltetrahydrofolate-homocysteine methyltransferase reductase]
COMPONENT	endoplasmic reticulum part	2.96e-05	0.00847	2.59	28	[Calr - calreticulin, Pigu - phosphatidylinositol glycan anchor biosynthesis, class u, Pmel - premelanosome protein, Dolpp1 - dolichyl pyrophosphate phosphatase 1, Cml1 - camello-like 1, Slc33a1 - solute carrier family 33 (acetyl-coa transporter), member 1, Alg3 - asparagine-linked glycosylation 3 (alpha-1,3-mannosyltransferase), Emc3 - er membrane protein complex subunit 3, Emc7 - er membrane pr…
COMPONENT	membrane part	3.07e-05	0.00734	1.48	112	[Calr - calreticulin, Tmed3 - transmembrane emp24 domain containing 3, Slc52a2 - solute carrier protein 52, member 2, Slc22a5 - solute carrier family 22 (organic cation transporter), member 5, Pex11a - peroxisomal biogenesis factor 11 alpha, Rnf222 - ring finger protein 222, Steap1 - six transmembrane epithelial antigen of the prostate 1, Caml - calcium modulating ligand, Cml1 - camello-like 1, G…
COMPONENT	mitochondrial part	6.28e-05	0.0128	1.93	50	[Ndufa8 - nadh dehydrogenase (ubiquinone) 1 alpha subcomplex, 8, Slc25a33 - solute carrier family 25, member 33, Slc25a14 - solute carrier family 25 (mitochondrial carrier, brain), member 14, Slc25a10 - solute carrier family 25 (mitochondrial carrier, dicarboxylate transporter), member 10, Tufm - tu translation elongation factor, mitochondrial, Cml1 - camello-like 1, Timm17a - translocase of inne…
PROCESS	DNA recombination	0.000125	0.738	2.15	31	[Syce3 - synaptonemal complex central element protein 3, Nabp1 - nucleic acid binding protein 1, Brca2 - breast cancer 2, Yy1 - yy1 transcription factor, Rbbp8 - retinoblastoma binding protein 8, Mus81 - mus81 endonuclease homolog (yeast), Spidr - scaffolding protein involved i dna repair, Dmc1 - dmc1 dosage suppressor of mck1 homolog, meiosis-specific homologous recombination, Mtor - mechanistic…
PROCESS	meiotic DNA repair synthesis	0.000186	0.731	11.11	4	[Spata22 - spermatogenesis associated 22, Sycp3 - synaptonemal complex protein 3, Tex12 - testis expressed gene 12, Sycp1 - synaptonemal complex protein 1]
FUNCTION	ARF guanyl-nucleotide exchange factor activity	0.000225	0.473	41.56	3	[Cyth2 - cytohesin 2, Cyth1 - cytohesin 1, Mon2 - mon2 homolog (yeast)]
PROCESS	chromosome organization involved in meiosis	0.000299	0.881	3.53	13	[Spata22 - spermatogenesis associated 22, Syce3 - synaptonemal complex central element protein 3, Msh4 - muts homolog 4 (e. coli), Hormad2 - horma domain containing 2, Dmc1 - dmc1 dosage suppressor of mck1 homolog, meiosis-specific homologous recombination, Hormad1 - horma domain containing 1, Msh5 - muts homolog 5 (e. coli), Spo11 - spo11 meiotic protein covalently bound to dsb homolog (s. cerev…
FUNCTION	inositol 1,4,5 trisphosphate binding	0.000445	0.624	106.09	2	[Cyth2 - cytohesin 2, Itpr2 - inositol 1,4,5-triphosphate receptor 2]
PROCESS	synapsis	0.000469	1	4.44	9	[Spata22 - spermatogenesis associated 22, Sycp3 - synaptonemal complex protein 3, Meiob - meiosis specific with ob domains, Msh4 - muts homolog 4 (e. coli), Hormad1 - horma domain containing 1, Msh5 - muts homolog 5 (e. coli), Dmc1 - dmc1 dosage suppressor of mck1 homolog, meiosis-specific homologous recombination, Spo11 - spo11 meiotic protein covalently bound to dsb homolog (s. cerevisiae), Mlh…
COMPONENT	mitochondrial membrane	0.000482	0.0863	1.83	45	[Ndufa8 - nadh dehydrogenase (ubiquinone) 1 alpha subcomplex, 8, Slc25a33 - solute carrier family 25, member 33, Sfxn5 - sideroflexin 5, Slc25a14 - solute carrier family 25 (mitochondrial carrier, brain), member 14, Coa3 - cytochrome c oxidase assembly factor 3, Hadhb - hydroxyacyl-coenzyme a dehydrogenase/3-ketoacyl-coenzyme a thiolase/enoyl-coenzyme a hydratase (trifunctional protein), beta sub…
COMPONENT	mitochondrial inner membrane	0.000521	0.083	2.06	32	[Ndufa8 - nadh dehydrogenase (ubiquinone) 1 alpha subcomplex, 8, Slc25a33 - solute carrier family 25, member 33, Coa3 - cytochrome c oxidase assembly factor 3, Slc25a14 - solute carrier family 25 (mitochondrial carrier, brain), member 14, Hadhb - hydroxyacyl-coenzyme a dehydrogenase/3-ketoacyl-coenzyme a thiolase/enoyl-coenzyme a hydratase (trifunctional protein), beta subunit, Slc25a10 - solute …
FUNCTION	protein transporter activity	0.000532	0.559	3.82	12	[Timm17a - translocase of inner mitochondrial membrane 17a, Vps35 - vacuolar protein sorting 35, Vps29 - vacuolar protein sorting 29 (s. pombe), Nutf2 - nuclear transport factor 2, Ap1b1 - adaptor protein complex ap-1, beta 1 subunit, Ipo11 - importin 11, Ap4b1 - adaptor-related protein complex ap-4, beta 1, Ap4s1 - adaptor-related protein complex ap-4, sigma 1, Ap2s1 - adaptor-related protein co…
PROCESS	reciprocal meiotic recombination	0.000578	1	4.69	8	[Topbp1 - topoisomerase (dna) ii binding protein 1, Syce3 - synaptonemal complex central element protein 3, Rad51 - rad51 homolog, Msh4 - muts homolog 4 (e. coli), Msh5 - muts homolog 5 (e. coli), Dmc1 - dmc1 dosage suppressor of mck1 homolog, meiosis-specific homologous recombination, Spo11 - spo11 meiotic protein covalently bound to dsb homolog (s. cerevisiae), Mlh1 - mutl homolog 1 (e. coli)]
PROCESS	reciprocal DNA recombination	0.000578	0.974	4.69	8	[Topbp1 - topoisomerase (dna) ii binding protein 1, Syce3 - synaptonemal complex central element protein 3, Rad51 - rad51 homolog, Msh4 - muts homolog 4 (e. coli), Msh5 - muts homolog 5 (e. coli), Dmc1 - dmc1 dosage suppressor of mck1 homolog, meiosis-specific homologous recombination, Spo11 - spo11 meiotic protein covalently bound to dsb homolog (s. cerevisiae), Mlh1 - mutl homolog 1 (e. coli)]
COMPONENT	intracellular organelle lumen	0.000671	0.0961	2.54	19	[Pex5 - peroxisomal biogenesis factor 5, Hspa5 - heat shock protein 5, Calr - calreticulin, Lonp2 - lon peptidase 2, peroxisomal, Dnajc1 - dnaj (hsp40) homolog, subfamily c, member 1, Pex7 - peroxisomal biogenesis factor 7, Hmgcs2 - 3-hydroxy-3-methylglutaryl-coenzyme a synthase 2, Dnaja3 - dnaj (hsp40) homolog, subfamily a, member 3, Lrpap1 - low density lipoprotein receptor-related protein asso…
COMPONENT	integral component of endoplasmic reticulum membrane	0.000679	0.0884	17.46	4	[Hspa5 - heat shock protein 5, Derl3 - der1-like domain family, member 3, Tmem66 - transmembrane protein 66, Stim1 - stromal interaction molecule 1]
PROCESS	regulation of store-operated calcium entry	0.000709	1	81.46	2	[Tmem66 - transmembrane protein 66, Stim1 - stromal interaction molecule 1]
FUNCTION	cyclic nucleotide-dependent protein kinase activity	0.000819	0.689	8.07	5	[Prkg1 - protein kinase, cgmp-dependent, type i, Alpk1 - alpha-kinase 1, Prkaca - protein kinase, camp dependent, catalytic, alpha, Adck2 - aarf domain containing kinase 2, Adck4 - aarf domain containing kinase 4]
FUNCTION	secondary active transmembrane transporter activity	0.00082	0.575	2.75	18	[Slc6a14 - solute carrier family 6 (neurotransmitter transporter), member 14, Slc47a2 - solute carrier family 47, member 2, Tmco3 - transmembrane and coiled-coil domains 3, Slc22a5 - solute carrier family 22 (organic cation transporter), member 5, Slc5a5 - solute carrier family 5 (sodium iodide symporter), member 5, Slc25a10 - solute carrier family 25 (mitochondrial carrier, dicarboxylate transpo…
PROCESS	meiotic cell cycle process	0.00086	1	2.44	21	[Spata22 - spermatogenesis associated 22, Syce3 - synaptonemal complex central element protein 3, Rad51 - rad51 homolog, Brca2 - breast cancer 2, Hfm1 - hfm1, atp-dependent dna helicase homolog (s. cerevisiae), Dmrtc2 - doublesex and mab-3 related transcription factor like family c2, Msh4 - muts homolog 4 (e. coli), Msh5 - muts homolog 5 (e. coli), Dmc1 - dmc1 dosage suppressor of mck1 homolog, m…
PROCESS	positive regulation of protein ubiquitination	0.00088	1	33.54	3	[Hspa5 - heat shock protein 5, Pin1 - protein (peptidyl-prolyl cis/trans isomerase) nima-interacting 1, Dnaja3 - dnaj (hsp40) homolog, subfamily a, member 3]
COMPONENT	organelle lumen	0.00088	0.105	2.48	19	[Pex5 - peroxisomal biogenesis factor 5, Hspa5 - heat shock protein 5, Calr - calreticulin, Lonp2 - lon peptidase 2, peroxisomal, Dnajc1 - dnaj (hsp40) homolog, subfamily c, member 1, Pex7 - peroxisomal biogenesis factor 7, Lrpap1 - low density lipoprotein receptor-related protein associated protein 1, Dnaja3 - dnaj (hsp40) homolog, subfamily a, member 3, Hmgcs2 - 3-hydroxy-3-methylglutaryl-coenz…
COMPONENT	intrinsic component of endoplasmic reticulum membrane	0.000899	0.099	16.29	4	[Hspa5 - heat shock protein 5, Derl3 - der1-like domain family, member 3, Tmem66 - transmembrane protein 66, Stim1 - stromal interaction molecule 1]

## Sheet: EP
Ontology	Description	P-value	FDR q-value	Enrichment	b	Genes
PROCESS	meiotic cell cycle	5.16e-11	6.09e-07	4.98	26	[Syce3 - synaptonemal complex central element protein 3, Spata22 - spermatogenesis associated 22, Rbbp8 - retinoblastoma binding protein 8, Hfm1 - hfm1, atp-dependent dna helicase homolog (s. cerevisiae), Asz1 - ankyrin repeat, sam and basic leucine zipper domain containing 1, Clgn - calmegin, Marf1 - meiosis arrest female 1, Hormad2 - horma domain containing 2, H2afx - h2a histone family, member…
PROCESS	cilium assembly	5.34e-11	3.15e-07	3.44	38	[Ift80 - intraflagellar transport 80, Ift81 - intraflagellar transport 81, Rabl2 - rab, member of ras oncogene family-like 2, Fam161a - family with sequence similarity 161, member a, Kif24 - kinesin family member 24, Nek1 - nima (never in mitosis gene a)-related expressed kinase 1, Traf3ip1 - traf3 interacting protein 1, Dync2li1 - dynein cytoplasmic 2 light intermediate chain 1, Ift20 - intrafla…
PROCESS	cilium organization	1.39e-10	5.46e-07	3.29	39	[Ift80 - intraflagellar transport 80, Ift81 - intraflagellar transport 81, Rabl2 - rab, member of ras oncogene family-like 2, Fam161a - family with sequence similarity 161, member a, Kif24 - kinesin family member 24, Nek1 - nima (never in mitosis gene a)-related expressed kinase 1, Traf3ip1 - traf3 interacting protein 1, Dync2li1 - dynein cytoplasmic 2 light intermediate chain 1, Ift20 - intrafla…
PROCESS	cellular component assembly involved in morphogenesis	1.2e-08	3.53e-05	2.63	43	[Ift80 - intraflagellar transport 80, Ift81 - intraflagellar transport 81, Rabl2 - rab, member of ras oncogene family-like 2, Spaca1 - sperm acrosome associated 1, Fam161a - family with sequence similarity 161, member a, Kif24 - kinesin family member 24, Sec23ip - sec23 interacting protein, Nek1 - nima (never in mitosis gene a)-related expressed kinase 1, Traf3ip1 - traf3 interacting protein 1, D…
COMPONENT	cilium	4.05e-08	5.8e-05	2.24	56	[Hspb11 - heat shock protein family b (small), member 11, Bbs12 - bardet-biedl syndrome 12 (human), Nek8 - nima (never in mitosis gene a)-related expressed kinase 8, Gas8 - growth arrest specific 8, Ttll10 - tubulin tyrosine ligase-like family, member 10, Traf3ip1 - traf3 interacting protein 1, Dync2li1 - dynein cytoplasmic 2 light intermediate chain 1, Cluap1 - clusterin associated protein 1, Nm…
PROCESS	intraciliary transport	9.35e-08	0.000221	4.79	17	[Hspb11 - heat shock protein family b (small), member 11, Ift80 - intraflagellar transport 80, Wdr19 - wd repeat domain 19, Ift81 - intraflagellar transport 81, Ttc21b - tetratricopeptide repeat domain 21b, Ttc30b - tetratricopeptide repeat domain 30b, Bbs12 - bardet-biedl syndrome 12 (human), Ift122 - intraflagellar transport 122, Wdr35 - wd repeat domain 35, Lca5 - leber congenital amaurosis 5 …
PROCESS	meiotic cell cycle process	7.54e-07	0.00148	4.87	17	[Spata22 - spermatogenesis associated 22, Syce3 - synaptonemal complex central element protein 3, Hfm1 - hfm1, atp-dependent dna helicase homolog (s. cerevisiae), Dmrtc2 - doublesex and mab-3 related transcription factor like family c2, Msh3 - muts homolog 3 (e. coli), Msh4 - muts homolog 4 (e. coli), Msh5 - muts homolog 5 (e. coli), Hormad1 - horma domain containing 1, Hormad2 - horma domain con…
COMPONENT	chromosome	1.38e-06	0.000991	2.31	44	[Spata22 - spermatogenesis associated 22, Syce3 - synaptonemal complex central element protein 3, Atr - ataxia telangiectasia and rad3 related, Mis18a - mis18 kinetochore protein homolog a (s. pombe), Spidr - scaffolding protein involved i dna repair, Hormad2 - horma domain containing 2, Acd - adrenocortical dysplasia, Topbp1 - topoisomerase (dna) ii binding protein 1, H2afx - h2a histone family,…
PROCESS	organelle assembly	1.5e-06	0.00253	2.03	56	[Atg2b - autophagy related 2b, Atxn2 - ataxin 2, Spaca1 - sperm acrosome associated 1, Nek1 - nima (never in mitosis gene a)-related expressed kinase 1, Traf3ip1 - traf3 interacting protein 1, Cep192 - centrosomal protein 192, Dync2li1 - dynein cytoplasmic 2 light intermediate chain 1, Map9 - microtubule-associated protein 9, Zmynd10 - zinc finger, mynd domain containing 10, Cluap1 - clusterin as…
PROCESS	microtubule-based movement	1.65e-06	0.00244	2.34	39	[Ift80 - intraflagellar transport 80, Hspb11 - heat shock protein family b (small), member 11, Ift81 - intraflagellar transport 81, Ttc21b - tetratricopeptide repeat domain 21b, Kif20b - kinesin family member 20b, Ccdc103 - coiled-coil domain containing 103, Bbs12 - bardet-biedl syndrome 12 (human), Kif24 - kinesin family member 24, Rab21 - rab21, member ras oncogene family, Ssna1 - sjogren's syn…
PROCESS	cell projection assembly	1.74e-06	0.00229	2.24	43	[Ift80 - intraflagellar transport 80, Ift81 - intraflagellar transport 81, Rabl2 - rab, member of ras oncogene family-like 2, Tsga10 - testis specific 10, Fam161a - family with sequence similarity 161, member a, Kif24 - kinesin family member 24, Nek1 - nima (never in mitosis gene a)-related expressed kinase 1, Traf3ip1 - traf3 interacting protein 1, Dync2li1 - dynein cytoplasmic 2 light intermedi…
COMPONENT	ciliary part	2.6e-06	0.00124	2.19	44	[Ift80 - intraflagellar transport 80, Ift81 - intraflagellar transport 81, Rabl2 - rab, member of ras oncogene family-like 2, Tctn1 - tectonic family member 1, Fam161a - family with sequence similarity 161, member a, Nek8 - nima (never in mitosis gene a)-related expressed kinase 8, Rttn - rotatin, Ssna1 - sjogren's syndrome nuclear autoantigen 1, Ttll10 - tubulin tyrosine ligase-like family, memb…
PROCESS	chromosome organization involved in meiosis	3.53e-06	0.00417	6.77	11	[Syce3 - synaptonemal complex central element protein 3, Spata22 - spermatogenesis associated 22, Ccdc155 - coiled-coil domain containing 155, Sycp3 - synaptonemal complex protein 3, Meiob - meiosis specific with ob domains, Sycp1 - synaptonemal complex protein 1, Msh4 - muts homolog 4 (e. coli), Msh5 - muts homolog 5 (e. coli), Hormad1 - horma domain containing 1, Hormad2 - horma domain containi…
PROCESS	synapsis	5.67e-06	0.00608	7.79	9	[Spata22 - spermatogenesis associated 22, Ccdc155 - coiled-coil domain containing 155, Sycp3 - synaptonemal complex protein 3, Meiob - meiosis specific with ob domains, Ccdc79 - coiled-coil domain containing 79, Msh4 - muts homolog 4 (e. coli), Hormad1 - horma domain containing 1, Msh5 - muts homolog 5 (e. coli), Spo11 - spo11 meiotic protein covalently bound to dsb homolog (s. cerevisiae)]
COMPONENT	ciliary basal body	2.51e-05	0.00899	2.87	23	[Ift80 - intraflagellar transport 80, Bbs9 - bardet-biedl syndrome 9 (human), Ttc30b - tetratricopeptide repeat domain 30b, B9d2 - b9 protein domain 2, Alms1 - alstrom syndrome 1, Fam161a - family with sequence similarity 161, member a, Wdr34 - wd repeat domain 34, Rab8a - rab8a, member ras oncogene family, C2cd3 - c2 calcium-dependent domain containing 3, Ift122 - intraflagellar transport 122, W…
PROCESS	meiotic DNA repair synthesis	2.65e-05	0.0261	56.09	3	[Spata22 - spermatogenesis associated 22, Sycp3 - synaptonemal complex protein 3, Sycp1 - synaptonemal complex protein 1]
COMPONENT	intraciliary transport particle B	2.95e-05	0.00845	5.19	10	[Hspb11 - heat shock protein family b (small), member 11, Ift80 - intraflagellar transport 80, Ift81 - intraflagellar transport 81, Traf3ip1 - traf3 interacting protein 1, Ift20 - intraflagellar transport 20, Rabl2 - rab, member of ras oncogene family-like 2, Ttc30a1 - tetratricopeptide repeat domain 30a1, Ttc30b - tetratricopeptide repeat domain 30b, Cluap1 - clusterin associated protein 1, Ttc2…
PROCESS	microtubule-based transport	6.62e-05	0.0601	2.66	24	[Ift80 - intraflagellar transport 80, Hspb11 - heat shock protein family b (small), member 11, Wdr19 - wd repeat domain 19, Ift81 - intraflagellar transport 81, Ttc21b - tetratricopeptide repeat domain 21b, Klc2 - kinesin light chain 2, Ttc30b - tetratricopeptide repeat domain 30b, Ap3d1 - adaptor-related protein complex 3, delta 1 subunit, Bbs12 - bardet-biedl syndrome 12 (human), Rab21 - rab21,…
PROCESS	reciprocal meiotic recombination	7.39e-05	0.0623	10.64	6	[Topbp1 - topoisomerase (dna) ii binding protein 1, Syce3 - synaptonemal complex central element protein 3, Msh4 - muts homolog 4 (e. coli), Msh3 - muts homolog 3 (e. coli), Msh5 - muts homolog 5 (e. coli), Spo11 - spo11 meiotic protein covalently bound to dsb homolog (s. cerevisiae)]
PROCESS	reciprocal DNA recombination	7.39e-05	0.0581	10.64	6	[Topbp1 - topoisomerase (dna) ii binding protein 1, Syce3 - synaptonemal complex central element protein 3, Msh4 - muts homolog 4 (e. coli), Msh3 - muts homolog 3 (e. coli), Msh5 - muts homolog 5 (e. coli), Spo11 - spo11 meiotic protein covalently bound to dsb homolog (s. cerevisiae)]
COMPONENT	nuclear chromosome	8.88e-05	0.0212	5.7	10	[Topbp1 - topoisomerase (dna) ii binding protein 1, H2afx - h2a histone family, member x, Sycp3 - synaptonemal complex protein 3, Setx - senataxin, Msh4 - muts homolog 4 (e. coli), Msh3 - muts homolog 3 (e. coli), Spidr - scaffolding protein involved i dna repair, Smc1b - structural maintenance of chromosomes 1b, Hormad1 - horma domain containing 1, Top2a - topoisomerase (dna) ii alpha]
PROCESS	protein localization to cilium	0.000142	0.105	5.56	8	[Wdr19 - wd repeat domain 19, Ttc21b - tetratricopeptide repeat domain 21b, Atp6v1d - atpase, h+ transporting, lysosomal v1 subunit d, Ift20 - intraflagellar transport 20, Tbc1d32 - tbc1 domain family, member 32, Bbs1 - bardet-biedl syndrome 1 (human), Arl6 - adp-ribosylation factor-like 6, Ift122 - intraflagellar transport 122]
PROCESS	cytoskeleton-dependent intracellular transport	0.000209	0.145	2.49	24	[Ift80 - intraflagellar transport 80, Hspb11 - heat shock protein family b (small), member 11, Wdr19 - wd repeat domain 19, Ift81 - intraflagellar transport 81, Ttc21b - tetratricopeptide repeat domain 21b, Klc2 - kinesin light chain 2, Ttc30b - tetratricopeptide repeat domain 30b, Ap3d1 - adaptor-related protein complex 3, delta 1 subunit, Bbs12 - bardet-biedl syndrome 12 (human), Rab21 - rab21,…
PROCESS	female gamete generation	0.000231	0.151	6.15	8	[Ccdc155 - coiled-coil domain containing 155, Hfm1 - hfm1, atp-dependent dna helicase homolog (s. cerevisiae), Msh4 - muts homolog 4 (e. coli), Hormad1 - horma domain containing 1, Msh5 - muts homolog 5 (e. coli), Marf1 - meiosis arrest female 1, Paqr8 - progestin and adipoq receptor family member viii, Spo11 - spo11 meiotic protein covalently bound to dsb homolog (s. cerevisiae)]
PROCESS	synaptonemal complex assembly	0.000252	0.156	19.11	4	[Syce3 - synaptonemal complex central element protein 3, Sycp3 - synaptonemal complex protein 3, Sycp1 - synaptonemal complex protein 1, Hormad1 - horma domain containing 1]
FUNCTION	unfolded protein binding	0.000257	1	2.97	17	[Hspa5 - heat shock protein 5, Calr - calreticulin, Cct3 - chaperonin containing tcp1, subunit 3 (gamma), Clgn - calmegin, St13 - suppression of tumorigenicity 13, Dnaja3 - dnaj (hsp40) homolog, subfamily a, member 3, Canx - calnexin, Clpx - caseinolytic peptidase x (e.coli), Tmem67 - transmembrane protein 67, Cdc37l1 - cell division cycle 37-like 1, Hspa2 - heat shock protein 2, Dnajb11 - dnaj (…
PROCESS	cellular response to histamine	0.000289	0.17	6843	1	[Diap1 - diaphanous homolog 1 (drosophila)]
PROCESS	chiasma assembly	0.000293	0.164	15.07	4	[Sycp3 - synaptonemal complex protein 3, Sycp1 - synaptonemal complex protein 1, Msh4 - muts homolog 4 (e. coli), Msh5 - muts homolog 5 (e. coli)]
PROCESS	lateral element assembly	0.000312	0.168	76.46	2	[Sycp3 - synaptonemal complex protein 3, Sycp1 - synaptonemal complex protein 1]
PROCESS	meiotic sister chromatid cohesion	0.000354	0.182	29.93	3	[Sycp3 - synaptonemal complex protein 3, Hormad2 - horma domain containing 2, Hormad1 - horma domain containing 1]
PROCESS	DNA recombination	0.000411	0.202	2.25	25	[Syce3 - synaptonemal complex central element protein 3, Xrcc2 - x-ray repair complementing defective repair in chinese hamster cells 2, Yy1 - yy1 transcription factor, Rbbp8 - retinoblastoma binding protein 8, Swi5 - swi5 recombination repair homolog (yeast), Atr - ataxia telangiectasia and rad3 related, Mus81 - mus81 endonuclease homolog (yeast), Spidr - scaffolding protein involved i dna repai…
PROCESS	synaptonemal complex organization	0.000426	0.201	16.99	4	[Syce3 - synaptonemal complex central element protein 3, Sycp3 - synaptonemal complex protein 3, Sycp1 - synaptonemal complex protein 1, Hormad1 - horma domain containing 1]
COMPONENT	condensed nuclear chromosome	0.00052	0.106	8.29	6	[Topbp1 - topoisomerase (dna) ii binding protein 1, H2afx - h2a histone family, member x, Sycp3 - synaptonemal complex protein 3, Msh4 - muts homolog 4 (e. coli), Hormad1 - horma domain containing 1, Smc1b - structural maintenance of chromosomes 1b]
PROCESS	meiotic nuclear division	0.000556	0.253	3.48	13	[Asz1 - ankyrin repeat, sam and basic leucine zipper domain containing 1, Msh4 - muts homolog 4 (e. coli), Dmrtc2 - doublesex and mab-3 related transcription factor like family c2, Brdt - bromodomain, testis-specific, Marf1 - meiosis arrest female 1, Msh5 - muts homolog 5 (e. coli), Spo11 - spo11 meiotic protein covalently bound to dsb homolog (s. cerevisiae), Sycp3 - synaptonemal complex protein…
PROCESS	neural tube patterning	0.000563	0.246	21.72	3	[Tmem107 - transmembrane protein 107, Arl13b - adp-ribosylation factor-like 13b, Rpgrip1l - rpgrip1-like]
PROCESS	inner dynein arm assembly	0.000636	0.268	7.11	5	[Dyx1c1 - dyslexia susceptibility 1 candidate 1 homolog (human), Heatr2 - heat repeat containing 2, Zmynd10 - zinc finger, mynd domain containing 10, Lrrc6 - leucine rich repeat containing 6 (testis), Ccdc103 - coiled-coil domain containing 103]
PROCESS	response to histamine	0.000638	0.26	4562	1	[Diap1 - diaphanous homolog 1 (drosophila)]
COMPONENT	steroid hormone aporeceptor complex	0.000658	0.118	1520.67	1	[Sra1 - steroid receptor rna activator 1]
COMPONENT	condensed chromosome	0.000728	0.116	4.83	9	[Topbp1 - topoisomerase (dna) ii binding protein 1, H2afx - h2a histone family, member x, Sycp3 - synaptonemal complex protein 3, Hmgb2 - high mobility group box 2, Msh4 - muts homolog 4 (e. coli), Smc1b - structural maintenance of chromosomes 1b, Hormad1 - horma domain containing 1, Top2a - topoisomerase (dna) ii alpha, Cdk2 - cyclin-dependent kinase 2]
PROCESS	microtubule-based process	0.000739	0.291	1.6	64	[Hspb11 - heat shock protein family b (small), member 11, Cep57l1 - centrosomal protein 57-like 1, Asun - asunder, spermatogenesis regulator, Kif20b - kinesin family member 20b, Bbs12 - bardet-biedl syndrome 12 (human), Nek8 - nima (never in mitosis gene a)-related expressed kinase 8, Ccdc155 - coiled-coil domain containing 155, Bloc1s6 - biogenesis of organelles complex-1, subunit 6, pallidin, T…
COMPONENT	lateral element	0.000768	0.11	8.79	5	[Ccdc155 - coiled-coil domain containing 155, Sycp3 - synaptonemal complex protein 3, Sycp1 - synaptonemal complex protein 1, Sycp2 - synaptonemal complex protein 2, Smc1b - structural maintenance of chromosomes 1b]
COMPONENT	synaptonemal complex	0.000832	0.108	7.23	6	[Sycp3 - synaptonemal complex protein 3, Sycp1 - synaptonemal complex protein 1, Msh4 - muts homolog 4 (e. coli), Sycp2 - synaptonemal complex protein 2, Msh5 - muts homolog 5 (e. coli), Smc1b - structural maintenance of chromosomes 1b]
COMPONENT	centrosome	0.000838	0.1	1.63	58	[Hspb11 - heat shock protein family b (small), member 11, Cdkl2 - cyclin-dependent kinase-like 2 (cdc2-related kinase), Kif20b - kinesin family member 20b, Sirt2 - sirtuin 2, Nek1 - nima (never in mitosis gene a)-related expressed kinase 1, Ncapg - non-smc condensin i complex, subunit g, Cep192 - centrosomal protein 192, Cluap1 - clusterin associated protein 1, Ccdc61 - coiled-coil domain contain…
PROCESS	ubiquinone biosynthetic process	0.000862	0.328	12.6	4	[Coq9 - coenzyme q9 homolog (yeast), Pdss2 - prenyl (solanesyl) diphosphate synthase, subunit 2, Coq3 - coenzyme q3 homolog, methyltransferase (yeast), Coq5 - coenzyme q5 homolog, methyltransferase (yeast)]
PROCESS	protein folding	0.000936	0.345	2.33	21	[Fkbp4 - fk506 binding protein 4, Calr - calreticulin, Clgn - calmegin, St13 - suppression of tumorigenicity 13, Canx - calnexin, Chordc1 - cysteine and histidine-rich domain (chord)-containing, zinc-binding protein 1, Cd74 - cd74 antigen (invariant polypeptide of major histocompatibility complex, class ii antigen-associated), Ppil6 - peptidylprolyl isomerase (cyclophilin)-like 6, Pdia6 - protein…
PROCESS	cellular response to ammonium ion	0.000942	0.337	3421.5	1	[Diap1 - diaphanous homolog 1 (drosophila)]

## Sheet: LP-D
Ontology	Description	P-value	FDR q-value	Enrichment	b	Genes
PROCESS	spermatogenesis	3.76e-12	4.44e-08	2.6	64	[Prss21 - protease, serine, 21, Bcl2l1 - bcl2-like 1, Nphp1 - nephronophthisis 1 (juvenile) homolog (human), Ovol1 - ovo homolog-like 1 (drosophila), Crem - camp responsive element modulator, Ttll5 - tubulin tyrosine ligase-like family, member 5, Pld6 - phospholipase d family, member 6, Adam1b - a disintegrin and metallopeptidase domain 1b, Tdrd6 - tudor domain containing 6, Slc22a16 - solute car…
PROCESS	male gamete generation	4.67e-12	2.76e-08	2.59	64	[Prss21 - protease, serine, 21, Bcl2l1 - bcl2-like 1, Nphp1 - nephronophthisis 1 (juvenile) homolog (human), Ovol1 - ovo homolog-like 1 (drosophila), Crem - camp responsive element modulator, Ttll5 - tubulin tyrosine ligase-like family, member 5, Pld6 - phospholipase d family, member 6, Adam1b - a disintegrin and metallopeptidase domain 1b, Tdrd6 - tudor domain containing 6, Slc22a16 - solute car…
COMPONENT	cilium	7.49e-11	1.07e-07	2.48	62	[Elmod3 - elmo/ced-12 domain containing 3, Rsph9 - radial spoke head 9 homolog (chlamydomonas), Rpgrip1 - retinitis pigmentosa gtpase regulator interacting protein 1, Spef1 - sperm flagellar 1, Nphp1 - nephronophthisis 1 (juvenile) homolog (human), Ttll5 - tubulin tyrosine ligase-like family, member 5, Nupl2 - nucleoporin like 2, Drc1 - dynein regulatory complex subunit 1, Pfkm - phosphofructokin…
PROCESS	gamete generation	1.83e-10	7.22e-07	2.38	65	[Prss21 - protease, serine, 21, Bcl2l1 - bcl2-like 1, Ovol1 - ovo homolog-like 1 (drosophila), Nphp1 - nephronophthisis 1 (juvenile) homolog (human), Crem - camp responsive element modulator, Ttll5 - tubulin tyrosine ligase-like family, member 5, Pld6 - phospholipase d family, member 6, Adam1b - a disintegrin and metallopeptidase domain 1b, Tdrd6 - tudor domain containing 6, Slc22a16 - solute car…
COMPONENT	ciliary part	1.53e-09	1.09e-06	2.52	52	[Glipr1l1 - gli pathogenesis-related 1 like 1, Rsph9 - radial spoke head 9 homolog (chlamydomonas), Rpgrip1 - retinitis pigmentosa gtpase regulator interacting protein 1, Agbl4 - atp/gtp binding protein-like 4, Nphp1 - nephronophthisis 1 (juvenile) homolog (human), Dynlt1b - dynein light chain tctex-type 1b, 2700049A03Rik - riken cdna 2700049a03 gene, Dnaaf2 - dynein, axonemal assembly factor 2, …
PROCESS	multicellular organismal reproductive process	1.67e-07	0.000494	2.02	66	[Prss21 - protease, serine, 21, Bcl2l1 - bcl2-like 1, Ovol1 - ovo homolog-like 1 (drosophila), Nphp1 - nephronophthisis 1 (juvenile) homolog (human), Crem - camp responsive element modulator, Ttll5 - tubulin tyrosine ligase-like family, member 5, Pld6 - phospholipase d family, member 6, Adam1b - a disintegrin and metallopeptidase domain 1b, Tdrd6 - tudor domain containing 6, Slc22a16 - solute car…
PROCESS	cellular component assembly involved in morphogenesis	2.1e-05	0.0497	2.21	36	[Rsph9 - radial spoke head 9 homolog (chlamydomonas), Dnaaf1 - dynein, axonemal assembly factor 1, Pcm1 - pericentriolar material 1, 2700049A03Rik - riken cdna 2700049a03 gene, Zpbp2 - zona pellucida binding protein 2, Ttll5 - tubulin tyrosine ligase-like family, member 5, Sclt1 - sodium channel and clathrin linker 1, 4931429I11Rik - riken cdna 4931429i11 gene, Ttll1 - tubulin tyrosine ligase-lik…
COMPONENT	sperm part	2.4e-05	0.0115	2.63	27	[Glipr1l1 - gli pathogenesis-related 1 like 1, Catsperd - catsper channel auxiliary subunit delta, Zpbp2 - zona pellucida binding protein 2, Sept12 - septin 12, Crcp - calcitonin gene-related peptide-receptor component protein, Atp2b4 - atpase, ca++ transporting, plasma membrane 4, Fndc3a - fibronectin type iii domain containing 3a, Pfkm - phosphofructokinase, muscle, Acrbp - proacrosin binding p…
PROCESS	axonemal dynein complex assembly	0.000129	0.254	5.61	8	[Tekt2 - tektin 2, Armc4 - armadillo repeat containing 4, Dnaaf1 - dynein, axonemal assembly factor 1, Dnaaf2 - dynein, axonemal assembly factor 2, Dnaaf3 - dynein, axonemal assembly factor 3, Ccdc114 - coiled-coil domain containing 114, Ccdc40 - coiled-coil domain containing 40, Drc1 - dynein regulatory complex subunit 1]
COMPONENT	axonemal dynein complex	0.000199	0.0711	9.12	5	[Dnaic2 - dynein, axonemal, intermediate chain 2, Dnah1 - dynein, axonemal, heavy chain 1, Dnah10 - dynein, axonemal, heavy chain 10, Dynlt1b - dynein light chain tctex-type 1b, Ccdc114 - coiled-coil domain containing 114]
PROCESS	maintenance of translational fidelity	0.000219	0.37	4562	1	[Cdkal1 - cdk5 regulatory subunit associated protein 1-like 1]
PROCESS	tRNA methylthiolation	0.000219	0.323	4562	1	[Cdkal1 - cdk5 regulatory subunit associated protein 1-like 1]
FUNCTION	transferase activity, transferring alkylthio groups	0.000219	0.922	4562	1	[Cdkal1 - cdk5 regulatory subunit associated protein 1-like 1]
FUNCTION	N6-threonylcarbomyladenosine methylthiotransferase activity	0.000219	0.461	4562	1	[Cdkal1 - cdk5 regulatory subunit associated protein 1-like 1]
FUNCTION	methylthiotransferase activity	0.000219	0.307	4562	1	[Cdkal1 - cdk5 regulatory subunit associated protein 1-like 1]
PROCESS	fertilization	0.000252	0.33	3.17	16	[Adam3 - a disintegrin and metallopeptidase domain 3 (cyritestin), Wdr48 - wd repeat domain 48, Bcl2l1 - bcl2-like 1, Ttll5 - tubulin tyrosine ligase-like family, member 5, Pvrl3 - poliovirus receptor-related 3, Fndc3a - fibronectin type iii domain containing 3a, Slc22a16 - solute carrier family 22 (organic cation transporter), member 16, Npm2 - nucleophosmin/nucleoplasmin 2, Rnase10 - ribonuclea…
COMPONENT	microtubule associated complex	0.000275	0.0786	2.54	23	[Cdca8 - cell division cycle associated 8, Gabarap - gamma-aminobutyric acid receptor associated protein, Aurka - aurora kinase a, Dnah2 - dynein, axonemal, heavy chain 2, Fnta - farnesyltransferase, caax box, alpha, Dynlt1b - dynein light chain tctex-type 1b, Aurkc - aurora kinase c, Dnah17 - dynein, axonemal, heavy chain 17, Ccdc114 - coiled-coil domain containing 114, Dnal4 - dynein, axonemal,…
COMPONENT	microtubule cytoskeleton	0.000278	0.0663	8.51	6	[Ccna1 - cyclin a1, Kif3b - kinesin family member 3b, Cdc42ep4 - cdc42 effector protein (rho gtpase binding) 4, Fmn1 - formin 1, 2900011O08Rik - riken cdna 2900011o08 gene, Cenpv - centromere protein v]
PROCESS	single organism reproductive process	0.000323	0.381	1.53	86	[Prss21 - protease, serine, 21, Nipbl - nipped-b homolog (drosophila), Bcl2l1 - bcl2-like 1, Ovol1 - ovo homolog-like 1 (drosophila), Nphp1 - nephronophthisis 1 (juvenile) homolog (human), Crem - camp responsive element modulator, Ttll5 - tubulin tyrosine ligase-like family, member 5, Pld6 - phospholipase d family, member 6, Adam1b - a disintegrin and metallopeptidase domain 1b, Dnajb6 - dnaj (hs…
PROCESS	cilium morphogenesis	0.000355	0.381	3	16	[2700049A03Rik - riken cdna 2700049a03 gene, Dnaaf1 - dynein, axonemal assembly factor 1, Ift74 - intraflagellar transport 74, Iqub - iq motif and ubiquitin domain containing, Ulk4 - unc-51-like kinase 4, Ttll1 - tubulin tyrosine ligase-like 1, Ptpdc1 - protein tyrosine phosphatase domain containing 1, Ahi1 - abelson helper integration site 1, Ift140 - intraflagellar transport 140, Ift172 - intra…
PROCESS	regulation of fertilization	0.000424	0.417	21.47	3	[Rnase10 - ribonuclease, rnase a family, 10 (non-active), Tekt4 - tektin 4, Tekt3 - tektin 3]
PROCESS	axoneme assembly	0.000425	0.386	5.74	7	[Rsph9 - radial spoke head 9 homolog (chlamydomonas), Spef2 - sperm flagellar 2, Ttll5 - tubulin tyrosine ligase-like family, member 5, Ak7 - adenylate kinase 7, Ift46 - intraflagellar transport 46, 4931429I11Rik - riken cdna 4931429i11 gene, Ttll1 - tubulin tyrosine ligase-like 1]
PROCESS	microtubule-based movement	0.000488	0.411	2.12	28	[Rsph9 - radial spoke head 9 homolog (chlamydomonas), Pcm1 - pericentriolar material 1, Ttll1 - tubulin tyrosine ligase-like 1, Ift140 - intraflagellar transport 140, Dnah10 - dynein, axonemal, heavy chain 10, Dtnbp1 - dystrobrevin binding protein 1, Kif3b - kinesin family member 3b, Ccdc40 - coiled-coil domain containing 40, Ift57 - intraflagellar transport 57, Actr10 - arp10 actin-related prote…
COMPONENT	acrosomal vesicle	0.000597	0.122	3.17	14	[Glipr1l1 - gli pathogenesis-related 1 like 1, Tcp1 - t-complex protein 1, Arsa - arylsulfatase a, Iqub - iq motif and ubiquitin domain containing, Crcp - calcitonin gene-related peptide-receptor component protein, Fndc3a - fibronectin type iii domain containing 3a, Tex22 - testis expressed gene 22, Acrbp - proacrosin binding protein, Atp8b5 - atpase, class i, type 8b, member 5, Zpbp - zona pellu…
COMPONENT	microtubule organizing center part	0.000617	0.11	2.61	20	[Tcp1 - t-complex protein 1, Ssx2ip - synovial sarcoma, x breakpoint 2 interacting protein, Agbl4 - atp/gtp binding protein-like 4, Pcm1 - pericentriolar material 1, Cntln - centlein, centrosomal protein, Cep63 - centrosomal protein 63, Sclt1 - sodium channel and clathrin linker 1, Ahi1 - abelson helper integration site 1, Cetn3 - centrin 3, Cep128 - centrosomal protein 128, Dzip1 - daz interacti…
PROCESS	microtubule-based process	0.00062	0.487	1.6	64	[Rsph9 - radial spoke head 9 homolog (chlamydomonas), Dynlt1b - dynein light chain tctex-type 1b, Ttll5 - tubulin tyrosine ligase-like family, member 5, Clhc1 - clathrin heavy chain linker domain containing 1, 4931429I11Rik - riken cdna 4931429i11 gene, Ccdc67 - coiled-coil domain containing 67, Ppp2r3c - protein phosphatase 2, regulatory subunit b'', gamma, Dnah10 - dynein, axonemal, heavy chain…
COMPONENT	motile cilium	0.000673	0.107	2.77	17	[Rsph9 - radial spoke head 9 homolog (chlamydomonas), Enkur - enkurin, trpc channel interacting protein, BC100451 - cdna sequence bc100451, Nphp1 - nephronophthisis 1 (juvenile) homolog (human), Spef1 - sperm flagellar 1, Catsperd - catsper channel auxiliary subunit delta, Iqub - iq motif and ubiquitin domain containing, Sord - sorbitol dehydrogenase, Pfkm - phosphofructokinase, muscle, Slc9c1 - …
PROCESS	cilium movement	0.000711	0.524	3.89	10	[Rsph9 - radial spoke head 9 homolog (chlamydomonas), Hydin - hydin, axonemal central pair apparatus protein, Armc4 - armadillo repeat containing 4, Dnaaf1 - dynein, axonemal assembly factor 1, Nme7 - nme/nm23 family member 7, Ak7 - adenylate kinase 7, Ulk4 - unc-51-like kinase 4, Ccdc40 - coiled-coil domain containing 40, Ttll1 - tubulin tyrosine ligase-like 1, Kif27 - kinesin family member 27]
COMPONENT	microtubule organizing center	0.000716	0.102	1.55	71	[Bcl2l1 - bcl2-like 1, Agbl4 - atp/gtp binding protein-like 4, 2700049A03Rik - riken cdna 2700049a03 gene, Meaf6 - myst/esa1-associated factor 6, Dnaaf2 - dynein, axonemal assembly factor 2, Ttll5 - tubulin tyrosine ligase-like family, member 5, Clhc1 - clathrin heavy chain linker domain containing 1, Rfwd2 - ring finger and wd repeat domain 2, Poc5 - poc5 centriolar protein homolog (chlamydomona…
COMPONENT	axoneme part	0.000903	0.118	5.04	7	[Dnaic2 - dynein, axonemal, intermediate chain 2, Dnah1 - dynein, axonemal, heavy chain 1, Dnah10 - dynein, axonemal, heavy chain 10, Wdpcp - wd repeat containing planar cell polarity effector, Dynlt1b - dynein light chain tctex-type 1b, Ak1 - adenylate kinase 1, Ccdc114 - coiled-coil domain containing 114]
COMPONENT	chromosome passenger complex	0.000984	0.117	8.52	4	[Cdca8 - cell division cycle associated 8, Aurka - aurora kinase a, Aurkc - aurora kinase c, Birc5 - baculoviral iap repeat-containing 5]
COMPONENT	dynein complex	0.000987	0.109	3.84	10	[Dnah12 - dynein, axonemal, heavy chain 12, Dnah1 - dynein, axonemal, heavy chain 1, Dnah10 - dynein, axonemal, heavy chain 10, Dnaic2 - dynein, axonemal, intermediate chain 2, Dnah2 - dynein, axonemal, heavy chain 2, Dynlt1b - dynein light chain tctex-type 1b, Dnah17 - dynein, axonemal, heavy chain 17, Ccdc114 - coiled-coil domain containing 114, Dnal4 - dynein, axonemal, light chain 4, Dctn2 - …

## Sheet: Legend
P-value	the enrichment p-value computed according to the mHG or HG model. This p-value is not corrected for multiple testing of 11889 GO terms
FDR q-value	the correction of the above p-value for multiple testing using the Benjamini and Hochberg (1995) method. Namely, for the ith term (ranked according to p-value) the FDR q-value is (p-value * number of GO terms) / i.
Enrichment	= (b/n) / (b/n)
N	the total number of genes
B	the total number of genes associated with a specific GO term
n	the number of genes in the top of the user's input list or in the target set when appropriate
b	the number of genes in the intersection
Genes	For each GO term you can see the list of associated genes that appear in the optimal top of the list.Each gene name is specified by gene symbol followed by a short description of the gene
Note	These GO terms are for the substage-concordant gene lists
