# Supplementary material for: Regulatory complexity revealed by integrated cytological and RNA-seq analyses of meiotic substages in mouse spermatocytes
Source: BMC Genomics. 2016 Aug 12;17:628. doi: 10.1186/s12864-016-2865-1 (PMC4983049; doi:10.1186/s12864-016-2865-1)
Supplement: Additional file 1: — This file contains a mini-website of Tables S1-S10. The same mini-website is available at http://carterdev.jax.org/dtx/a2/index.html. Interactive expression plots. Table S1. Number and proportion of isolated cells for cytological analysis and RNA-seq. Table S2. Gene lists and gene expression values for each of the substages, separated by worksheets. An additional worksheet provides results for X-linked genes. Abbreviations for each substage are as follows: Sp’gonia for spermatogonia, PL for preleptotene, EL for early leptotene, LL + Z for late leptotene and zygotene, LL + Z + EP for those genes found in late leptotene, zygotene, and early pachytene, EP for early pachytene, EP + LP + D for early pachytene, late pachytene, and diplotene, and LP + D for late pachytene and diplotene. Sheet names prefixed with “Anti-“correspond to genes that are negatively concordant with the substage, (e.g., Anti-PL corresponds to genes that are negatively concordant with preleptotene. Genes are ranked by how closely the expression pattern follows the substage pattern (rank = 1 is best). Gene ids and Gene names for piRNA precursors and NONCODE lncRNAs have prefix “pi-” and “NON”, respectively. Expression is given in log2(TPM + 1). Table S3. GO analysis for substage-negatively concordant genes. Abbreviations for each substage are as follows: Sp’gonia for spermatogonia, EL for early leptotene, LL-Z for late leptotene and zygotene, EP for early pachytene, and LP-D for late pachytene and diplotene. Table S4. GO analysis for substage-concordant genes. Abbreviations for each substage are as follows: Sp’gonia for spermatogonia, EL for early leptotene, LL-Z for late leptotene and zygotene, EP for early pachytene, and LP-D for late pachytene and diplotene. Table S5. Analysis of genes annotated to meiosis. Table S6. TFs for substage-concordant genes. The column names are explained as follows: “NES” is short for Normalized Enrichment Score in iRegulon, “ngenes” is the number of substage-concordant [file 12864_2016_2865_MOESM1_ESM.zip › Additional file 2/TableA5.xlsx]

## Sheet: meiotic genes
Substage	Number concordant	Number negatively concordant
Spermatogonia*	11	67
Preleptonema	0	0
Early Leptonema	0	0
Late Leptonema/Zygonema	26	4
Late Leptonema/Zygonema/Early Pachynema	0	8
Early Pachynema	43	16
Early Pachynema/Late Pachynema/Diplonema	3	4
Late Pachynema/Diplonema	92	97
Expressed (not substage-specific)	229	208
TOTAL	404	404
Note: Considered 447 genes
