# Supplementary material for: Regulatory complexity revealed by integrated cytological and RNA-seq analyses of meiotic substages in mouse spermatocytes
Source: BMC Genomics. 2016 Aug 12;17:628. doi: 10.1186/s12864-016-2865-1 (PMC4983049; doi:10.1186/s12864-016-2865-1)
Supplement: Additional file 1: — This file contains a mini-website of Tables S1-S10. The same mini-website is available at http://carterdev.jax.org/dtx/a2/index.html. Interactive expression plots. Table S1. Number and proportion of isolated cells for cytological analysis and RNA-seq. Table S2. Gene lists and gene expression values for each of the substages, separated by worksheets. An additional worksheet provides results for X-linked genes. Abbreviations for each substage are as follows: Sp’gonia for spermatogonia, PL for preleptotene, EL for early leptotene, LL + Z for late leptotene and zygotene, LL + Z + EP for those genes found in late leptotene, zygotene, and early pachytene, EP for early pachytene, EP + LP + D for early pachytene, late pachytene, and diplotene, and LP + D for late pachytene and diplotene. Sheet names prefixed with “Anti-“correspond to genes that are negatively concordant with the substage, (e.g., Anti-PL corresponds to genes that are negatively concordant with preleptotene. Genes are ranked by how closely the expression pattern follows the substage pattern (rank = 1 is best). Gene ids and Gene names for piRNA precursors and NONCODE lncRNAs have prefix “pi-” and “NON”, respectively. Expression is given in log2(TPM + 1). Table S3. GO analysis for substage-negatively concordant genes. Abbreviations for each substage are as follows: Sp’gonia for spermatogonia, EL for early leptotene, LL-Z for late leptotene and zygotene, EP for early pachytene, and LP-D for late pachytene and diplotene. Table S4. GO analysis for substage-concordant genes. Abbreviations for each substage are as follows: Sp’gonia for spermatogonia, EL for early leptotene, LL-Z for late leptotene and zygotene, EP for early pachytene, and LP-D for late pachytene and diplotene. Table S5. Analysis of genes annotated to meiosis. Table S6. TFs for substage-concordant genes. The column names are explained as follows: “NES” is short for Normalized Enrichment Score in iRegulon, “ngenes” is the number of substage-concordant [file 12864_2016_2865_MOESM1_ESM.zip › Additional file 2/TableA6.xlsx]

## Sheet: TF analysis
Substage	NES	ngenes	name	TFs
Prelep	5.29654	3	Eif5a2	Eif5a2
Prelep	5.19738	5	Gtf3c2	Gtf3c2
Prelep	4.84872	11	Irf*+Stat*	Irf5,Irf3,Stat1,Stat2
Prelep	4.84872	4	Stat1	Stat1
Prelep	4.73676	3	Parp1	Parp1
Prelep	4.73036	10	Mef2*+1	2310045N01Rik,Mef2b,Mef2a,Mef2c,Mef2d
Prelep	4.73036	6	Pou5f1	Pou5f1
Prelep	4.73036	10	Rfx*+12	Rfx2,Rfx3,Rfx4,Rfx1,Rfx8,Prdm2,Yod1,Hira,Tgif1,Tgif2,Pou5f1,Bptf,Mef2a,Mef2d,Mef2c,2310045N01Rik,Mef2b
Prelep	4.70797	5	Cbx7	Cbx7
Prelep	4.65999	10	Rarg+3	Rarg,Esrra,Nr0b1,Nup133
Prelep	4.59922	3	Cbfa2t2	Cbfa2t2
Prelep	4.40409	3	Hnf1b	Hnf1b
Prelep	4.34012	3	Arid3*	Arid3a,Arid3b
Prelep	4.33372	2	Mthfd1	Mthfd1
Prelep	4.24416	11	Nr2*2+Rara	Nr2c2,Nr2f2,Rara
Prelep	4.24416	4	Rab7	Rab7
Prelep	4.17698	10	Ror*+Ppara	Rora,Ppara,Rorc
Prelep	4.16099	5	Mybl*+Snapc4	Mybl2,Mybl1,Snapc4
Prelep	4.1226	3	Pik3c3	Pik3c3
Prelep	4.02984	3	Gm4204+Nap1l1	Gm4204,Nap1l1
Prelep	4.00745	5	Jazf1+3	Jazf1,Tbp,Tbpl1(TRF2),Srf
Early Lep	6.26004	12	Rel*+6	Rela,Rel,Nfkb1,Nfkb2,Bcl3,Ovol2,Ebf1,Stat6,Relb
Early Lep	6.22668	9	Yy1	Yy1
Early Lep	5.88718	13	Churc1+4	Churc1,Ap3b1,E2f1,Mzf1,Irf1
Early Lep	5.88718	7	Irf1	Irf1
Early Lep	5.46918	14	Zbtb7a	Zbtb7a
Early Lep	5.19444	8	Usf2+Stat1	Usf2,Stat1
Early Lep	5.19444	8	Stat1	Stat1
Early Lep	4.78625	7	Fos**+5	Fosl1,Fos,Jund,Junb,Jun,Fosl2,Fosb,Irf8,Arnt
Early Lep	4.52721	4	Deaf1	Deaf1
Early Lep	4.3761	8	Srf	Srf
Early Lep	4.25835	5	Foxo1	Foxo1
Early Lep	4.08566	7	Plagl1	Plagl1
Early Lep	4.06407	5	Nfatc3+3	Nfatc3,Tbp,Tcf4,Sirt6
Late Lep/Zyg	5.43101	247	Nfyb+Pole3	Nfyb,Pole3
Late Lep/Zyg	5.19142	264	Zfp143	Zfp143
Late Lep/Zyg	5.07473	269	Nfy*+2	Nfya,Nfyc,Ybx1,Pole4
Late Lep/Zyg	4.22188	287	Elf*+13	Gabpa,Elk4,Elk3,Elk1,Etv5,Ets2,Erf,Etv1,Fli1,Erg,Ets1,Etv3,Elf2,Gabpb1,Elf1,Elf3,Elf4
Late Lep/Zyg/Early Pach	7.90013	37	Zfp143	Zfp143
Late Lep/Zyg/Early Pach	5.08022	23	Elf*+5	Elf1,Elf4,Elf2,Elk3,Elf3,Etv5,Elk1,Gabpa,Elk4
Late Lep/Zyg/Early Pach	5.02378	9	Fox**+3	Foxj3,Foxk1,Foxo1,Foxo3,Foxo4,Foxj1,Foxc2,Hltf,Srf,Nr3c1
Late Lep/Zyg/Early Pach	5.02378	9	Srf+Nr3c1	Srf,Nr3c1
Late Lep/Zyg/Early Pach	4.66864	6	Fox**+Smad1	Foxj2,Foxp1,Smad1
Late Lep/Zyg/Early Pach	4.65453	4	Fox**+4	Foxf1,Foxh1,Cebpa,Cebpg,Cebpb,Rrn3
Late Lep/Zyg/Early Pach	4.50636	11	Ar	Ar
Late Lep/Zyg/Early Pach	4.50636	5	Arnt*+11	Arnt,Myc,Max,Bhlhe40,Usf1,Srebf1,Usf2,Mycn,Mlxipl,Xbp1,Mlx,Arntl,Arntl2,Helt
Late Lep/Zyg/Early Pach	4.3676	4	Hoxb7	Hoxb7
Late Lep/Zyg/Early Pach	4.31586	8	Mybl*+9	Tbpl1(TRF2),2310045N01Rik,Mef2a,Tbp,Mef2c,Mef2d,Jazf1,Mef2b,Mybl1,Snapc4,Mybl2
Late Lep/Zyg/Early Pach	4.31586	7	Mef2*+1	Mef2c,Mef2a,Mef2d,Mef2b,2310045N01Rik
Late Lep/Zyg/Early Pach	4.31586	8	Mybl1	Mybl1
Late Lep/Zyg/Early Pach	4.23119	8	Maf*+7	Dbp,Mafa,Mafk,Junb,Fosl1,Jund,Fos,Fosb,Jun,Maf
Late Lep/Zyg/Early Pach	4.00541	28	Sp*+10	Sp1,Sp2,Sp4,Sp3,Klf7,Klf5,Smad3,Ascl2,Klf4,Sp9,Sp6,Sp5,Zbtb14,Klf16,Klf6,Klf12,Klf3
Early Pach	6.18076	293	Zfp143	Zfp143
Early Pach	4.97057	301	Nrf1	Nrf1
Early Pach	4.53253	228	Sp*+Klf*+1	Sp1,Sp2,Sp4,Sp3,Klf7,Klf4,Klf5,Patz1,Sp9,Sp6,Sp5,Klf16,Klf6,Klf12,Klf3,Klf13
Early Pach	4.42132	379	Elf*+13	Elf1,Elf4,Elf2,Elk3,Elf3,Etv5,Elk1,Gabpa,Elk4,Etv1,Ets2,Fli1,Ets1,Erg,Etv3,Erf,Gabpb1
Early Pach	4.16151	197	Smad3+2	Smad3,Ascl2,Zbtb14
Early Pach	4.03913	205	Etv6	Etv6
Early Pach/Late Pach/Dip	7.15891	9	Zbtb33	Zbtb33
Early Pach/Late Pach/Dip	7.00772	44	Elf*+12	Erg,Elk4,Ets2,Elk1,Fli1,Elk3,Erf,Etv5,Etv1,Ets1,Gabpa,Etv3,Elf2,Gabpb1,Elf1,Elf3,Elf4
Early Pach/Late Pach/Dip	6.23052	33	Etv4	Etv4
Early Pach/Late Pach/Dip	6.03209	28	Etv6	Etv6
Early Pach/Late Pach/Dip	5.40844	23	Zfp143	Zfp143
Early Pach/Late Pach/Dip	5.26434	8	Irf*+E2f1	E2f1,Irf1,Irf2
Early Pach/Late Pach/Dip	4.71392	7	Hinfp	Hinfp
Early Pach/Late Pach/Dip	4.56037	9	Fox**+8	Foxh1,Foxj1,Foxf1,Foxj2,Rrn3,Cebpa,Cebpg,Cebpb,Foxm1,Foxo6,Smad1,Foxc2,Nf1,Hmga1,Hltf
Early Pach/Late Pach/Dip	4.56037	9	Fox**+Hltf	Foxc2,Hltf,Foxo6
Early Pach/Late Pach/Dip	4.46351	11	Gata*	Gata2,Gata4,Gata6,Gata1
Early Pach/Late Pach/Dip	4.08082	4	Glis*+Mfsd6l	Glis3,Glis1,Mfsd6l
Late Pach/Dip	6.35566	1062	Nrf1	Nrf1
Late Pach/Dip	5.99813	1133	Rfx*	Rfx7,Rfx4,Rfx3,Rfx5
Late Pach/Dip	5.99591	1288	Rfx1+Rfx2	Rfx1,Rfx2
Late Pach/Dip	5.21815	579	Zfp143	Zfp143
Late Pach/Dip	5.0163	1101	Elf*+13	Elk4,Elk3,Ets2,Elk1,Fli1,Erg,Ets1,Erf,Etv5,Etv1,Gabpa,Etv3,Gabpb1,Elf2,Elf1,Elf3,Elf4
Late Pach/Dip	4.67006	393	Etv4	Etv4
Late Pach/Dip	4.24781	265	Stat1	Stat1
Late Pach/Dip	4.24196	641	Etv6	Etv6
Late Pach/Dip	4.00058	218	Gli3	Gli3
bold: highly expressed in testis
red: male reproductive phenotype
