# Supplementary material for: Regulatory complexity revealed by integrated cytological and RNA-seq analyses of meiotic substages in mouse spermatocytes
Source: BMC Genomics. 2016 Aug 12;17:628. doi: 10.1186/s12864-016-2865-1 (PMC4983049; doi:10.1186/s12864-016-2865-1)
Supplement: Additional file 1: — This file contains a mini-website of Tables S1-S10. The same mini-website is available at http://carterdev.jax.org/dtx/a2/index.html. Interactive expression plots. Table S1. Number and proportion of isolated cells for cytological analysis and RNA-seq. Table S2. Gene lists and gene expression values for each of the substages, separated by worksheets. An additional worksheet provides results for X-linked genes. Abbreviations for each substage are as follows: Sp’gonia for spermatogonia, PL for preleptotene, EL for early leptotene, LL + Z for late leptotene and zygotene, LL + Z + EP for those genes found in late leptotene, zygotene, and early pachytene, EP for early pachytene, EP + LP + D for early pachytene, late pachytene, and diplotene, and LP + D for late pachytene and diplotene. Sheet names prefixed with “Anti-“correspond to genes that are negatively concordant with the substage, (e.g., Anti-PL corresponds to genes that are negatively concordant with preleptotene. Genes are ranked by how closely the expression pattern follows the substage pattern (rank = 1 is best). Gene ids and Gene names for piRNA precursors and NONCODE lncRNAs have prefix “pi-” and “NON”, respectively. Expression is given in log2(TPM + 1). Table S3. GO analysis for substage-negatively concordant genes. Abbreviations for each substage are as follows: Sp’gonia for spermatogonia, EL for early leptotene, LL-Z for late leptotene and zygotene, EP for early pachytene, and LP-D for late pachytene and diplotene. Table S4. GO analysis for substage-concordant genes. Abbreviations for each substage are as follows: Sp’gonia for spermatogonia, EL for early leptotene, LL-Z for late leptotene and zygotene, EP for early pachytene, and LP-D for late pachytene and diplotene. Table S5. Analysis of genes annotated to meiosis. Table S6. TFs for substage-concordant genes. The column names are explained as follows: “NES” is short for Normalized Enrichment Score in iRegulon, “ngenes” is the number of substage-concordant [file 12864_2016_2865_MOESM1_ESM.zip › Additional file 2/TableA7.xlsx]

## Sheet: Sheet1
substage	NES	ngenes	name	TFs
Early Lep	5.79059	13	E2f2	E2f2
Early Lep	5.75905	4	Rora+Esrra	Rora,Esrra
Early Lep	5.13885	3	Sox10	Sox10
Early Lep	4.86905	7	Hox**	Hoxc4,Hoxa4,Hoxa3
Early Lep	4.50815	14	E2f*	E2f6,E2f7
Early Lep	4.2874	8	Tbp	Tbp
Early Lep	4.27338	14	E2f1	E2f1
Early Lep	4.09118	6	Gm13152	Gm13152
Early Lep	4.07716	5	Klf*+Sp*	Klf4,Klf6,Klf3,Klf12,Klf5,Klf15,Klf16,Klf13,Sp9,Sp6,Sp5
Late Lep/Zyg/Early Pach	5.46067	32	Tcf*+6	Tcf3,Tcf7l1,Pou5f1,Smad1,Yy1,Cebpa,Cebpg,Cebpb
Late Lep/Zyg/Early Pach	5.22664	34	Zfp42	Zfp42
Late Lep/Zyg/Early Pach	4.90035	28	Srebf*+10	Srebf1,Arnt,Bhlhe40,Mycn,Usf1,Srebf2,Mlx,Helt,Atf3,Arntl,Arntl2,Myc
Late Lep/Zyg/Early Pach	4.84056	15	Creb1+Crem	Creb1,Crem
Late Lep/Zyg/Early Pach	4.52624	21	Srf+11	Srf,Tbp,Tbpl1,Mef2a,Mef2b,2310045N01Rik,Mef2c,Mef2d,Jazf1,Mybl2,Mybl1,Snapc4
Late Lep/Zyg/Early Pach	4.52624	21	Srf+5	Srf,Mef2b,2310045N01Rik,Mef2c,Mef2a,Mef2d
Late Lep/Zyg/Early Pach	4.52624	13	Mybl*	Mybl1,Mybl2
Late Lep/Zyg/Early Pach	4.51257	27	Yy2	Yy2
Late Lep/Zyg/Early Pach	4.06842	15	Atf*+Jun	Atf2,Jun,Atf7,Atf6,Atf4,Atf5,Atf1
Early Pach	4.50261	138	Sox*	Sox11,Sox9,Sox4
Late Pach/Dip	4.32606	430	Atf4+2	Aff4,Spr,Zfp503
