# Supplementary material for: Regulatory complexity revealed by integrated cytological and RNA-seq analyses of meiotic substages in mouse spermatocytes
Source: BMC Genomics. 2016 Aug 12;17:628. doi: 10.1186/s12864-016-2865-1 (PMC4983049; doi:10.1186/s12864-016-2865-1)
Supplement: Additional file 1: — This file contains a mini-website of Tables S1-S10. The same mini-website is available at http://carterdev.jax.org/dtx/a2/index.html. Interactive expression plots. Table S1. Number and proportion of isolated cells for cytological analysis and RNA-seq. Table S2. Gene lists and gene expression values for each of the substages, separated by worksheets. An additional worksheet provides results for X-linked genes. Abbreviations for each substage are as follows: Sp’gonia for spermatogonia, PL for preleptotene, EL for early leptotene, LL + Z for late leptotene and zygotene, LL + Z + EP for those genes found in late leptotene, zygotene, and early pachytene, EP for early pachytene, EP + LP + D for early pachytene, late pachytene, and diplotene, and LP + D for late pachytene and diplotene. Sheet names prefixed with “Anti-“correspond to genes that are negatively concordant with the substage, (e.g., Anti-PL corresponds to genes that are negatively concordant with preleptotene. Genes are ranked by how closely the expression pattern follows the substage pattern (rank = 1 is best). Gene ids and Gene names for piRNA precursors and NONCODE lncRNAs have prefix “pi-” and “NON”, respectively. Expression is given in log2(TPM + 1). Table S3. GO analysis for substage-negatively concordant genes. Abbreviations for each substage are as follows: Sp’gonia for spermatogonia, EL for early leptotene, LL-Z for late leptotene and zygotene, EP for early pachytene, and LP-D for late pachytene and diplotene. Table S4. GO analysis for substage-concordant genes. Abbreviations for each substage are as follows: Sp’gonia for spermatogonia, EL for early leptotene, LL-Z for late leptotene and zygotene, EP for early pachytene, and LP-D for late pachytene and diplotene. Table S5. Analysis of genes annotated to meiosis. Table S6. TFs for substage-concordant genes. The column names are explained as follows: “NES” is short for Normalized Enrichment Score in iRegulon, “ngenes” is the number of substage-concordant [file 12864_2016_2865_MOESM1_ESM.zip › Additional file 2/TableA8.xlsx]

## Sheet: Sheet1
	Derived clusters in Margolin, et al. 2014
	Cluster 3	Cluster 4	Cluster 6	Cluster 7	TOTAL
Sp'gonia	94	9	2	0	105
Prelep	3	0	0	0	3
Early Lep	5	0	0	0	5
Late Lep/Zyg	131	82	6	3	222
Late Lep/Zyg/Early Pach	13	5	0	0	18
Early Pach	73	196	43	18	330
Early Pach/Late Pach/Dip	1	18	1	2	22
Late Pach/Dip	19	428	447	467	1361
Anti-Sp'gonia	130	49	1	4	184
Anti-Prelep	0	1	0	0	1
Anti-Early Lep	4	2	0	0	6
Anti-Late Lep/Zyg	32	2	0	0	34
Anti-Late Lep/Zyg/Early Pach	18	0	0	0	18
Anti-Early Pach	37	2	0	1	40
Anti-Early Pach/Late Pach/Dip	31	0	0	0	31
Anti-Late Pach/Dip	609	2	0	1	612
Early meiosis	108	1	0	0	109
Late meiosis	18	14	0	3	35
Expressed (not categorized)	746	91	9	31	1021
TOTAL	2072	902	509	530	4013
Note: Of the 5923 gene symbols in Clusters 3, 4, 6, and 7, there were 4077 unique Ensembl ids so we only compared 4077 genes. 4013 of 4077 were expressed in our data.
